# Supplementary material for: Computer-aided pattern scoring (C@PS): a novel cheminformatic workflow to predict ligands with rare modes-of-action
Source: J Cheminform. 2024 Sep 23;16:108. doi: 10.1186/s13321-024-00901-5 (PMC11421111; doi:10.1186/s13321-024-00901-5)
Supplement: Supplementary file 1 — Additional file 1. [file 13321_2024_901_MOESM1_ESM.xlsx]

## Sheet: TITLE PAGE
Computer-aided Pattern Scoring (C@PS): A Novel Cheminformatic Workflow to Predict Ligands with Rare Modes-of-action Sven Marcel Stefan 1,2,3,ꝉ, Katja Stefan 1,2,ꝉ, Vigneshwaran Namasivayam 2,4,✉ 1 University of Oslo and Oslo University Hospital, Department of Pathology, Rikshospitalet, Sognsvannsveien 20, 0372 Oslo, Norway 2 University of Lübeck and University Medical Center Schleswig-Holstein, L…

## Sheet: SHEET_1
SHEET 1: ABCC1 Activation-focused Dataset
TABLE A: Proven Activators of ABCC1-mediated Transport
Individual Identifier	Original Compound Name	Abbreviation / Synonymous Compound Name	Systematic Compound Name	PubChem Compound ID	ChEMBL Compound ID	DrugBank Accession Number	IUPHAR/Guide to Pharmacology Ligand ID	Chemical Abstract Service (CAS) Number	Chemical Class	Chemical Class Number	SMILES Code	CLogP (o/w)	CLogS	Molecular Weight (MW; g · mol-1)	Molar Refractivity (MR)	Topological Polar Surface Area (TPSA; Å)	H-bond Donors	H-bond Acceptors	Rotatable Bonds	Number of Heavy Atoms	ABCC1 Activation Span (µM)	ABCC1 Assay 1 Used	Cellular Model of Assay 1	Cultivation Protocol / Condition of Cellular Model 1	Species of Cellular Model 1	Cellular Passport ID of Cellular Model 1	Cellosaurus Accession Code of Cellular Model 1	ATCC ID Cellular Model 1	PMID of Assay 1 / Cellular Model 1	ABCC1 Assay 2 Used	Cellular Model of Assay 2	Cultivation Protocol / Condition of Cellular Model 2	Species of Cellular Model 2	Cellular Passport ID of Cellular Model 2	Cellosaurus Accession Code of Cellular Model 2	ATCC ID Cellular Model 2	PMID of Assay 2 / Cellular Model 2	ABCC1 Assay 3 Used	Cellular Model of Assay 3	Cultivation Protocol / Condition of Cellular Model 3	Species of Cellular Model 3	Cellular Passport ID of Cellular Model 3	Cellosaurus Accession Code of Cellular Model 3	ATCC ID Cellular Model 3	PMID of Assay 3 / Cellular Model 3	ABCC1 Assay 4 Used	Cellular Model of Assay 4	Cultivation Protocol / Condition of Cellular Model 4	Species of Cellular Model 4
ABCC1_Activation_Dataset_ID_0001	5,7-Diydroxy-4'-fluoroflavone	nd	2-(4-fluorophenyl)-5,7-dihydroxy-4H-chromen-4-one	5480904	CHEMBL486407	nd	nd	152969-67-0	Flavonoid (Analog)	9	C1=CC(=CC=C1C2=CC(=O)C3=C(C=C(C=C3O2)O)O)F	2.995	-4.11957	272.231	6.94249	66.76	2	3	1	20	20	GSH Efflux	BHK-21	Transfected with Human ABCC1	Human	nd	CVCL_1914	CCL-10	24875445	nd	nd	nd	nd	nd	nd	nd	nd	nd	nd	nd	nd	nd	nd	nd	nd	nd	nd	nd	nd
ABCC1_Activation_Dataset_ID_0002	7-Hydroxyflavone	nd	7-hydroxy-2-phenyl-4H-chromen-4-one	5281894	CHEMBL276915	nd	nd	6665-86-7	Flavonoid (Analog)	9	C1=CC=C(C=C1)C2=CC(=O)C3=C(O2)C=C(C=C3)O	3.115	-4.18654	238.242	6.75897	46.53	1	2	1	18	20	GSH Efflux	BHK-21	Transfected with Human ABCC1	Human	nd	CVCL_1914	CCL-10	24875445	nd	nd	nd	nd	nd	nd	nd	nd	nd	nd	nd	nd	nd	nd	nd	nd	nd	nd	nd	nd
ABCC1_Activation_Dataset_ID_0003	alpha-Glu-Cys-Gly	nd	N5-((R)-1-((2-carboxyethyl)amino)-3-mercapto-1-oxopropan-2-yl)-L-glutamine	440380	nd	nd	nd	18710-27-5	GSH (Analog)	14	OC([C@@H](N)CCC(N[C@@H](CS)C(NCCC(O)=O)=O)=O)=O	-4.44973	-0.57279	321.354	7.6574	197.62	7	7	10	21	1000	Estrone Sulfate Uptake	HeLa	Transfected with Human ABCC1 / Membrane Vesicles	Human	SIDM00846	CVCL_0030	CRM-CCL-2	12538817	nd	nd	nd	nd	nd	nd	nd	nd	nd	nd	nd	nd	nd	nd	nd	nd	nd	nd	nd	nd
ABCC1_Activation_Dataset_ID_0004	Apigenin	nd	5,7-dihydroxy-2-(4-hydroxyphenyl)-4H-chromen-4-one	5280443	CHEMBL28	DB07352	4136	520-36-5	Flavonoid (Analog)	9	C1=CC(=CC=C1C2=CC(=O)C3=C(C=C(C=C3O2)O)O)O	2.534	-3.46264	270.24	7.00357	86.99	3	4	1	20	30-100	GSH Uptake	HeLa T5	Transfected with Human ABCC1 / Membrane Vesicles	Human	SIDM00846	CVCL_0030	CRM-CCL-2	11306701	Daunorubicin & Vinblastine Uptake	Panc-1	nd	Human	SIDM00610	CVCL_0480	CRL-1469	12532374	nd	nd	nd	nd	nd	nd	nd	nd	nd	nd	nd	nd
ABCC1_Activation_Dataset_ID_0005	Azidophenacyl-SG	nd	N5-((R)-3-((2-(4-azidophenyl)-2-oxoethyl)thio)-1-((carboxymethyl)amino)-1-oxopropan-2-yl)-L-glutamine	443120	CHEMBL1256813	nd	nd	73322-71-1	GSH (Analog)	14	OC([C@@H](N)CCC(N[C@@H](CSCC(C1=CC=C(N=[N+]=[N-])C=C1)=O)C(NCC(O)=O)=O)=O)=O	-4.03373	-2.98918	466.475	11.5014	200.61	7	10	14	32	100	Estrone Sulfate Uptake	HeLa	Transfected with Human ABCC1 / Membrane Vesicles	Human	SIDM00846	CVCL_0030	CRM-CCL-2	12538817	Estrone Sulfate Uptake	Sf9	Transfected with Human ABCC1 / Membrane Vesicles	Fall Armyworm	nd	CVCL_0549	CRL-1711	12138119	nd	nd	nd	nd	nd	nd	nd	nd	nd	nd	nd	nd
ABCC1_Activation_Dataset_ID_0006	Bu-SG	nd	N5-((R)-3-(butylthio)-1-((carboxymethyl)amino)-1-oxopropan-2-yl)-L-glutamine	14972243	nd	nd	nd	6803-16-3	GSH (Analog)	14	OC([C@@H](N)CCC(N[C@H](C(NCC(O)=O)=O)CSCCCC)=O)=O	-3.03773	-1.73849	363.435	9.07094	158.82	7	7	13	24	5000	Vincristine Uptake	HeLa T14	Transfected with Human ABCC1 / Membrane Vesicles	Human	SIDM00846	CVCL_0030	CRM-CCL-2	9823323	nd	nd	nd	nd	nd	nd	nd	nd	nd	nd	nd	nd	nd	nd	nd	nd	nd	nd	nd	nd
ABCC1_Activation_Dataset_ID_0007	Chlorpromazine	nd	3-(2-chloro-10H-phenothiazin-10-yl)-N,N-dimethylpropan-1-amine	2726	CHEMBL71	DB00477	83	50-53-3	Phenothiazine	17	CN(C)CCCN1C2=CC=CC=C2SC3=C1C=C(C=C3)Cl	4.624	-4.57415	318.872	9.17747	6.48	0	1	4	21	15	BCPCF Efflux	Human Erythrocytes	nd	Human	nd	nd	nd	20023237	nd	nd	nd	nd	nd	nd	nd	nd	nd	nd	nd	nd	nd	nd	nd	nd	nd	nd	nd	nd
ABCC1_Activation_Dataset_ID_0008	Chrysin	nd	5,7-dihydroxy-2-phenyl-4H-chromen-4-one	5281607	CHEMBL117	DB15581	8789	480-40-0	Flavonoid (Analog)	9	C1=CC=C(C=C1)C2=CC(=O)C3=C(C=C(C=C3O2)O)O	2.842	-3.82459	254.241	6.8856	66.76	2	3	1	19	20	GSH Efflux	BHK-21	Transfected with Human ABCC1	Human	nd	CVCL_1914	CCL-10	24875445	nd	nd	nd	nd	nd	nd	nd	nd	nd	nd	nd	nd	nd	nd	nd	nd	nd	nd	nd	nd
ABCC1_Activation_Dataset_ID_0009	Colchicine	nd	(S)-N-(1,2,3,10-tetramethoxy-9-oxo-5,6,7,9-tetrahydrobenzo[a]heptalen-7-yl)acetamide	6167	CHEMBL107	DB01394	2367	64-86-8	Tropolon Derivative	5	CC(=O)N[C@H]1CCC2=CC(=C(C(=C2C3=CC=C(C(=O)C=C13)OC)OC)OC)OC	2.20848	-4.17839	399.443	10.8306	83.09	1	6	5	29	100	GSH Uptake	HeLa T14	Transfected with Human ABCC1 / Membrane Vesicles	Human	SIDM00846	CVCL_0030	CRM-CCL-2	9823323	nd	nd	nd	nd	nd	nd	nd	nd	nd	nd	nd	nd	nd	nd	nd	nd	nd	nd	nd	nd
ABCC1_Activation_Dataset_ID_0010	Daidzein	nd	7-hydroxy-3-(4-hydroxyphenyl)-4H-chromen-4-one	5281708	CHEMBL8145	DB13182	2828	486-66-8	Flavonoid (Analog)	9	C1=CC(=CC=C1C2=COC3=C(C2=O)C=CC(=C3)O)O	2.188	-3.53538	254.241	6.88638	66.76	2	3	1	19	200	Rhodamine 123 Efflux	COR-L23/R	nd	Human	SIDM01204	CVCL_2008	nd	8980395	nd	nd	nd	nd	nd	nd	nd	nd	nd	nd	nd	nd	nd	nd	nd	nd	nd	nd	nd	nd
ABCC1_Activation_Dataset_ID_0011	Diethazine	nd	N,N-diethyl-2-(10H-phenothiazin-10-yl)ethan-1-amine	65535	nd	nd	nd	60-91-3	Phenothiazine	17	CCN(CC)CCN1C2=CC=CC=C2SC3=CC=CC=C31	4.235	-4.29251	298.454	9.149	6.48	0	1	5	21	15	BCPCF Efflux	Human Erythrocytes	nd	Human	nd	nd	nd	20023237	nd	nd	nd	nd	nd	nd	nd	nd	nd	nd	nd	nd	nd	nd	nd	nd	nd	nd	nd	nd
ABCC1_Activation_Dataset_ID_0012	Diltiazeme	nd	(2S,3S)-5-(2-(dimethylamino)ethyl)-2-(4-methoxyphenyl)-4-oxo-2,3,4,5-tetrahydrobenzo[b][1,4]thiazepin-3-yl acetate	39186	CHEMBL23	DB00343	2298	42399-41-7	Benzothiazepine	1	CC(=O)O[C@@H]1[C@@H](SC2=CC=CC=C2N(C1=O)CCN(C)C)C3=CC=C(C=C3)OC	3.264	-4.78292	414.526	11.5974	59.08	0	4	6	29	70	GSH Efflux	CCRF-CEM	Selected over 1000 ng/mL of Epirubicin	Human	SIDM00121	CVCL_0207	CCL-119	11448450	nd	nd	nd	nd	nd	nd	nd	nd	nd	nd	nd	nd	nd	nd	nd	nd	nd	nd	nd	nd
ABCC1_Activation_Dataset_ID_0013	Esculetin	nd	6,7-dihydroxy-2H-chromen-2-one	5281416	CHEMBL244743	nd	5180	305-01-1	Coumarin Derivative	18	C1=CC(=O)OC2=CC(=C(C=C21)O)O	1.631	-2.0471	178.143	4.38128	66.76	2	3	0	13	75	BCPCF Efflux	Human Erythrocytes	nd	Human	nd	nd	nd	18225583	nd	nd	nd	nd	nd	nd	nd	nd	nd	nd	nd	nd	nd	nd	nd	nd	nd	nd	nd	nd
ABCC1_Activation_Dataset_ID_0014	Etoposide	nd	(5R,5aR,8aR,9S)-9-(((2R,4aR,6R,7R,8R,8aS)-7,8-dihydroxy-2-methylhexahydropyrano[3,2-d][1,3]dioxin-6-yl)oxy)-5-(4-hydroxy-3,5-dimethoxyphenyl)-5,8,8a,9-tetrahydrofuro[3',4':6,7]naphtho[2,3-d][1,3]dioxol-6(5aH)-one	36462	CHEMBL44657	DB00773	6815	33419-42-0	Podophyllotoxin	6	C[C@@H]1OC[C@@H]2[C@@H](O1)[C@@H]([C@H]([C@@H](O2)O[C@H]3[C@H]4COC(=O)[C@@H]4[C@@H](C5=CC6=C(C=C35)OCO6)C7=CC(=C(C(=C7)OC)O)OC)O)O	1.616	-3.82033	588.562	14.027	160.83	3	12	5	42	10-200	GSH Efflux	CCRF-CEM	Selected over 1000 ng/mL of Epirubicin	Human	SIDM00121	CVCL_0207	CCL-119	11448450	GSH Uptake	HeLa T14	Transfected with Human ABCC1 / Membrane Vesicles	Human	SIDM00846	CVCL_0030	CRM-CCL-2	9823323	GSH Efflux	W9.5	nd	Mouse	nd	CVCL_WS26	nd	9393740	nd	nd	nd	nd
ABCC1_Activation_Dataset_ID_0015	Et-SG	nd	N5-((R)-1-((carboxymethyl)amino)-3-(ethylthio)-1-oxopropan-2-yl)-L-glutamine	107650	nd	nd	nd	24425-52-3	GSH (Analog)	14	OC([C@H](CCC(N[C@@H](CSCC)C(NCC(O)=O)=O)=O)N)=O	-3.92173	-1.0215	335.381	8.11912	158.82	7	7	11	22	1000	Estrone Sulfate Uptake	HeLa	Transfected with Human ABCC1 / Membrane Vesicles	Human	SIDM00846	CVCL_0030	CRM-CCL-2	12538817	Vincristine Uptake	HeLa T14	Transfected with Human ABCC1 / Membrane Vesicles	Human	SIDM00846	CVCL_0030	CRM-CCL-2	9823323	nd	nd	nd	nd	nd	nd	nd	nd	nd	nd	nd	nd
ABCC1_Activation_Dataset_ID_0016	Fisetin	nd	2-(3,4-dihydroxyphenyl)-3,7-dihydroxy-4H-chromen-4-one	5281614	CHEMBL31574	DB07795	5182	528-48-3	Flavonoid (Analog)	9	C1=CC(=C(C=C1C2=C(C(=O)C3=C(O2)C=C(C=C3)O)O)O)O	2.305	-3.13672	286.239	7.12524	107.22	4	5	1	21	100	Daunorubicin & Vinblastine Uptake	Panc-1	nd	Human	SIDM00610	CVCL_0480	CRL-1469	12532374	nd	nd	nd	nd	nd	nd	nd	nd	nd	nd	nd	nd	nd	nd	nd	nd	nd	nd	nd	nd
ABCC1_Activation_Dataset_ID_0017	Flavon-N-benzamide Derivative 34	nd	N-(4-(5,7-dimethoxy-4-oxo-4H-chromen-2-yl)phenyl)-3-methoxybenzamide	nd	nd	nd	nd	nd	Flavonoid (Analog)	9	COC(C=C1OC)=CC2=C1C(C=C(C3=CC=C(NC(C4=CC=CC(OC)=C4)=O)C=C3)O2)=O	4.316	-6.66962	431.444	11.9266	83.09	1	5	6	32	20	GSH Efflux	BHK-21	Transfected with Human ABCC1	Human	nd	CVCL_1914	CCL-10	24875445	nd	nd	nd	nd	nd	nd	nd	nd	nd	nd	nd	nd	nd	nd	nd	nd	nd	nd	nd	nd
ABCC1_Activation_Dataset_ID_0018	Flavon-N-benzamide Derivative 37	nd	N-(4-(5,7-dimethoxy-4-oxo-4H-chromen-2-yl)phenyl)-4-iodobenzamide	nd	nd	nd	nd	nd	Flavonoid (Analog)	9	COC(C=C1OC)=CC2=C1C(C=C(C3=CC=C(NC(C4=CC=C(I)C=C4)=O)C=C3)O2)=O	5.513	-7.61076	527.314	12.6332	73.86	1	4	5	31	20	GSH Efflux	BHK-21	Transfected with Human ABCC1	Human	nd	CVCL_1914	CCL-10	24875445	nd	nd	nd	nd	nd	nd	nd	nd	nd	nd	nd	nd	nd	nd	nd	nd	nd	nd	nd	nd
ABCC1_Activation_Dataset_ID_0019	Flavonoid Derivative 1	Flavone	2-phenyl-4H-chromen-4-one	10680	CHEMBL275638	DB07776	409	525-82-6	Flavonoid (Analog)	9	C1=CC=C(C=C1)C2=CC(=O)C3=CC=CC=C3O2	3.386	-4.54849	222.243	6.62924	26.3	0	1	1	17	20	GSH Efflux	BHK-21	Transfected with Human ABCC1	Human	nd	CVCL_1914	CCL-10	24875445	nd	nd	nd	nd	nd	nd	nd	nd	nd	nd	nd	nd	nd	nd	nd	nd	nd	nd	nd	nd
ABCC1_Activation_Dataset_ID_0020	Flavonoid Derivative 11	3-Methoxychrysin	5,7-dihydroxy-3-methoxy-2-phenyl-4H-chromen-4-one	5281946	CHEMBL1822221	nd	nd	6665-74-3	Flavonoid (Analog)	9	O=C(C1=C(O)C=C(O)C=C1O2)C(OC)=C2C3=CC=CC=C3	2.877	-3.911	284.267	7.52521	75.99	2	4	2	21	20	GSH Efflux	BHK-21	Transfected with Human ABCC1	Human	nd	CVCL_1914	CCL-10	24875445	nd	nd	nd	nd	nd	nd	nd	nd	nd	nd	nd	nd	nd	nd	nd	nd	nd	nd	nd	nd
ABCC1_Activation_Dataset_ID_0021	Flavonoid Derivative 12	6-Prenylchrysin	5,7-dihydroxy-6-(3-methylbut-2-en-1-yl)-2-phenyl-4H-chromen-4-one	443123	CHEMBL163972	nd	nd	50678-91-6	Flavonoid (Analog)	9	O=C1C2=C(C(C/C=C(C)\C)=C(C=C2OC(C3=CC=CC=C3)=C1)O)O	3.875	-5.64355	322.36	9.16392	66.76	2	3	3	24	20	GSH Efflux	BHK-21	Transfected with Human ABCC1	Human	nd	CVCL_1914	CCL-10	24875445	nd	nd	nd	nd	nd	nd	nd	nd	nd	nd	nd	nd	nd	nd	nd	nd	nd	nd	nd	nd
ABCC1_Activation_Dataset_ID_0022	Flavonoid Derivative 13	6-Geranylchrysin	(E)-6-(3,7-dimethylocta-2,6-dien-1-yl)-5,7-dihydroxy-2-phenyl-4H-chromen-4-one	5281943	CHEMBL362945	nd	nd	nd	Flavonoid (Analog)	9	C/C(C)=C\CC/C(C)=C/CC1=C(O)C2=C(OC(C3=CC=CC=C3)=CC2=O)C=C1O	4.739	-7.49741	390.479	11.4394	66.76	2	3	6	29	20	GSH Efflux	BHK-21	Transfected with Human ABCC1	Human	nd	CVCL_1914	CCL-10	24875445	nd	nd	nd	nd	nd	nd	nd	nd	nd	nd	nd	nd	nd	nd	nd	nd	nd	nd	nd	nd
ABCC1_Activation_Dataset_ID_0023	Flavonoid Derivative 14	8-Prenylchrysin	5,7-dihydroxy-8-(3-methylbut-2-en-1-yl)-2-phenyl-4H-chromen-4-one	5281903	CHEMBL166376	nd	nd	nd	Flavonoid (Analog)	9	O=C1C2=C(C=C(C(C/C=C(C)\C)=C2OC(C3=CC=CC=C3)=C1)O)O	3.875	-5.64355	322.36	9.16392	66.76	2	3	3	24	20	GSH Efflux	BHK-21	Transfected with Human ABCC1	Human	nd	CVCL_1914	CCL-10	24875445	nd	nd	nd	nd	nd	nd	nd	nd	nd	nd	nd	nd	nd	nd	nd	nd	nd	nd	nd	nd
ABCC1_Activation_Dataset_ID_0024	Flavonoid Derivative 15	8-Geranylchrysin	(E)-8-(3,7-dimethylocta-2,6-dien-1-yl)-5,7-dihydroxy-2-phenyl-4H-chromen-4-one	5281944	CHEMBL192904	nd	nd	nd	Flavonoid (Analog)	9	C/C(C)=C\CC/C(C)=C/CC1=C2C(C(C=C(C3=CC=CC=C3)O2)=O)=C(O)C=C1O	4.739	-7.49741	390.479	11.4394	66.76	2	3	6	29	20	GSH Efflux	BHK-21	Transfected with Human ABCC1	Human	nd	CVCL_1914	CCL-10	24875445	nd	nd	nd	nd	nd	nd	nd	nd	nd	nd	nd	nd	nd	nd	nd	nd	nd	nd	nd	nd
ABCC1_Activation_Dataset_ID_0025	Flavonoid Derivative 16	8-Dimethylallylgalangin	3,5,7-trihydroxy-8-(2-methylbut-3-en-2-yl)-2-phenyl-4H-chromen-4-one	5281950	CHEMBL189433	nd	nd	nd	Flavonoid (Analog)	9	O=C(C1=C(O)C=C(O)C(C(C)(C)C=C)=C1O2)C(O)=C2C3=CC=CC=C3	4.87	-5.68727	338.359	9.24859	86.99	3	4	3	25	20	GSH Efflux	BHK-21	Transfected with Human ABCC1	Human	nd	CVCL_1914	CCL-10	24875445	nd	nd	nd	nd	nd	nd	nd	nd	nd	nd	nd	nd	nd	nd	nd	nd	nd	nd	nd	nd
ABCC1_Activation_Dataset_ID_0026	Flavonoid Derivative 17	8-Dimethylallyl-3-methoxychrysin	5,7-dihydroxy-3-methoxy-8-(2-methylbut-3-en-2-yl)-2-phenyl-4H-chromen-4-one	5281948	CHEMBL440025	nd	nd	nd	Flavonoid (Analog)	9	O=C1C2=C(C=C(C(C(C)(C)C=C)=C2OC(C3=CC=CC=C3)=C1OC)O)O	5.134	-6.0996	352.386	9.75516	75.99	2	4	4	26	20	GSH Efflux	BHK-21	Transfected with Human ABCC1	Human	nd	CVCL_1914	CCL-10	24875445	nd	nd	nd	nd	nd	nd	nd	nd	nd	nd	nd	nd	nd	nd	nd	nd	nd	nd	nd	nd
ABCC1_Activation_Dataset_ID_0027	Flavonoid Derivative 18	8-Prenylgalangin	3,5,7-trihydroxy-8-(3-methylbut-2-en-1-yl)-2-phenyl-4H-chromen-4-one	5281619	CHEMBL2165001	nd	nd	42193-83-9	Flavonoid (Analog)	9	O=C(C1=C(O)C=C(O)C(C/C=C(C)/C)=C1O2)C(O)=C2C3=CC=CC=C3	3.646	-5.31763	338.359	9.29759	86.99	3	4	3	25	20	GSH Efflux	BHK-21	Transfected with Human ABCC1	Human	nd	CVCL_1914	CCL-10	24875445	nd	nd	nd	nd	nd	nd	nd	nd	nd	nd	nd	nd	nd	nd	nd	nd	nd	nd	nd	nd
ABCC1_Activation_Dataset_ID_0028	Flavonoid Derivative 19	8-Prenyl-3-methoxychrysin	5,7-dihydroxy-3-methoxy-8-(3-methylbut-2-en-1-yl)-2-phenyl-4H-chromen-4-one	5281947	nd	nd	nd	nd	Flavonoid (Analog)	9	O=C(C1=C(O)C=C(O)C(C/C=C(C)/C)=C1O2)C(OC)=C2C3=CC=CC=C3	3.91	-5.72996	352.386	9.80415	75.99	2	4	4	26	20	GSH Efflux	BHK-21	Transfected with Human ABCC1	Human	nd	CVCL_1914	CCL-10	24875445	nd	nd	nd	nd	nd	nd	nd	nd	nd	nd	nd	nd	nd	nd	nd	nd	nd	nd	nd	nd
ABCC1_Activation_Dataset_ID_0029	Flavonoid Derivative 2	5-Hydroxyflavone	5-hydroxy-2-phenyl-4H-chromen-4-one	68112	CHEMBL16807	nd	nd	491-78-1	Flavonoid (Analog)	9	C1=CC=C(C=C1)C2=CC(=O)C3=C(C=CC=C3O2)O	3.076	-4.18654	238.242	6.76271	46.53	1	2	1	18	20	GSH Efflux	BHK-21	Transfected with Human ABCC1	Human	nd	CVCL_1914	CCL-10	24875445	nd	nd	nd	nd	nd	nd	nd	nd	nd	nd	nd	nd	nd	nd	nd	nd	nd	nd	nd	nd
ABCC1_Activation_Dataset_ID_0030	Flavonoid Derivative 23	5-Hydroxy-7-methoxy-4'-fluoroflavone	2-(4-fluorophenyl)-5-hydroxy-7-methoxy-4H-chromen-4-one	nd	nd	nd	nd	nd	Flavonoid (Analog)	9	O=C(C1=C(O)C=C(OC)C=C1O2)C=C2C3=CC=C(F)C=C3	3.259	-4.5319	286.258	7.45878	55.76	1	3	2	21	20	GSH Efflux	BHK-21	Transfected with Human ABCC1	Human	nd	CVCL_1914	CCL-10	24875445	nd	nd	nd	nd	nd	nd	nd	nd	nd	nd	nd	nd	nd	nd	nd	nd	nd	nd	nd	nd
ABCC1_Activation_Dataset_ID_0031	Flavonoid Derivative 24	5,7-dimethoxy-4'-fluoroflavone	2-(4-fluorophenyl)-5,7-dimethoxy-4H-chromen-4-one	86023612	nd	nd	nd	nd	Flavonoid (Analog)	9	O=C(C1=C(OC)C=C(OC)C=C1O2)C=C2C3=CC=C(F)C=C3	3.523	-4.94423	300.285	7.97177	44.76	0	3	3	22	20	GSH Efflux	BHK-21	Transfected with Human ABCC1	Human	nd	CVCL_1914	CCL-10	24875445	nd	nd	nd	nd	nd	nd	nd	nd	nd	nd	nd	nd	nd	nd	nd	nd	nd	nd	nd	nd
ABCC1_Activation_Dataset_ID_0032	Flavonoid Derivative 25	5,7-dihydroxy-4'-bromoflavone	2-(4-bromophenyl)-5,7-dihydroxy-4H-chromen-4-one	5480907	CHEMBL471181	nd	nd	152969-70-5	Flavonoid (Analog)	9	O=C1C2=C(C=C(C=C2OC(C3=CC=C(C=C3)Br)=C1)O)O	3.64	-4.91498	333.137	7.62335	66.76	2	3	1	20	20	GSH Efflux	BHK-21	Transfected with Human ABCC1	Human	nd	CVCL_1914	CCL-10	24875445	nd	nd	nd	nd	nd	nd	nd	nd	nd	nd	nd	nd	nd	nd	nd	nd	nd	nd	nd	nd
ABCC1_Activation_Dataset_ID_0033	Flavonoid Derivative 26	5,7-dimethoxy-4'-ethoxyflavone	2-(4-ethoxyphenyl)-5,7-dimethoxy-4H-chromen-4-one	123172809	nd	nd	nd	nd	Flavonoid (Analog)	9	O=C(C1=C(OC)C=C(OC)C=C1O2)C=C2C3=CC=C(OCC)C=C3	3.667	-5.02684	326.348	9.00606	53.99	0	4	5	24	20	GSH Efflux	BHK-21	Transfected with Human ABCC1	Human	nd	CVCL_1914	CCL-10	24875445	nd	nd	nd	nd	nd	nd	nd	nd	nd	nd	nd	nd	nd	nd	nd	nd	nd	nd	nd	nd
ABCC1_Activation_Dataset_ID_0034	Flavonoid Derivative 27	5,7-dihydroxy-4'-tert-butylflavone	2-(4-(tert-butyl)phenyl)-5,7-dihydroxy-4H-chromen-4-one	10686375	CHEMBL4104972	nd	nd	nd	Flavonoid (Analog)	9	O=C1C2=C(O)C=C(O)C=C2OC(C3=CC=C(C(C)(C)C)C=C3)=C1	4.341	-5.84417	310.349	8.68569	66.76	2	3	1	23	20	GSH Efflux	BHK-21	Transfected with Human ABCC1	Human	nd	CVCL_1914	CCL-10	24875445	nd	nd	nd	nd	nd	nd	nd	nd	nd	nd	nd	nd	nd	nd	nd	nd	nd	nd	nd	nd
ABCC1_Activation_Dataset_ID_0035	Flavonoid Derivative 29	5,7-dimethoxy-4'-isopropyllflavone	2-(4-isopropylphenyl)-5,7-dimethoxy-4H-chromen-4-one	nd	nd	nd	nd	nd	Flavonoid (Analog)	9	O=C(C1=C(OC)C=C(OC)C=C1O2)C=C2C3=CC=C(C(C)C)C=C3	4.513	-6.15361	324.376	9.27147	44.76	0	3	4	24	20	GSH Efflux	BHK-21	Transfected with Human ABCC1	Human	nd	CVCL_1914	CCL-10	24875445	nd	nd	nd	nd	nd	nd	nd	nd	nd	nd	nd	nd	nd	nd	nd	nd	nd	nd	nd	nd
ABCC1_Activation_Dataset_ID_0036	Flavonoid Derivative 3	5-aminoflavone	5-amino-2-phenyl-4H-chromen-4-one	10705021	CHEMBL443540	nd	nd	nd	Flavonoid (Analog)	9	O=C(C1=C(C=CC=C1N)O2)C=C2C3=CC=CC=C3	2.712	-4.26937	237.258	6.93571	52.32	1	1	1	18	20	GSH Efflux	BHK-21	Transfected with Human ABCC1	Human	nd	CVCL_1914	CCL-10	24875445	nd	nd	nd	nd	nd	nd	nd	nd	nd	nd	nd	nd	nd	nd	nd	nd	nd	nd	nd	nd
ABCC1_Activation_Dataset_ID_0037	Flavonoid Derivative 30	5,7-dimethoxy-6-iodo-4'-isopropyllflavone	6-iodo-2-(4-isopropylphenyl)-5,7-dimethoxy-4H-chromen-4-one	nd	nd	nd	nd	nd	Flavonoid (Analog)	9	O=C1C2=C(C(I)=C(C=C2OC(C3=CC=C(C=C3)C(C)C)=C1)OC)OC	5.662	-7.14513	450.272	10.6219	44.76	0	3	4	25	20	GSH Efflux	BHK-21	Transfected with Human ABCC1	Human	nd	CVCL_1914	CCL-10	24875445	nd	nd	nd	nd	nd	nd	nd	nd	nd	nd	nd	nd	nd	nd	nd	nd	nd	nd	nd	nd
ABCC1_Activation_Dataset_ID_0038	Flavonoid Derivative 32	5,7-dimethoxy-4'-aminoflavone	2-(4-aminophenyl)-5,7-dimethoxy-4H-chromen-4-one	71421834	nd	nd	nd	921942-45-2	Flavonoid (Analog)	9	O=C1C2=C(OC)C=C(OC)C=C2OC(C3=CC=C(N)C=C3)=C1	2.698	-4.37013	297.31	8.21374	70.78	1	3	3	22	20	GSH Efflux	BHK-21	Transfected with Human ABCC1	Human	nd	CVCL_1914	CCL-10	24875445	nd	nd	nd	nd	nd	nd	nd	nd	nd	nd	nd	nd	nd	nd	nd	nd	nd	nd	nd	nd
ABCC1_Activation_Dataset_ID_0039	Flavonoid Derivative 4	6-Hydroxyflavone	6-hydroxy-2-phenyl-4H-chromen-4-one	72279	CHEMBL138649	nd	nd	6665-83-4	Flavonoid (Analog)	9	O=C(C1=C(C=CC(O)=C1)O2)C=C2C3=CC=CC=C3	3.115	-4.18654	238.242	6.75897	46.53	1	2	1	18	20	GSH Efflux	BHK-21	Transfected with Human ABCC1	Human	nd	CVCL_1914	CCL-10	24875445	nd	nd	nd	nd	nd	nd	nd	nd	nd	nd	nd	nd	nd	nd	nd	nd	nd	nd	nd	nd
ABCC1_Activation_Dataset_ID_0040	Flavonoid Derivative 5	6-Aminoflavone	6-amino-2-phenyl-4H-chromen-4-one	16217320	CHEMBL1215529	nd	nd	4613-53-0	Flavonoid (Analog)	9	O=C(C1=C(C=CC(N)=C1)O2)C=C2C3=CC=CC=C3	2.751	-4.26937	237.258	6.93197	52.32	1	1	1	18	20	GSH Efflux	BHK-21	Transfected with Human ABCC1	Human	nd	CVCL_1914	CCL-10	24875445	nd	nd	nd	nd	nd	nd	nd	nd	nd	nd	nd	nd	nd	nd	nd	nd	nd	nd	nd	nd
ABCC1_Activation_Dataset_ID_0041	Flavonoid Derivative 7	7-Methoxyflavone	7-methoxy-2-phenyl-4H-chromen-4-one	466268	CHEMBL16782	nd	nd	22395-22-8	Flavonoid (Analog)	9	O=C(C1=C(C=C(OC)C=C1)O2)C=C2C3=CC=CC=C3	3.379	-4.59887	252.269	7.2687	35.53	0	2	2	19	20	GSH Efflux	BHK-21	Transfected with Human ABCC1	Human	nd	CVCL_1914	CCL-10	24875445	nd	nd	nd	nd	nd	nd	nd	nd	nd	nd	nd	nd	nd	nd	nd	nd	nd	nd	nd	nd
ABCC1_Activation_Dataset_ID_0042	Flavonoid Derivative 8	5-Hydroxy-7-ethoxyflavone	7-ethoxy-5-hydroxy-2-phenyl-4H-chromen-4-one	5391486	CHEMBL172517	nd	nd	nd	Flavonoid (Analog)	9	O=C1C2=C(OC(C3=CC=CC=C3)=C1)C=C(C=C2O)OCC	3.447	-4.56413	282.295	7.86717	55.76	1	3	3	21	20	GSH Efflux	BHK-21	Transfected with Human ABCC1	Human	nd	CVCL_1914	CCL-10	24875445	nd	nd	nd	nd	nd	nd	nd	nd	nd	nd	nd	nd	nd	nd	nd	nd	nd	nd	nd	nd
ABCC1_Activation_Dataset_ID_0043	Flavonoid Dimer 1b	nd	2,2'-(((oxybis(ethane-2,1-diyl))bis(oxy))bis(4,1-phenylene))bis(5,7-dihydroxy-4H-chromen-4-one)	44417619	CHEMBL216136	nd	nd	nd	Flavonoid (Analog)	9	O=C1C=C(C2=CC=C(OCCOCCOC(C=C3)=CC=C3C(OC4=C5C(O)=CC(O)=C4)=CC5=O)C=C2)OC6=C1C(O)=CC(O)=C6	4.72748	-8.30204	610.571	15.8846	161.21	4	9	10	45	0,1-2	GSH Efflux	BHK-21	Transfected with Human ABCC1	Human	nd	CVCL_1914	CCL-10	279840000	nd	nd	nd	nd	nd	nd	nd	nd	nd	nd	nd	nd	nd	nd	nd	nd	nd	nd	nd	nd
ABCC1_Activation_Dataset_ID_0044	Flavonoid Dimer 1c	nd	2,2'-((((ethane-1,2-diylbis(oxy))bis(ethane-2,1-diyl))bis(oxy))bis(4,1-phenylene))bis(5,7-dihydroxy-4H-chromen-4-one)	16066850	CHEMBL215017	nd	nd	nd	Flavonoid (Analog)	9	O=C1C=C(C2=CC=C(OCCOCCOCCOC(C=C3)=CC=C3C(OC4=C5C(O)=CC(O)=C4)=CC5=O)C=C2)OC6=C1C(O)=CC(O)=C6	4.39722	-8.44468	654.624	17.0082	170.44	4	10	13	48	0,1-2	GSH Efflux	BHK-21	Transfected with Human ABCC1	Human	nd	CVCL_1914	CCL-10	27984000	nd	nd	nd	nd	nd	nd	nd	nd	nd	nd	nd	nd	nd	nd	nd	nd	nd	nd	nd	nd
ABCC1_Activation_Dataset_ID_0045	Flavonoid Dimer 1d	nd	2,2'-(((((oxybis(ethane-2,1-diyl))bis(oxy))bis(ethane-2,1-diyl))bis(oxy))bis(4,1-phenylene))bis(5,7-dihydroxy-4H-chromen-4-one)	16215972	CHEMBL214738	nd	nd	nd	Flavonoid (Analog)	9	O=C1C=C(C2=CC=C(OCCOCCOCCOCCOC(C=C3)=CC=C3C(OC4=C5C(O)=CC(O)=C4)=CC5=O)C=C2)OC6=C1C(O)=CC(O)=C6	4.06696	-8.58732	698.677	18.1296	179.67	4	11	16	51	0,1-2	GSH Efflux	BHK-21	Transfected with Human ABCC1	Human	nd	CVCL_1914	CCL-10	27984000	nd	nd	nd	nd	nd	nd	nd	nd	nd	nd	nd	nd	nd	nd	nd	nd	nd	nd	nd	nd
ABCC1_Activation_Dataset_ID_0046	Flavonoid Dimer 1e	nd	2,2'-(((3,6,9,12-tetraoxatetradecane-1,14-diyl)bis(oxy))bis(4,1-phenylene))bis(5,7-dihydroxy-4H-chromen-4-one)	44417620	CHEMBL267353	nd	nd	nd	Flavonoid (Analog)	9	O=C1C=C(C2=CC=C(OCCOCCOCCOCCOCCOC(C=C3)=CC=C3C(OC4=C5C(O)=CC(O)=C4)=CC5=O)C=C2)OC6=C1C(O)=CC(O)=C6	3.7367	-8.72996	742.73	19.2492	188.9	4	12	19	54	0,1-2	GSH Efflux	BHK-21	Transfected with Human ABCC1	Human	nd	CVCL_1914	CCL-10	27984000	nd	nd	nd	nd	nd	nd	nd	nd	nd	nd	nd	nd	nd	nd	nd	nd	nd	nd	nd	nd
ABCC1_Activation_Dataset_ID_0047	Flavonoid Dimer 1f	nd	2,2'-(((3,6,9,12,15-pentaoxaheptadecane-1,17-diyl)bis(oxy))bis(4,1-phenylene))bis(5,7-dihydroxy-4H-chromen-4-one)	44417621	CHEMBL264380	nd	nd	nd	Flavonoid (Analog)	9	O=C1C=C(C2=CC=C(OCCOCCOCCOCCOCCOCCOC(C=C3)=CC=C3C(OC4=C5C(O)=CC(O)=C4)=CC5=O)C=C2)OC6=C1C(O)=CC(O)=C6	3.40644	-8.8726	786.783	20.3675	198.13	4	13	22	57	0,1-2	GSH Efflux	BHK-21	Transfected with Human ABCC1	Human	nd	CVCL_1914	CCL-10	27984000	nd	nd	nd	nd	nd	nd	nd	nd	nd	nd	nd	nd	nd	nd	nd	nd	nd	nd	nd	nd
ABCC1_Activation_Dataset_ID_0048	Flavonoid Dimer 1g	nd	2,2'-(((3,6,9,12,15,18-hexaoxaicosane-1,20-diyl)bis(oxy))bis(4,1-phenylene))bis(5,7-dihydroxy-4H-chromen-4-one)	44417622	CHEMBL387435	nd	nd	nd	Flavonoid (Analog)	9	O=C1C=C(C2=CC=C(OCCOCCOCCOCCOCCOCCOCCOC(C=C3)=CC=C3C(OC4=C5C(O)=CC(O)=C4)=CC5=O)C=C2)OC6=C1C(O)=CC(O)=C6	3.07618	-9.01524	830.836	21.4847	207.36	4	14	25	60	0,1-2	GSH Efflux	BHK-21	Transfected with Human ABCC1	Human	nd	CVCL_1914	CCL-10	27984000	nd	nd	nd	nd	nd	nd	nd	nd	nd	nd	nd	nd	nd	nd	nd	nd	nd	nd	nd	nd
ABCC1_Activation_Dataset_ID_0049	Flavonoid Dimer 1h	nd	2,2'-(((3,6,9,12,15,18,21-heptaoxatricosane-1,23-diyl)bis(oxy))bis(4,1-phenylene))bis(5,7-dihydroxy-4H-chromen-4-one)	44417623	CHEMBL214789	nd	nd	nd	Flavonoid (Analog)	9	O=C1C=C(C2=CC=C(OCCOCCOCCOCCOCCOCCOCCOCCOC(C=C3)=CC=C3C(OC4=C5C(O)=CC(O)=C4)=CC5=O)C=C2)OC6=C1C(O)=CC(O)=C6	2.74592	-9.15788	874.889	22.601	216.59	4	15	28	63	0,1-2	GSH Efflux	BHK-21	Transfected with Human ABCC1	Human	nd	CVCL_1914	CCL-10	27984000	nd	nd	nd	nd	nd	nd	nd	nd	nd	nd	nd	nd	nd	nd	nd	nd	nd	nd	nd	nd
ABCC1_Activation_Dataset_ID_0050	Flavonoid Dimer 2b	nd	2,2'-(((oxybis(ethane-2,1-diyl))bis(oxy))bis(4,1-phenylene))bis(4H-chromen-4-one)	44247937	CHEMBL539985	nd	nd	nd	Flavonoid (Analog)	9	O=C1C=C(C2=CC=C(OCCOCCOC(C=C3)=CC=C3C(OC4=C5C=CC=C4)=CC5=O)C=C2)OC6=C1C=CC=C6	5.81548	-9.74984	546.575	15.3906	80.29	0	5	10	41	0,1-2	GSH Efflux	BHK-21	Transfected with Human ABCC1	Human	nd	CVCL_1914	CCL-10	27984000	nd	nd	nd	nd	nd	nd	nd	nd	nd	nd	nd	nd	nd	nd	nd	nd	nd	nd	nd	nd
ABCC1_Activation_Dataset_ID_0051	Flavonoid Dimer 2c	nd	2,2'-((((ethane-1,2-diylbis(oxy))bis(ethane-2,1-diyl))bis(oxy))bis(4,1-phenylene))bis(4H-chromen-4-one)	44247938	CHEMBL539147	nd	nd	nd	Flavonoid (Analog)	9	O=C1C=C(C2=CC=C(OCCOCCOCCOC(C=C3)=CC=C3C(OC4=C5C=CC=C4)=CC5=O)C=C2)OC6=C1C=CC=C6	5.48522	-9.89248	590.628	16.5151	89.52	0	6	13	44	0,1-2	GSH Efflux	BHK-21	Transfected with Human ABCC1	Human	nd	CVCL_1914	CCL-10	27984000	nd	nd	nd	nd	nd	nd	nd	nd	nd	nd	nd	nd	nd	nd	nd	nd	nd	nd	nd	nd
ABCC1_Activation_Dataset_ID_0052	Flavonoid Dimer 2d	nd	2,2'-(((((oxybis(ethane-2,1-diyl))bis(oxy))bis(ethane-2,1-diyl))bis(oxy))bis(4,1-phenylene))bis(4H-chromen-4-one)	45269886	CHEMBL538668	nd	nd	nd	Flavonoid (Analog)	9	O=C1C=C(C2=CC=C(OCCOCCOCCOCCOC(C=C3)=CC=C3C(OC4=C5C=CC=C4)=CC5=O)C=C2)OC6=C1C=CC=C6	5.15496	-10.0351	634.681	17.6372	98.75	0	7	16	47	0,1-2	GSH Efflux	BHK-21	Transfected with Human ABCC1	Human	nd	CVCL_1914	CCL-10	27984000	nd	nd	nd	nd	nd	nd	nd	nd	nd	nd	nd	nd	nd	nd	nd	nd	nd	nd	nd	nd
ABCC1_Activation_Dataset_ID_0053	Flavonoid Dimer 2e	nd	2,2'-(((3,6,9,12-tetraoxatetradecane-1,14-diyl)bis(oxy))bis(4,1-phenylene))bis(4H-chromen-4-one)	44248308	CHEMBL2172532	nd	nd	nd	Flavonoid (Analog)	9	O=C1C=C(C2=CC=C(OCCOCCOCCOCCOCCOC(C=C3)=CC=C3C(OC4=C5C=CC=C4)=CC5=O)C=C2)OC6=C1C=CC=C6	4.8247	-10.1778	678.734	18.7575	107.98	0	8	19	50	0,1-2	GSH Efflux	BHK-21	Transfected with Human ABCC1	Human	nd	CVCL_1914	CCL-10	27984000	nd	nd	nd	nd	nd	nd	nd	nd	nd	nd	nd	nd	nd	nd	nd	nd	nd	nd	nd	nd
ABCC1_Activation_Dataset_ID_0054	Flavonoid Dimer 2f	nd	2,2'-(((3,6,9,12,15-pentaoxaheptadecane-1,17-diyl)bis(oxy))bis(4,1-phenylene))bis(4H-chromen-4-one)	44247939	CHEMBL553207	nd	nd	nd	Flavonoid (Analog)	9	O=C1C=C(C2=CC=C(OCCOCCOCCOCCOCCOCCOC(C=C3)=CC=C3C(OC4=C5C=CC=C4)=CC5=O)C=C2)OC6=C1C=CC=C6	4.49444	-10.3204	722.787	19.8763	117.21	0	9	22	53	0,1-2	GSH Efflux	BHK-21	Transfected with Human ABCC1	Human	nd	CVCL_1914	CCL-10	27984000	nd	nd	nd	nd	nd	nd	nd	nd	nd	nd	nd	nd	nd	nd	nd	nd	nd	nd	nd	nd
ABCC1_Activation_Dataset_ID_0055	Flavonoid Dimer 2g	nd	2,2'-(((3,6,9,12,15,18-hexaoxaicosane-1,20-diyl)bis(oxy))bis(4,1-phenylene))bis(4H-chromen-4-one)	44248309	CHEMBL555600	nd	nd	nd	Flavonoid (Analog)	9	O=C1C=C(C2=CC=C(OCCOCCOCCOCCOCCOCCOCCOC(C=C3)=CC=C3C(OC4=C5C=CC=C4)=CC5=O)C=C2)OC6=C1C=CC=C6	4.16418	-10.463	766.84	20.9939	126.44	0	10	25	56	0,1-2	GSH Efflux	BHK-21	Transfected with Human ABCC1	Human	nd	CVCL_1914	CCL-10	27984000	nd	nd	nd	nd	nd	nd	nd	nd	nd	nd	nd	nd	nd	nd	nd	nd	nd	nd	nd	nd
ABCC1_Activation_Dataset_ID_0056	Flavonoid Dimer 2h	nd	2,2'-(((3,6,9,12,15,18,21-heptaoxatricosane-1,23-diyl)bis(oxy))bis(4,1-phenylene))bis(4H-chromen-4-one)	44248062	CHEMBL552648	nd	nd	nd	Flavonoid (Analog)	9	O=C1C=C(C2=CC=C(OCCOCCOCCOCCOCCOCCOCCOCCOC(C=C3)=CC=C3C(OC4=C5C=CC=C4)=CC5=O)C=C2)OC6=C1C=CC=C6	3.83392	-10.6057	810.893	22.1106	135.67	0	11	28	59	0,1-2	GSH Efflux	BHK-21	Transfected with Human ABCC1	Human	nd	CVCL_1914	CCL-10	27984000	nd	nd	nd	nd	nd	nd	nd	nd	nd	nd	nd	nd	nd	nd	nd	nd	nd	nd	nd	nd
ABCC1_Activation_Dataset_ID_0057	Flavonoid Dimer 2i	nd	2,2'-(((3,6,9,12,15,18,21,24-octaoxahexacosane-1,26-diyl)bis(oxy))bis(4,1-phenylene))bis(4H-chromen-4-one)	44248430	CHEMBL558734	nd	nd	nd	Flavonoid (Analog)	9	O=C1C=C(C2=CC=C(OCCOCCOCCOCCOCCOCCOCCOCCOCCOC(C=C3)=CC=C3C(OC4=C5C=CC=C4)=CC5=O)C=C2)OC6=C1C=CC=C6	3.50366	-10.7483	854.946	23.2265	144.9	0	12	31	62	0,1-2	GSH Efflux	BHK-21	Transfected with Human ABCC1	Human	nd	CVCL_1914	CCL-10	27984000	nd	nd	nd	nd	nd	nd	nd	nd	nd	nd	nd	nd	nd	nd	nd	nd	nd	nd	nd	nd
ABCC1_Activation_Dataset_ID_0058	Flavonoid Dimer 2j	nd	2,2'-(((3,6,9,12,15,18,21,24,27,30,33,36-dodecaoxaoctatriacontane-1,38-diyl)bis(oxy))bis(4,1-phenylene))bis(4H-chromen-4-one)	44248063	CHEMBL540483	nd	nd	nd	Flavonoid (Analog)	9	O=C1C=C(C2=CC=C(OCCOCCOCCOCCOCCOCCOCCOCCOCCOCCOCCOCCOCCOC(C=C3)=CC=C3C(OC4=C5C=CC=C4)=CC5=O)C=C2)OC6=C1C=CC=C6	2.18262	-11.3189	1031.16	27.6847	181.82	0	16	43	74	0,1-2	GSH Efflux	BHK-21	Transfected with Human ABCC1	Human	nd	CVCL_1914	CCL-10	27984000	nd	nd	nd	nd	nd	nd	nd	nd	nd	nd	nd	nd	nd	nd	nd	nd	nd	nd	nd	nd
ABCC1_Activation_Dataset_ID_0059	Flavonoid Dimer 3d	nd	2,2'-(((((oxybis(ethane-2,1-diyl))bis(oxy))bis(ethane-2,1-diyl))bis(oxy))bis(4,1-phenylene))bis(6-ethyl-4H-chromen-4-one)	45272446	CHEMBL558735	nd	nd	nd	Flavonoid (Analog)	9	O=C1C=C(C2=CC=C(OCCOCCOCCOCCOC(C=C3)=CC=C3C(OC4=C5C=C(CC)C=C4)=CC5=O)C=C2)OC6=C1C=C(CC)C=C6	6.77496	-12.0134	690.789	19.4848	98.75	0	7	18	51	0,1-2	GSH Efflux	BHK-21	Transfected with Human ABCC1	Human	nd	CVCL_1914	CCL-10	27984000	nd	nd	nd	nd	nd	nd	nd	nd	nd	nd	nd	nd	nd	nd	nd	nd	nd	nd	nd	nd
ABCC1_Activation_Dataset_ID_0060	Flavonoid Dimer 3e	nd	2,2'-(((3,6,9,12-tetraoxatetradecane-1,14-diyl)bis(oxy))bis(4,1-phenylene))bis(6-ethyl-4H-chromen-4-one)	44248431	CHEMBL539148	nd	nd	nd	Flavonoid (Analog)	9	O=C1C=C(C2=CC=C(OCCOCCOCCOCCOCCOC(C=C3)=CC=C3C(OC4=C5C=C(CC)C=C4)=CC5=O)C=C2)OC6=C1C=C(CC)C=C6	6.4447	-12.156	734.842	20.6035	107.98	0	8	21	54	0,1-2	GSH Efflux	BHK-21	Transfected with Human ABCC1	Human	nd	CVCL_1914	CCL-10	27984000	nd	nd	nd	nd	nd	nd	nd	nd	nd	nd	nd	nd	nd	nd	nd	nd	nd	nd	nd	nd
ABCC1_Activation_Dataset_ID_0061	Flavonoid Dimer 3f	nd	2,2'-(((3,6,9,12,15-pentaoxaheptadecane-1,17-diyl)bis(oxy))bis(4,1-phenylene))bis(6-ethyl-4H-chromen-4-one)	44248064	CHEMBL539149	nd	nd	nd	Flavonoid (Analog)	9	O=C1C=C(C2=CC=C(OCCOCCOCCOCCOCCOCCOC(C=C3)=CC=C3C(OC4=C5C=C(CC)C=C4)=CC5=O)C=C2)OC6=C1C=C(CC)C=C6	6.11444	-12.2987	778.895	21.7211	117.21	0	9	24	57	0,1-2	GSH Efflux	BHK-21	Transfected with Human ABCC1	Human	nd	CVCL_1914	CCL-10	27984000	nd	nd	nd	nd	nd	nd	nd	nd	nd	nd	nd	nd	nd	nd	nd	nd	nd	nd	nd	nd
ABCC1_Activation_Dataset_ID_0062	Flavonoid Dimer 4d	nd	2,2'-(((((oxybis(ethane-2,1-diyl))bis(oxy))bis(ethane-2,1-diyl))bis(oxy))bis(4,1-phenylene))bis(6-methyl-4H-chromen-4-one)	45272447	CHEMBL555939	nd	nd	nd	Flavonoid (Analog)	9	O=C1C=C(C2=CC=C(OCCOCCOCCOCCOC(C=C3)=CC=C3C(OC4=C5C=C(C)C=C4)=CC5=O)C=C2)OC6=C1C=C(C)C=C6	5.82496	-10.983	662.735	18.5326	98.75	0	7	16	49	0,1-2	GSH Efflux	BHK-21	Transfected with Human ABCC1	Human	nd	CVCL_1914	CCL-10	27984000	nd	nd	nd	nd	nd	nd	nd	nd	nd	nd	nd	nd	nd	nd	nd	nd	nd	nd	nd	nd
ABCC1_Activation_Dataset_ID_0063	Flavonoid Dimer 4e	nd	2,2'-(((3,6,9,12-tetraoxatetradecane-1,14-diyl)bis(oxy))bis(4,1-phenylene))bis(6-methyl-4H-chromen-4-one)	44248179	CHEMBL539987	nd	nd	nd	Flavonoid (Analog)	9	O=C1C=C(C2=CC=C(OCCOCCOCCOCCOCCOC(C=C3)=CC=C3C(OC4=C5C=C(C)C=C4)=CC5=O)C=C2)OC6=C1C=C(C)C=C6	5.4947	-11.1256	706.788	19.652	107.98	0	8	19	52	0,1-2	GSH Efflux	BHK-21	Transfected with Human ABCC1	Human	nd	CVCL_1914	CCL-10	27984000	nd	nd	nd	nd	nd	nd	nd	nd	nd	nd	nd	nd	nd	nd	nd	nd	nd	nd	nd	nd
ABCC1_Activation_Dataset_ID_0064	Flavonoid Dimer 4f	nd	2,2'-(((3,6,9,12,15-pentaoxaheptadecane-1,17-diyl)bis(oxy))bis(4,1-phenylene))bis(6-methyl-4H-chromen-4-one)	44248432	CHEMBL539150	nd	nd	nd	Flavonoid (Analog)	9	O=C1C=C(C2=CC=C(OCCOCCOCCOCCOCCOCCOC(C=C3)=CC=C3C(OC4=C5C=C(C)C=C4)=CC5=O)C=C2)OC6=C1C=C(C)C=C6	5.16444	-11.2682	750.841	20.77	117.21	0	9	22	55	0,1-2	GSH Efflux	BHK-21	Transfected with Human ABCC1	Human	nd	CVCL_1914	CCL-10	27984000	nd	nd	nd	nd	nd	nd	nd	nd	nd	nd	nd	nd	nd	nd	nd	nd	nd	nd	nd	nd
ABCC1_Activation_Dataset_ID_0065	Flavonoid Dimer 5d	nd	2,2'-(((((oxybis(ethane-2,1-diyl))bis(oxy))bis(ethane-2,1-diyl))bis(oxy))bis(4,1-phenylene))bis(7-methyl-4H-chromen-4-one)	45270714	CHEMBL538177	nd	nd	nd	Flavonoid (Analog)	9	O=C1C=C(C2=CC=C(OCCOCCOCCOCCOC(C=C3)=CC=C3C(OC4=C5C=CC(C)=C4)=CC5=O)C=C2)OC6=C1C=CC(C)=C6	5.82496	-10.983	662.735	18.5326	98.75	0	7	16	49	0,1-2	GSH Efflux	BHK-21	Transfected with Human ABCC1	Human	nd	CVCL_1914	CCL-10	27984000	nd	nd	nd	nd	nd	nd	nd	nd	nd	nd	nd	nd	nd	nd	nd	nd	nd	nd	nd	nd
ABCC1_Activation_Dataset_ID_0066	Flavonoid Dimer 5e	nd	2,2'-(((3,6,9,12-tetraoxatetradecane-1,14-diyl)bis(oxy))bis(4,1-phenylene))bis(7-methyl-4H-chromen-4-one)	44248180	CHEMBL540167	nd	nd	nd	Flavonoid (Analog)	9	O=C1C=C(C2=CC=C(OCCOCCOCCOCCOCCOC(C=C3)=CC=C3C(OC4=C5C=CC(C)=C4)=CC5=O)C=C2)OC6=C1C=CC(C)=C6	5.4947	-11.1256	706.788	19.652	107.98	0	8	19	52	0,1-2	GSH Efflux	BHK-21	Transfected with Human ABCC1	Human	nd	CVCL_1914	CCL-10	27984000	nd	nd	nd	nd	nd	nd	nd	nd	nd	nd	nd	nd	nd	nd	nd	nd	nd	nd	nd	nd
ABCC1_Activation_Dataset_ID_0067	Flavonoid Dimer 5f	nd	2,2'-(((3,6,9,12,15-pentaoxaheptadecane-1,17-diyl)bis(oxy))bis(4,1-phenylene))bis(7-methyl-4H-chromen-4-one)	44248546	CHEMBL541677	nd	nd	nd	Flavonoid (Analog)	9	O=C1C=C(C2=CC=C(OCCOCCOCCOCCOCCOCCOC(C=C3)=CC=C3C(OC4=C5C=CC(C)=C4)=CC5=O)C=C2)OC6=C1C=CC(C)=C6	5.16444	-11.2682	750.841	20.77	117.21	0	9	22	55	0,1-2	GSH Efflux	BHK-21	Transfected with Human ABCC1	Human	nd	CVCL_1914	CCL-10	27984000	nd	nd	nd	nd	nd	nd	nd	nd	nd	nd	nd	nd	nd	nd	nd	nd	nd	nd	nd	nd
ABCC1_Activation_Dataset_ID_0068	Flavonoid Dimer 6e	nd	2,2'-(((3,6,9,12-tetraoxatetradecane-1,14-diyl)bis(oxy))bis(4,1-phenylene))bis(3-methyl-4H-chromen-4-one)	44248181	CHEMBL532047	nd	nd	nd	Flavonoid (Analog)	9	O=C1C(C)=C(C2=CC=C(OCCOCCOCCOCCOCCOC(C=C3)=CC=C3C(OC4=C5C=CC=C4)=C(C)C5=O)C=C2)OC6=C1C=CC=C6	5.0427	-10.2117	706.788	19.6669	107.98	0	8	19	52	0,1-2	GSH Efflux	BHK-21	Transfected with Human ABCC1	Human	nd	CVCL_1914	CCL-10	27984000	nd	nd	nd	nd	nd	nd	nd	nd	nd	nd	nd	nd	nd	nd	nd	nd	nd	nd	nd	nd
ABCC1_Activation_Dataset_ID_0069	Flavonoid Dimer 6f	nd	2,2'-(((3,6,9,12,15-pentaoxaheptadecane-1,17-diyl)bis(oxy))bis(4,1-phenylene))bis(3-methyl-4H-chromen-4-one)	44248547	CHEMBL558751	nd	nd	nd	Flavonoid (Analog)	9	O=C1C(C)=C(C2=CC=C(OCCOCCOCCOCCOCCOCCOC(C=C3)=CC=C3C(OC4=C5C=CC=C4)=C(C)C5=O)C=C2)OC6=C1C=CC=C6	4.71244	-10.3543	750.841	20.785	117.21	0	9	22	55	0,1-2	GSH Efflux	BHK-21	Transfected with Human ABCC1	Human	nd	CVCL_1914	CCL-10	27984000	nd	nd	nd	nd	nd	nd	nd	nd	nd	nd	nd	nd	nd	nd	nd	nd	nd	nd	nd	nd
ABCC1_Activation_Dataset_ID_0070	Flavonoid Dimer 7e	nd	2,2'-(((3,6,9,12-tetraoxatetradecane-1,14-diyl)bis(oxy))bis(4,1-phenylene))bis(7-fluoro-4H-chromen-4-one)	44248182	CHEMBL538670	nd	nd	nd	Flavonoid (Analog)	9	O=C1C=C(C2=CC=C(OCCOCCOCCOCCOCCOC(C=C3)=CC=C3C(OC4=C5C=CC(F)=C4)=CC5=O)C=C2)OC6=C1C=CC(F)=C6	5.2047	-10.7677	714.714	18.9013	107.98	0	8	19	52	0,1-2	GSH Efflux	BHK-21	Transfected with Human ABCC1	Human	nd	CVCL_1914	CCL-10	27984000	nd	nd	nd	nd	nd	nd	nd	nd	nd	nd	nd	nd	nd	nd	nd	nd	nd	nd	nd	nd
ABCC1_Activation_Dataset_ID_0071	Flavonoid Dimer 7f	nd	2,2'-(((3,6,9,12,15-pentaoxaheptadecane-1,17-diyl)bis(oxy))bis(4,1-phenylene))bis(7-fluoro-4H-chromen-4-one)	44248307	CHEMBL559143	nd	nd	nd	Flavonoid (Analog)	9	O=C1C=C(C2=CC=C(OCCOCCOCCOCCOCCOCCOC(C=C3)=CC=C3C(OC4=C5C=CC(F)=C4)=CC5=O)C=C2)OC6=C1C=CC(F)=C6	4.87444	-10.9104	758.767	20.0247	117.21	0	9	22	55	0,1-2	GSH Efflux	BHK-21	Transfected with Human ABCC1	Human	nd	CVCL_1914	CCL-10	27984000	nd	nd	nd	nd	nd	nd	nd	nd	nd	nd	nd	nd	nd	nd	nd	nd	nd	nd	nd	nd
ABCC1_Activation_Dataset_ID_0072	Formaldehyde	nd	formaldehyde	712	CHEMBL1255	DB03843	nd	50-00-0	Simple Ketone	10	C=O	-0.2	0.67571	30.026	0.83379	17.07	0	1	0	2	0,1-0,5	GSH Efflux	OLN-91	nd	Rat	nd	nd	nd	23017599	nd	nd	nd	nd	nd	nd	nd	nd	nd	nd	nd	nd	nd	nd	nd	nd	nd	nd	nd	nd
ABCC1_Activation_Dataset_ID_0073	Galangin	nd	3,5,7-trihydroxy-2-phenyl-4H-chromen-4-one	5281616	CHEMBL309490	nd	410	548-83-4	Flavonoid (Analog)	9	C1=CC=C(C=C1)C2=C(C(=O)C3=C(C=C(C=C3O2)O)O)O	2.613	-3.49867	270.24	7.01105	86.99	3	4	1	20	20-100	GSH Efflux	BHK-21	Transfected with Human ABCC1	Human	nd	CVCL_1914	CCL-10	24875445	Daunorubicin & Vinblastine Uptake	Panc-1	nd	Human	SIDM00610	CVCL_0480	CRL-1469	12532374	nd	nd	nd	nd	nd	nd	nd	nd	nd	nd	nd	nd
ABCC1_Activation_Dataset_ID_0074	gamma-Glu-Ala-Gly	nd	N5-((S)-1-((carboxymethyl)amino)-1-oxopropan-2-yl)-L-glutamine	5489007	nd	nd	nd	16305-88-7	GSH (Analog)	14	OC([C@H](CCC(N[C@@H](C)C(NCC(O)=O)=O)=O)N)=O	-4.64773	-0.02962	275.261	6.41823	158.82	7	7	8	19	1000	Estrone Sulfate Uptake	HeLa	Transfected with Human ABCC1 / Membrane Vesicles	Human	SIDM00846	CVCL_0030	CRM-CCL-2	12538817	nd	nd	nd	nd	nd	nd	nd	nd	nd	nd	nd	nd	nd	nd	nd	nd	nd	nd	nd	nd
ABCC1_Activation_Dataset_ID_0075	gamma-Glu-BzlCys-Gly	nd	N5-((R)-1-((carboxymethyl)amino)-1-oxo-3-(phenylthio)propan-2-yl)-L-glutamine	101588786	nd	nd	nd	nd	GSH (Analog)	14	OC([C@@H](N)CCC(N[C@@H](CSC1=CC=CC=C1)C(NCC(O)=O)=O)=O)=O	-2.78073	-2.51815	383.425	9.72255	158.82	7	7	11	26	1000	Estrone Sulfate Uptake	HeLa	Transfected with Human ABCC1 / Membrane Vesicles	Human	SIDM00846	CVCL_0030	CRM-CCL-2	12538817	nd	nd	nd	nd	nd	nd	nd	nd	nd	nd	nd	nd	nd	nd	nd	nd	nd	nd	nd	nd
ABCC1_Activation_Dataset_ID_0076	gamma-Glu-Cys-alpha-Glu	nd	((S)-4-amino-4-carboxybutanoyl)-L-cysteinylglutamic acid	nd	nd	nd	nd	nd	GSH (Analog)	14	OC([C@@H](N)CCC(N[C@@H](CS)C(NC(CCC(O)=O)C(O)=O)=O)=O)=O	-4.38173	-0.7704	379.39	8.80191	234.92	9	9	12	25	1000	Estrone Sulfate Uptake	HeLa	Transfected with Human ABCC1 / Membrane Vesicles	Human	SIDM00846	CVCL_0030	CRM-CCL-2	12538817	nd	nd	nd	nd	nd	nd	nd	nd	nd	nd	nd	nd	nd	nd	nd	nd	nd	nd	nd	nd
ABCC1_Activation_Dataset_ID_0077	gamma-Glu-Gly-Gly	nd	N5-(2-((carboxymethyl)amino)-2-oxoethyl)-L-glutamine	6992509	nd	nd	nd	13640-39-6	GSH (Analog)	14	OC([C@@H](N)CCC(NCC(NCC(O)=O)=O)=O)=O	-5.10973	0.29759	261.234	5.96428	158.82	7	7	8	18	1000	Estrone Sulfate Uptake	HeLa	Transfected with Human ABCC1 / Membrane Vesicles	Human	SIDM00846	CVCL_0030	CRM-CCL-2	12538817	nd	nd	nd	nd	nd	nd	nd	nd	nd	nd	nd	nd	nd	nd	nd	nd	nd	nd	nd	nd
ABCC1_Activation_Dataset_ID_0078	gamma-Glu-homoPhe-Gly	nd	N5-((S)-1-((carboxymethyl)amino)-1-oxo-4-phenylbutan-2-yl)-L-glutamine	nd	nd	nd	nd	nd	GSH (Analog)	14	OC([C@@H](N)CCC(N[C@@H](CCC1=CC=CC=C1)C(NCC(O)=O)=O)=O)=O	-2.67073	-1.73355	365.386	9.44918	158.82	7	7	11	26	1000	Estrone Sulfate Uptake	HeLa	Transfected with Human ABCC1 / Membrane Vesicles	Human	SIDM00846	CVCL_0030	CRM-CCL-2	12538817	nd	nd	nd	nd	nd	nd	nd	nd	nd	nd	nd	nd	nd	nd	nd	nd	nd	nd	nd	nd
ABCC1_Activation_Dataset_ID_0079	gamma-Glu-Leu-Gly	nd	N5-((S)-1-((carboxymethyl)amino)-4-methyl-1-oxopentan-2-yl)-L-glutamine	44319842	CHEMBL87766	nd	nd	nd	GSH (Analog)	14	OC([C@H](CCC(N[C@@H](CC(C)C)C(NCC(O)=O)=O)=O)N)=O	-3.23373	-1.26183	317.342	7.8207	158.82	7	7	10	22	1000	Estrone Sulfate Uptake	HeLa	Transfected with Human ABCC1 / Membrane Vesicles	Human	SIDM00846	CVCL_0030	CRM-CCL-2	12538817	nd	nd	nd	nd	nd	nd	nd	nd	nd	nd	nd	nd	nd	nd	nd	nd	nd	nd	nd	nd
ABCC1_Activation_Dataset_ID_0080	gamma-Glu-Met-Gly	nd	N5-((S)-1-((carboxymethyl)amino)-4-(methylthio)-1-oxobutan-2-yl)-L-glutamine	nd	nd	nd	nd	nd	GSH (Analog)	14	OC([C@H](CCC(N[C@@H](CCSC)C(NCC(O)=O)=O)=O)N)=O	-3.99273	-0.89606	335.381	8.11009	158.82	7	7	11	22	1000	Estrone Sulfate Uptake	HeLa	Transfected with Human ABCC1 / Membrane Vesicles	Human	SIDM00846	CVCL_0030	CRM-CCL-2	12538817	nd	nd	nd	nd	nd	nd	nd	nd	nd	nd	nd	nd	nd	nd	nd	nd	nd	nd	nd	nd
ABCC1_Activation_Dataset_ID_0081	gamma-Glu-Phe-Gly	nd	N5-((S)-1-((carboxymethyl)amino)-1-oxo-3-phenylpropan-2-yl)-L-glutamine	nd	nd	nd	nd	nd	GSH (Analog)	14	OC([C@@H](N)CCC(N[C@@H](CC1=CC=CC=C1)C(NCC(O)=O)=O)=O)=O	-3.11273	-1.53178	351.359	8.9745	158.82	7	7	10	25	1000	Estrone Sulfate Uptake	HeLa	Transfected with Human ABCC1 / Membrane Vesicles	Human	SIDM00846	CVCL_0030	CRM-CCL-2	12538817	nd	nd	nd	nd	nd	nd	nd	nd	nd	nd	nd	nd	nd	nd	nd	nd	nd	nd	nd	nd
ABCC1_Activation_Dataset_ID_0082	gamma-Glu-Ser-Gly	nd	N5-((S)-1-((carboxymethyl)amino)-3-hydroxy-1-oxopropan-2-yl)-L-glutamine	6336027	nd	nd	nd	nd	GSH (Analog)	14	OC([C@H](CCC(N[C@@H](CO)C(NCC(O)=O)=O)=O)N)=O	-5.68273	0.50013	291.26	6.57044	179.05	8	8	9	20	1000	Estrone Sulfate Uptake	HeLa	Transfected with Human ABCC1 / Membrane Vesicles	Human	SIDM00846	CVCL_0030	CRM-CCL-2	12538817	nd	nd	nd	nd	nd	nd	nd	nd	nd	nd	nd	nd	nd	nd	nd	nd	nd	nd	nd	nd
ABCC1_Activation_Dataset_ID_0083	gamma-Glu-Thr-Gly	nd	N5-((2S,3R)-1-((carboxymethyl)amino)-3-hydroxy-1-oxobutan-2-yl)-L-glutamine	168432191	nd	nd	nd	nd	GSH (Analog)	14	OC([C@@H](N)CCC(N[C@@H]([C@H](O)C)C(NCC(O)=O)=O)=O)=O	-5.22073	0.17292	305.287	7.0152	179.05	8	8	9	21	1000	Estrone Sulfate Uptake	HeLa	Transfected with Human ABCC1 / Membrane Vesicles	Human	SIDM00846	CVCL_0030	CRM-CCL-2	12538817	nd	nd	nd	nd	nd	nd	nd	nd	nd	nd	nd	nd	nd	nd	nd	nd	nd	nd	nd	nd
ABCC1_Activation_Dataset_ID_0084	gamma-Glu-Val-Gly	nd	N5-((S)-1-((carboxymethyl)amino)-3-methyl-1-oxobutan-2-yl)-L-glutamine	25099093	nd	nd	nd	38837-70-6	GSH (Analog)	14	OC([C@H](CCC(N[C@@H](C(C)C)C(NCC(O)=O)=O)=O)N)=O	-3.67573	-0.43316	303.315	7.3488	158.82	7	7	9	21	1000	Estrone Sulfate Uptake	HeLa	Transfected with Human ABCC1 / Membrane Vesicles	Human	SIDM00846	CVCL_0030	CRM-CCL-2	12538817	nd	nd	nd	nd	nd	nd	nd	nd	nd	nd	nd	nd	nd	nd	nd	nd	nd	nd	nd	nd
ABCC1_Activation_Dataset_ID_0085	Genistein	nd	5,7-dihydroxy-3-(4-hydroxyphenyl)-4H-chromen-4-one	5280961	CHEMBL44	DB01645	2826	446-72-0	Flavonoid (Analog)	9	C1=CC(=CC=C1C2=COC3=CC(=CC(=C3C2=O)O)O)O	1.915	-3.17343	270.24	7.00809	86.99	3	4	1	20	30-200	GSH Efflux	CCRF-CEM	Selected over 1000 ng/mL of Epirubicin	Human	SIDM00121	CVCL_0207	CCL-119	11448450	GSH Uptake	HeLa T5	Transfected with Human ABCC1 / Membrane Vesicles	Human	SIDM00846	CVCL_0030	CRM-CCL-2	11306701	Rhodamine 123 Efflux	COR-L23/R	nd	Human	SIDM01204	CVCL_2008	nd	8980395	Rhodamine 123 Efflux	MOR/R	nd	Human
ABCC1_Activation_Dataset_ID_0086	Glutathione	GSH	N5-((R)-1-((carboxymethyl)amino)-3-mercapto-1-oxopropan-2-yl)-L-glutamine	124886	CHEMBL1543	DB00143	6737	70-18-8	GSH (Analog)	14	C(CC(=O)N[C@@H](CS)C(=O)NCC(=O)O)[C@@H](C(=O)O)N	-4.53773	-0.69087	307.327	7.17769	197.62	7	7	9	20	1000-5000	NNAL-O-glucuronide Uptake	HeLa T5	Transfected with Human ABCC1	Human	SIDM00846	CVCL_0030	CRM-CCL-2	11375986	Estrone Sulfate Uptake	HeLa	Transfected with Human ABCC1 / Membrane Vesicles	Human	SIDM00846	CVCL_0030	CRM-CCL-2	12538817	Aflatoxin-B1-SG Uptake	HeLa T14	Transfected with Human ABCC1 / Membrane Vesicles	Human	SIDM00846	CVCL_0030	CRM-CCL-2	9187270	Mitoxantrone Uptake	MCF-7	Transduced with Human ABCC1	Human
ABCC1_Activation_Dataset_ID_0087	Indinavir	nd	(S)-1-((2S,4R)-4-benzyl-2-hydroxy-5-(((1S,2R)-2-hydroxy-2,3-dihydro-1H-inden-1-yl)amino)-5-oxopentyl)-N-(tert-butyl)-4-(pyridin-3-ylmethyl)piperazine-2-carboxamide	5362440	CHEMBL115	DB00224	12684	150378-17-9	Protease Inhibitor	2	CC(C)(C)NC(=O)[C@@H]1CN(CCN1C[C@H](C[C@@H](CC2=CC=CC=C2)C(=O)N[C@@H]3[C@@H](CC4=CC=CC=C34)O)O)CC5=CN=CC=C5	2.764	-4.706	613.803	17.6606	118.03	4	7	11	45	3-100	GSH Efflux	Primary Wistar Rats Astrocytes	nd	nd	nd	nd	nd	22017299	nd	nd	nd	nd	nd	nd	nd	nd	nd	nd	nd	nd	nd	nd	nd	nd	nd	nd	nd	nd
ABCC1_Activation_Dataset_ID_0088	Indomethacin	nd	2-(1-(4-chlorobenzoyl)-5-methoxy-2-methyl-1H-indol-3-yl)acetic acid	3715	CHEMBL6	DB00328	1909	53-86-1	Indol	13	CC1=C(C2=C(N1C(=O)C3=CC=C(C=C3)Cl)C=CC(=C2)OC)CC(=O)O	4.373	-4.85293	357.793	9.63724	68.53	2	4	5	25	<100	NEM-SG Uptake	Sf9	Transfected with Human ABCC1 / Membrane Vesicles	Fall Armyworm	nd	CVCL_0549	CRL-1711	10727523	nd	nd	nd	nd	nd	nd	nd	nd	nd	nd	nd	nd	nd	nd	nd	nd	nd	nd	nd	nd
ABCC1_Activation_Dataset_ID_0089	Kaempferol	nd	3,5,7-trihydroxy-2-(4-hydroxyphenyl)-4H-chromen-4-one	5280863	CHEMBL150	nd	11052	520-18-3	Flavonoid (Analog)	9	C1=CC(=CC=C1C2=C(C(=O)C3=C(C=C(C=C3O2)O)O)O)O	2.305	-3.13672	286.239	7.12524	107.22	4	5	1	21	20	GSH Efflux	BHK-21	Transfected with Human ABCC1	Human	nd	CVCL_1914	CCL-10	24875445	nd	nd	nd	nd	nd	nd	nd	nd	nd	nd	nd	nd	nd	nd	nd	nd	nd	nd	nd	nd
ABCC1_Activation_Dataset_ID_0090	Levomepromazine	nd	(R)-3-(2-methoxy-10H-phenothiazin-10-yl)-N,N,2-trimethylpropan-1-amine	72287	CHEMBL1764	DB01403	7603	60-99-1	Phenothiazine	17	C[C@@H](CN1C2=CC=CC=C2SC3=C1C=C(C=C3)OC)CN(C)C	4.346	-4.09201	328.48	9.79759	15.71	0	2	5	23	15	BCPCF Efflux	Human Erythrocytes	nd	Human	nd	nd	nd	20023237	nd	nd	nd	nd	nd	nd	nd	nd	nd	nd	nd	nd	nd	nd	nd	nd	nd	nd	nd	nd
ABCC1_Activation_Dataset_ID_0091	Luteolin	nd	2-(3,4-dihydroxyphenyl)-5,7-dihydroxy-4H-chromen-4-one	5280445	CHEMBL151	DB15584	5215	491-70-3	Flavonoid (Analog)	9	C1=CC(=C(C=C1C2=CC(=O)C3=C(C=C(C=C3O2)O)O)O)O	2.261	-3.10069	286.239	7.1215	107.22	4	5	1	21	100	Daunorubicin Uptake	Panc-1	nd	Human	SIDM00610	CVCL_0480	CRL-1469	12532374	nd	nd	nd	nd	nd	nd	nd	nd	nd	nd	nd	nd	nd	nd	nd	nd	nd	nd	nd	nd
ABCC1_Activation_Dataset_ID_0092	Me-SG	nd	N5-((R)-1-((carboxymethyl)amino)-3-(methylthio)-1-oxopropan-2-yl)-L-glutamine	115260	CHEMBL1233129	nd	nd	2922-56-7	GSH (Analog)	14	O=C(N[C@H](C(NCC(O)=O)=O)CSC)CC[C@H](N)C(O)=O	-4.43473	-0.69429	321.354	7.6321	158.82	7	7	10	21	1000-3000	NNAL-O-glucuronide Uptake	HeLa T5	Transfected with Human ABCC1	Human	SIDM00846	CVCL_0030	CRM-CCL-2	11375986	Estrone Sulfate Uptake	HeLa	Transfected with Human ABCC1 / Membrane Vesicles	Human	SIDM00846	CVCL_0030	CRM-CCL-2	12538817	Estrone Sulfate Uptake	HeLa T5	Transfected with Human ABCC1 / Membrane Vesicles	Human	SIDM00846	CVCL_0030	CRM-CCL-2	11102445	Vincristine Uptake	HeLa T14	Transfected with Human ABCC1 / Membrane Vesicles	Human
ABCC1_Activation_Dataset_ID_0093	Mitoxantrone	nd	1,4-dihydroxy-5,8-bis((2-((2-hydroxyethyl)amino)ethyl)amino)anthracene-9,10-dione	4212	CHEMBL58	DB01204	7242	65271-80-9	Anthracene-dione	7	C1=CC(=C2C(=C1NCCNCCO)C(=O)C3=C(C=CC(=C3C2=O)O)O)NCCNCCO	-0.536	-1.88282	444.488	11.747	163.18	8	8	12	32	5	GSH Uptake	MCF-7	Transduced with Human ABCC1	Human	SIDM00148	CVCL_0031	HTB-22	16434618	nd	nd	nd	nd	nd	nd	nd	nd	nd	nd	nd	nd	nd	nd	nd	nd	nd	nd	nd	nd
ABCC1_Activation_Dataset_ID_0094	Myricetin	nd	3,5,7-trihydroxy-2-(3,4,5-trihydroxyphenyl)-4H-chromen-4-one	5281672	CHEMBL164	DB02375	13074	529-44-2	Flavonoid (Analog)	9	C1=C(C=C(C(=C1O)O)O)C2=C(C(=O)C3=C(C=C(C=C3O2)O)O)O	1.759	-2.41282	318.237	7.3525	147.68	6	7	1	23	100	Daunorubicin Uptake	Panc-1	nd	Human	SIDM00610	CVCL_0480	CRL-1469	12532374	nd	nd	nd	nd	nd	nd	nd	nd	nd	nd	nd	nd	nd	nd	nd	nd	nd	nd	nd	nd
ABCC1_Activation_Dataset_ID_0095	Naringenin	nd	5,7-dihydroxy-2-(4-hydroxyphenyl)chroman-4-one	932	CHEMBL32571	DB03467	10298	67604-48-2	Flavonoid (Analog)	9	C1C(OC2=CC(=CC(=C2C1=O)O)O)C3=CC=C(C=C3)O	2.38	-2.45298	272.256	7.06351	86.99	3	5	1	20	30-100	GSH Uptake	HeLa T5	Transfected with Human ABCC1 / Membrane Vesicles	Human	SIDM00846	CVCL_0030	CRM-CCL-2	11306701	Vinblastine Uptake	Panc-1	nd	Human	SIDM00610	CVCL_0480	CRL-1469	12532374	nd	nd	nd	nd	nd	nd	nd	nd	nd	nd	nd	nd
ABCC1_Activation_Dataset_ID_0096	Nelfinavir	nd	(3S,4aS,8aS)-N-(tert-butyl)-2-((2R,3R)-2-hydroxy-3-(3-hydroxy-2-methylbenzamido)-4-(phenylthio)butyl)decahydroisoquinoline-3-carboxamide	64143	CHEMBL584	DB00220	11090	159989-64-7	Protease Inhibitor	2	CC1=C(C=CC=C1O)C(=O)N[C@@H](CSC2=CC=CC=C2)[C@@H](CN3C[C@H]4CCCC[C@H]4C[C@H]3C(=O)NC(C)(C)C)O	5.362	-7.39436	567.795	16.2166	101.9	4	5	9	40	3-100	GSH Efflux	Primary Wistar Rats Astrocytes	nd	nd	nd	nd	nd	22017299	nd	nd	nd	nd	nd	nd	nd	nd	nd	nd	nd	nd	nd	nd	nd	nd	nd	nd	nd	nd
ABCC1_Activation_Dataset_ID_0097	Nifedipin	nd	dimethyl 2,6-dimethyl-4-(2-nitrophenyl)-1,4-dihydropyridine-3,5-dicarboxylate	4485	CHEMBL193	DB01115	2514	21829-25-4	Dihydropyridine	3	CC1=C(C(C(=C(N1)C)C(=O)OC)C2=CC=CC=C2[N+](=O)[O-])C(=O)OC	2.572	-3.99346	346.339	8.93505	110.45	1	2	4	25	20	GSH Efflux	CCRF-CEM	Selected over 1000 ng/mL of Epirubicin	Human	SIDM00121	CVCL_0207	CCL-119	11448450	nd	nd	nd	nd	nd	nd	nd	nd	nd	nd	nd	nd	nd	nd	nd	nd	nd	nd	nd	nd
ABCC1_Activation_Dataset_ID_0098	Ophthalmic Acid	gamma-Glu-Ala-Gly	N5-((S)-1-((carboxymethyl)amino)-1-oxobutan-2-yl)-L-glutamine	7018721	nd	nd	nd	495-27-2	GSH (Analog)	14	CC[C@@H](C(=O)NCC(=O)O)NC(=O)CC[C@@H](C(=O)O)N	-4.03373	-0.23139	289.288	6.90315	158.82	7	7	9	20	1000-3000	NNAL-O-glucuronide Uptake	HeLa T5	Transfected with Human ABCC1	Human	SIDM00846	CVCL_0030	CRM-CCL-2	11375986	Estrone Sulfate Uptake	HeLa	Transfected with Human ABCC1 / Membrane Vesicles	Human	SIDM00846	CVCL_0030	CRM-CCL-2	12538817	nd	nd	nd	nd	nd	nd	nd	nd	nd	nd	nd	nd
ABCC1_Activation_Dataset_ID_0099	Perphenazine	nd	2-(4-(3-(2-chloro-10H-phenothiazin-10-yl)propyl)piperazin-1-yl)ethan-1-ol	4748	CHEMBL567	DB00850	209	58-39-9	Phenothiazine	17	C1CN(CCN1CCCN2C3=CC=CC=C3SC4=C2C=C(C=C4)Cl)CCO	3.455	-4.41834	403.978	11.3727	29.95	1	3	6	27	15	BCPCF Efflux	Human Erythrocytes	nd	Human	nd	nd	nd	20023237	nd	nd	nd	nd	nd	nd	nd	nd	nd	nd	nd	nd	nd	nd	nd	nd	nd	nd	nd	nd
ABCC1_Activation_Dataset_ID_0100	Phenothiazine Maleate Derivative 3ClPhM	nd	3-(2-chloro-10H-phenothiazin-10-yl)propan-1-amine	74981	CHEMBL824	nd	nd	2095-17-2	Phenothiazine	17	NCCCN(C(C=CC=C1)=C1S2)C3=C2C=CC(Cl)=C3	3.831	-4.36762	290.818	8.24621	29.26	1	1	3	19	100	BCECF Efflux	Human Erythrocytes	nd	Human	nd	nd	nd	16364236	BCPCF Uptake	Human Erythrocytes	Membrane Vesicles	Human	nd	nd	nd	16364236	nd	nd	nd	nd	nd	nd	nd	nd	nd	nd	nd	nd
ABCC1_Activation_Dataset_ID_0101	Phenothiazine Maleate Derivative 3FPhM	nd	3-(2-(trifluoromethyl)-10H-phenothiazin-10-yl)propan-1-amine	10983043	CHEMBL1688551	nd	nd	2095-14-9	Phenothiazine	17	NCCCN(C(C=CC=C1)=C1S2)C3=C2C=CC(C(F)(F)F)=C3	4.17376	-4.68988	324.37	8.32454	29.26	1	1	3	22	100	BCECF Efflux	Human Erythrocytes	nd	Human	nd	nd	nd	16364236	BCPCF Uptake	Human Erythrocytes	Membrane Vesicles	Human	nd	nd	nd	16364236	nd	nd	nd	nd	nd	nd	nd	nd	nd	nd	nd	nd
ABCC1_Activation_Dataset_ID_0102	Phenothiazine Maleate Derivative 3HPhM	nd	3-(10H-phenothiazin-10-yl)propan-1-amine	11079240	CHEMBL288110	nd	nd	nd	Phenothiazine	17	NCCCN(C(C=CC=C1)=C1S2)C3=C2C=CC=C3	3.202	-3.63333	256.373	7.74716	29.26	1	1	3	18	100	BCECF Efflux	Human Erythrocytes	nd	Human	nd	nd	nd	16364236	BCPCF Uptake	Human Erythrocytes	Membrane Vesicles	Human	nd	nd	nd	16364236	nd	nd	nd	nd	nd	nd	nd	nd	nd	nd	nd	nd
ABCC1_Activation_Dataset_ID_0103	Phenothiazine Maleate Derivative 4ClPhM	nd	4-(2-chloro-10H-phenothiazin-10-yl)butan-1-amine	9995234	CHEMBL1688548	nd	nd	nd	Phenothiazine	17	NCCCCN(C(C=CC=C1)=C1S2)C3=C2C=CC(Cl)=C3	4.273	-4.56939	304.845	8.71698	29.26	1	1	4	20	100	BCECF Efflux	Human Erythrocytes	nd	Human	nd	nd	nd	16364236	BCPCF Uptake	Human Erythrocytes	Membrane Vesicles	Human	nd	nd	nd	16364236	nd	nd	nd	nd	nd	nd	nd	nd	nd	nd	nd	nd
ABCC1_Activation_Dataset_ID_0104	Phenothiazine Maleate Derivative 4HPhM	nd	4-(2-(trifluoromethyl)-10H-phenothiazin-10-yl)butan-1-amine	10343939	CHEMBL1688549	nd	nd	nd	Phenothiazine	17	NCCCCN(C(C=CC=C1)=C1S2)C3=C2C=CC(C(F)(F)F)=C3	4.61576	-4.89165	338.397	8.79938	29.26	1	1	4	23	100	BCECF Efflux	Human Erythrocytes	nd	Human	nd	nd	nd	16364236	BCPCF Uptake	Human Erythrocytes	Membrane Vesicles	Human	nd	nd	nd	16364236	nd	nd	nd	nd	nd	nd	nd	nd	nd	nd	nd	nd
ABCC1_Activation_Dataset_ID_0105	Phenothiazine Maleate Derivative 4HPhM	nd	4-(10H-phenothiazin-10-yl)butan-1-amine	11003572	CHEMBL1688550	nd	nd	nd	Phenothiazine	17	NCCCCN(C(C=CC=C1)=C1S2)C3=C2C=CC=C3	3.644	-3.8351	270.4	8.2152	29.26	1	1	4	19	100	BCECF Efflux	Human Erythrocytes	nd	Human	nd	nd	nd	16364236	BCPCF Uptake	Human Erythrocytes	Membrane Vesicles	Human	nd	nd	nd	16364236	nd	nd	nd	nd	nd	nd	nd	nd	nd	nd	nd	nd
ABCC1_Activation_Dataset_ID_0106	Purine Derivative 12	nd	6-(4-phenethylpiperazin-1-yl)-7H-purine	212805	nd	nd	nd	24951-02-8	Purine	16	C1(N=CN2)=C2C(N3CCN(CCC4=CC=CC=C4)CC3)=NC=N1	1.06906	-3.58671	308.389	8.93835	60.94	2	5	4	23	0,01	Calcein AM Uptake	H69AR	nd	Human	nd	CVCL_3513	CRL-11351	27810353	Daunorubicin Uptake	MDCK II	Transfected with Human ABCC1	Dog	nd	CVCL_0424	CRL-2936	27810353	nd	nd	nd	nd	nd	nd	nd	nd	nd	nd	nd	nd
ABCC1_Activation_Dataset_ID_0107	Purine Derivative 13	nd	6-(4-benzylpiperazin-1-yl)-7H-purine	756711	CHEMBL1418131	nd	nd	nd	Purine	16	C1(N=CN2)=C2C(N3CCN(CC4=CC=CC=C4)CC3)=NC=N1	0.98106	-3.52524	294.362	8.46619	60.94	2	5	3	22	0,01	Calcein AM Uptake	H69AR	nd	Human	nd	CVCL_3513	CRL-11351	27810353	Daunorubicin Uptake	MDCK II	Transfected with Human ABCC1	Dog	nd	CVCL_0424	CRL-2936	27810353	nd	nd	nd	nd	nd	nd	nd	nd	nd	nd	nd	nd
ABCC1_Activation_Dataset_ID_0108	Purine Derivative 14	nd	6-(4-benzhydrylpiperazin-1-yl)-7H-purine	213316	nd	nd	nd	nd	Purine	16	C1(N=CN2)=C2C(N3CCN(C(C4=CC=CC=C4)C5=CC=CC=C5)CC3)=NC=N1	2.89006	-5.29314	370.46	10.9672	60.94	2	5	4	28	0,01	Calcein AM Uptake	H69AR	nd	Human	nd	CVCL_3513	CRL-11351	27810353	Daunorubicin Uptake	MDCK II	Transfected with Human ABCC1	Dog	nd	CVCL_0424	CRL-2936	27810353	nd	nd	nd	nd	nd	nd	nd	nd	nd	nd	nd	nd
ABCC1_Activation_Dataset_ID_0109	Purine Derivative 15	nd	6-(4-phenylpiperazin-1-yl)-7H-purine	756702	nd	nd	nd	nd	Purine	16	C1(N=CN2)=C2C(N3CCN(C4=CC=CC=C4)CC3)=NC=N1	0.84706	-3.5812	280.335	7.99356	60.94	2	4	2	21	0,01	Calcein AM Uptake	H69AR	nd	Human	nd	CVCL_3513	CRL-11351	27810353	Daunorubicin Uptake	MDCK II	Transfected with Human ABCC1	Dog	nd	CVCL_0424	CRL-2936	27810353	nd	nd	nd	nd	nd	nd	nd	nd	nd	nd	nd	nd
ABCC1_Activation_Dataset_ID_0110	Pyrrolopyrimidine Derivative 10	nd	5-phenethyl-4-(phenethylamino)-5H-pyrrolo[3,2-d]pyrimidine-7-carbonitrile	nd	nd	nd	nd	nd	Pyrrolopyrimidine	15	N#CC1=CN(CCC2=CC=CC=C2)C3=C1N=CN=C3NCCC4=CC=CC=C4	4.35106	-4.55784	367.456	11.1954	66.53	1	3	7	28	0,01	Calcein AM Uptake	H69AR	nd	Human	nd	CVCL_3513	CRL-11351	27810353	Daunorubicin Uptake	MDCK II	Transfected with Human ABCC1	Dog	nd	CVCL_0424	CRL-2936	27810353	nd	nd	nd	nd	nd	nd	nd	nd	nd	nd	nd	nd
ABCC1_Activation_Dataset_ID_0111	Pyrrolopyrimidine Derivative 11	nd	5-phenethyl-4-((3-phenylpropyl)amino)-5H-pyrrolo[3,2-d]pyrimidine-7-carbonitrile	nd	nd	nd	nd	nd	Pyrrolopyrimidine	15	N#CC1=CN(CCC2=CC=CC=C2)C3=C1N=CN=C3NCCCC4=CC=CC=C4	4.79306	-4.75961	381.483	11.6663	66.53	1	3	8	29	0,01	Calcein AM Uptake	H69AR	nd	Human	nd	CVCL_3513	CRL-11351	27810353	Daunorubicin Uptake	MDCK II	Transfected with Human ABCC1	Dog	nd	CVCL_0424	CRL-2936	27810353	nd	nd	nd	nd	nd	nd	nd	nd	nd	nd	nd	nd
ABCC1_Activation_Dataset_ID_0112	Pyrrolopyrimidine Derivative 6	nd	4-(benzylamino)-5-methyl-5H-pyrrolo[3,2-d]pyrimidine-7-carbonitrile	nd	nd	nd	nd	nd	Pyrrolopyrimidine	15	N#CC1=CN(C)C2=C1N=CN=C2NCC3=CC=CC=C3	2.38706	-2.667	263.304	7.73643	66.53	1	3	3	20	0,01	Calcein AM Uptake	H69AR	nd	Human	nd	CVCL_3513	CRL-11351	27810353	Daunorubicin Uptake	MDCK II	Transfected with Human ABCC1	Dog	nd	CVCL_0424	CRL-2936	27810353	nd	nd	nd	nd	nd	nd	nd	nd	nd	nd	nd	nd
ABCC1_Activation_Dataset_ID_0113	Pyrrolopyrimidine Derivative 7	nd	4-(benzylamino)-5-phenyl-5H-pyrrolo[3,2-d]pyrimidine-7-carbonitrile	nd	nd	nd	nd	nd	Pyrrolopyrimidine	15	N#CC1=CN(C2=CC=CC=C2)C3=C1N=CN=C3NCC4=CC=CC=C4	4.04106	-4.49086	325.375	9.77593	66.53	1	3	4	25	0,01	Calcein AM Uptake	H69AR	nd	Human	nd	CVCL_3513	CRL-11351	27810353	Daunorubicin Uptake	MDCK II	Transfected with Human ABCC1	Dog	nd	CVCL_0424	CRL-2936	27810353	nd	nd	nd	nd	nd	nd	nd	nd	nd	nd	nd	nd
ABCC1_Activation_Dataset_ID_0114	Pyrrolopyrimidine Derivative 8	nd	5-benzyl-4-(benzylamino)-5H-pyrrolo[3,2-d]pyrimidine-7-carbonitrile	nd	nd	nd	nd	nd	Pyrrolopyrimidine	15	N#CC1=CN(CC2=CC=CC=C2)C3=C1N=CN=C3NCC4=CC=CC=C4	4.17506	-4.4349	339.402	10.2501	66.53	1	3	5	26	0,01	Calcein AM Uptake	H69AR	nd	Human	nd	CVCL_3513	CRL-11351	27810353	Daunorubicin Uptake	MDCK II	Transfected with Human ABCC1	Dog	nd	CVCL_0424	CRL-2936	27810353	nd	nd	nd	nd	nd	nd	nd	nd	nd	nd	nd	nd
ABCC1_Activation_Dataset_ID_0115	Pyrrolopyrimidine Derivative 9	nd	5-benzyl-4-((3-phenylpropyl)amino)-5H-pyrrolo[3,2-d]pyrimidine-7-carbonitrile	nd	nd	nd	nd	nd	Pyrrolopyrimidine	15	N#CC1=CN(CC2=CC=CC=C2)C3=C1N=CN=C3NCCCC4=CC=CC=C4	4.70506	-4.69814	367.456	11.1954	66.53	1	3	7	28	0,01	Calcein AM Uptake	H69AR	nd	Human	nd	CVCL_3513	CRL-11351	27810353	Daunorubicin Uptake	MDCK II	Transfected with Human ABCC1	Dog	nd	CVCL_0424	CRL-2936	27810353	nd	nd	nd	nd	nd	nd	nd	nd	nd	nd	nd	nd
ABCC1_Activation_Dataset_ID_0116	Quercetin	nd	2-(3,4-dihydroxyphenyl)-3,5,7-trihydroxy-4H-chromen-4-one	5280343	CHEMBL50	DB04216	5346	117-39-5	Flavonoid (Analog)	9	C1=CC(=C(C=C1C2=C(C(=O)C3=C(C=C(C=C3O2)O)O)O)O)O	2.032	-2.77477	302.238	7.24013	127.45	5	6	1	22	30-200	GSH Uptake	HeLa T5	Transfected with Human ABCC1 / Membrane Vesicles	Human	SIDM00846	CVCL_0030	CRM-CCL-2	11306701	Rhodamine 123 Efflux	COR-L23/R	nd	Human	SIDM01204	CVCL_2008	nd	8980395	Rhodamine 123 Efflux	MOR/R	nd	Human	SIDM01390	CVCL_2618	nd	8980395	nd	nd	nd	nd
ABCC1_Activation_Dataset_ID_0117	Rhoifolin	nd	7-(((2S,3R,4S,5S,6R)-4,5-dihydroxy-6-(hydroxymethyl)-3-(((2S,3R,4R,5R,6S)-3,4,5-trihydroxy-6-methyltetrahydro-2H-pyran-2-yl)oxy)tetrahydro-2H-pyran-2-yl)oxy)-5-hydroxy-2-(4-hydroxyphenyl)-4H-chromen-4-one7-(((2S,3R,4S,5S,6R)-4,5-dihydroxy-6-(hydroxymethyl)-3-(((2S,3R,4R,5R,6S)-3,4,5-trihydroxy-6-methyltetrahydro-2H-pyran-2-yl)oxy)tetrahydro-2H-pyran-2-yl)oxy)-5-hydroxy-2-(4-hydroxyphenyl)-4H-chro…	5282150	CHEMBL395990	nd	nd	17306-46-6	Flavonoid (Analog)	9	C[C@H]1[C@@H]([C@H]([C@H]([C@@H](O1)O[C@@H]2[C@H]([C@@H]([C@H](O[C@H]2OC3=CC(=C4C(=C3)OC(=CC4=O)C5=CC=C(C=C5)O)O)CO)O)O)O)O)O	-0.85926	-3.474	578.523	13.4562	225.06	8	13	6	41	100	Daunorubicin Uptake	Panc-1	nd	Human	SIDM00610	CVCL_0480	CRL-1469	12532374	nd	nd	nd	nd	nd	nd	nd	nd	nd	nd	nd	nd	nd	nd	nd	nd	nd	nd	nd	nd
ABCC1_Activation_Dataset_ID_0118	Rutin	nd	2-(3,4-dihydroxyphenyl)-5,7-dihydroxy-3-(((2S,3R,4S,5S,6R)-3,4,5-trihydroxy-6-((((2R,3R,4R,5R,6S)-3,4,5-trihydroxy-6-methyltetrahydro-2H-pyran-2-yl)oxy)methyl)tetrahydro-2H-pyran-2-yl)oxy)-4H-chromen-4-one	5280805	CHEMBL226335	DB01698	nd	153-18-4	Flavonoid (Analog)	9	C[C@H]1[C@@H]([C@H]([C@H]([C@@H](O1)OC[C@@H]2[C@H]([C@@H]([C@H]([C@@H](O2)OC3=C(OC4=CC(=CC(=C4C3=O)O)O)C5=CC(=C(C=C5)O)O)O)O)O)O)O)O	-1.113	-2.78613	610.521	13.6804	265.52	10	15	6	43	100	Vinblastine Uptake	Panc-1	nd	Human	SIDM00610	CVCL_0480	CRL-1469	12532374	nd	nd	nd	nd	nd	nd	nd	nd	nd	nd	nd	nd	nd	nd	nd	nd	nd	nd	nd	nd
ABCC1_Activation_Dataset_ID_0119	Scopoletin	nd	7-hydroxy-6-methoxy-2H-chromen-2-one	5280460	CHEMBL71851	nd	nd	92-61-5	Coumarin Derivative	18	COC1=C(C=C2C(=C1)C=CC(=O)O2)O	1.895	-2.45943	192.17	4.89787	55.76	1	3	1	14	75	BCPCF Efflux	Human Erythrocytes	nd	Human	nd	nd	nd	18225583	nd	nd	nd	nd	nd	nd	nd	nd	nd	nd	nd	nd	nd	nd	nd	nd	nd	nd	nd	nd
ABCC1_Activation_Dataset_ID_0120	Staurosporine	nd	(5R,7R,8R,9S)-8-methoxy-9-methyl-7-(methylamino)-6,7,8,9,14,15-hexahydro-5H,16H-17-oxa-4b,9a,15-triaza-5,9-methanodibenzo[b,h]cyclonona[jkl]cyclopenta[e]-as-indacen-16-one	44259	CHEMBL388978	DB02010	346	62996-74-1	Indolcarbazole	11	C[C@@]12[C@@H]([C@@H](C[C@@H](O1)N3C4=CC=CC=C4C5=C6C(=C7C8=CC=CC=C8N2C7=C53)CNC6=O)NC)OC	6.35953	-6.53016	466.541	13.1363	69.45	2	4	2	35	10	GSH Efflux	HEK203	Transfected with Human ABCC1	Human	nd	CVCL_0045	CRL-1573	18621020	nd	nd	nd	nd	nd	nd	nd	nd	nd	nd	nd	nd	nd	nd	nd	nd	nd	nd	nd	nd
ABCC1_Activation_Dataset_ID_0121	Thiethylperazine	nd	2-(ethylthio)-10-(3-(4-methylpiperazin-1-yl)propyl)-10H-phenothiazine	5440	CHEMBL1378	DB00372	7306	1420-55-9	Phenothiazine	17	CCSC1=CC2=C(C=C1)SC3=CC=CC=C3N2CCCN4CCN(CC4)C	4.662	-5.2352	399.627	11.8073	9.72	0	2	6	27	15	BCPCF Efflux	Human Erythrocytes	nd	Human	nd	nd	nd	20023237	nd	nd	nd	nd	nd	nd	nd	nd	nd	nd	nd	nd	nd	nd	nd	nd	nd	nd	nd	nd
ABCC1_Activation_Dataset_ID_0122	Thioridazine	nd	10-(2-(1-methylpiperidin-2-yl)ethyl)-2-(methylthio)-10H-phenothiazine	5452	CHEMBL479	DB00679	100	50-52-2	Phenothiazine	17	CN1CCCCC1CCN2C3=CC=CC=C3SC4=C2C=C(C=C4)SC	5.719	-5.61541	370.585	11.017	6.48	0	1	4	25	15	BCPCF Efflux	Human Erythrocytes	nd	Human	nd	nd	nd	20023237	nd	nd	nd	nd	nd	nd	nd	nd	nd	nd	nd	nd	nd	nd	nd	nd	nd	nd	nd	nd
ABCC1_Activation_Dataset_ID_0123	Trans-2-hexenal	nd	(E)-hex-2-enal	5281168	CHEMBL2228570	nd	nd	6728-26-3	Simple Ketone	10	CCC/C=C/C=O	1.732	-1.48016	98.145	3.1202	17.07	0	1	3	7	25	Calcein AM Efflux	MDCK II	Transfected with Human ABCC1	Dog	nd	CVCL_0424	CRL-2936	15885658	nd	nd	nd	nd	nd	nd	nd	nd	nd	nd	nd	nd	nd	nd	nd	nd	nd	nd	nd	nd
ABCC1_Activation_Dataset_ID_0124	Verapamil	nd	5-((3,4-dimethoxyphenethyl)(methyl)amino)-2-(3,4-dimethoxyphenyl)-2-isopropylpentanenitrile	2520	CHEMBL6966	DB00661	2406	52-53-9	Verapamil (Analog)	4	CC(C)C(CCCN(C)CCC1=CC(=C(C=C1)OC)OC)(C#N)C2=CC(=C(C=C2)OC)OC	5.35148	-5.23637	454.611	13.3706	63.95	0	6	13	33	10-100	GSH Efflux	CCRF-CEM	Selected over 1000 ng/mL of Epirubicin	Human	SIDM00121	CVCL_0207	CCL-119	11448450	GSH Uptake & Efflux	HeLa T5 / T14	Transfected with Human ABCC1 / Membrane Vesicles	Human	SIDM00846	CVCL_0030	CRM-CCL-2	11306701	GSH Efflux	BHK-21	Transfected with Human ABCC1	Hamster	nd	CVCL_1914	CCL-10	17646169	nd	nd	nd	nd
ABCC1_Activation_Dataset_ID_0125	Verapamil Analog 12a	nd	2-(3,4-dimethoxyphenyl)-5-((4-hydroxybenzyl)(methyl)amino)-2-isopropylpentanenitrile	49865587	CHEMBL1223596	nd	nd	nd	Verapamil (Analog)	4	CC(C)C(CCCN(C)CC1=CC=C(O)C=C1)(C#N)C2=CC(OC)=C(OC)C=C2	5.25674	-4.71219	396.531	11.7574	65.72	1	5	10	29	5	GSH Efflux	BHK-21	Transfected with Human ABCC1	Human	nd	CVCL_1914	CCL-10	20691599	nd	nd	nd	nd	nd	nd	nd	nd	nd	nd	nd	nd	nd	nd	nd	nd	nd	nd	nd	nd
ABCC1_Activation_Dataset_ID_0126	Verapamil Analog 12b	nd	2-(3,4-dimethoxyphenyl)-5-((4-hydroxy-3-iodobenzyl)(methyl)amino)-2-isopropylpentanenitrile	49865619	CHEMBL1223651	nd	nd	nd	Verapamil (Analog)	4	CC(C)C(CCCN(C)CC1=CC(I)=C(O)C=C1)(C#N)C2=CC(OC)=C(OC)C=C2	6.48174	-5.70371	522.427	13.1149	65.72	1	5	10	30	5	GSH Efflux	BHK-21	Transfected with Human ABCC1	Human	nd	CVCL_1914	CCL-10	20691599	nd	nd	nd	nd	nd	nd	nd	nd	nd	nd	nd	nd	nd	nd	nd	nd	nd	nd	nd	nd
ABCC1_Activation_Dataset_ID_0127	Verapamil Analog 12c	nd	2-(3,4-dimethoxyphenyl)-5-((4-hydroxy-3,5-diiodobenzyl)(methyl)amino)-2-isopropylpentanenitrile	49865620	CHEMBL1221433	nd	nd	nd	Verapamil (Analog)	4	CC(C)C(CCCN(C)CC1=CC(I)=C(O)C(I)=C1)(C#N)C2=CC(OC)=C(OC)C=C2	7.70674	-6.69523	648.323	14.4405	65.72	1	5	10	31	5	GSH Efflux	BHK-21	Transfected with Human ABCC1	Human	nd	CVCL_1914	CCL-10	20691599	nd	nd	nd	nd	nd	nd	nd	nd	nd	nd	nd	nd	nd	nd	nd	nd	nd	nd	nd	nd
ABCC1_Activation_Dataset_ID_0128	Verapamil Analog 13a	nd	2-(3,4-dimethoxyphenyl)-5-((4-hydroxyphenethyl)(methyl)amino)-2-isopropylpentanenitrile	49866256	CHEMBL1224693	nd	nd	nd	Verapamil (Analog)	4	CC(C)C(CCCN(CCC1=CC=C(O)C=C1)C)(C#N)C2=CC(OC)=C(OC)C=C2	5.34474	-4.77366	410.558	12.2235	65.72	1	5	11	30	5	GSH Efflux	BHK-21	Transfected with Human ABCC1	Human	nd	CVCL_1914	CCL-10	20691599	nd	nd	nd	nd	nd	nd	nd	nd	nd	nd	nd	nd	nd	nd	nd	nd	nd	nd	nd	nd
ABCC1_Activation_Dataset_ID_0129	Verapamil Analog 13b	nd	2-(3,4-dimethoxyphenyl)-5-((4-hydroxy-3-iodophenethyl)(methyl)amino)-2-isopropylpentanenitrile	49866257	CHEMBL1224694	nd	nd	nd	Verapamil (Analog)	4	CC(C)C(CCCN(CCC1=CC(I)=C(O)C=C1)C)(C#N)C2=CC(OC)=C(OC)C=C2	6.56974	-5.76518	536.454	13.5824	65.72	1	5	11	31	5	GSH Efflux	BHK-21	Transfected with Human ABCC1	Human	nd	CVCL_1914	CCL-10	20691599	nd	nd	nd	nd	nd	nd	nd	nd	nd	nd	nd	nd	nd	nd	nd	nd	nd	nd	nd	nd
ABCC1_Activation_Dataset_ID_0130	Verapamil Analog 13c	NMeOHI2	2-(3,4-dimethoxyphenyl)-5-((4-hydroxy-3,5-diiodophenethyl)(methyl)amino)-2-isopropylpentanenitrile	10009579	CHEMBL1224695	nd	nd	nd	Verapamil (Analog)	4	CC(C)C(CCCN(CCC1=CC(I)=C(O)C(I)=C1)C)(C#N)C2=CC(OC)=C(OC)C=C2	7.79474	-6.7567	662.35	14.9094	65.72	1	5	11	32	5	GSH Efflux	BHK-21	Transfected with Human ABCC1	Human	nd	CVCL_1914	CCL-10	20691599	GSH Efflux	BHK-21	Transfected with Human ABCC1	Human	nd	CVCL_1914	CCL-10	15256468	nd	nd	nd	nd	nd	nd	nd	nd	nd	nd	nd	nd
ABCC1_Activation_Dataset_ID_0131	Verapamil Analog 14a	nd	2-(3,4-dimethoxyphenyl)-5-((3-(4-hydroxyphenyl)propyl)(methyl)amino)-2-isopropylpentanenitrile	49865584	CHEMBL1223593	nd	nd	nd	Verapamil (Analog)	4	CC(C)C(CCCN(CCCC1=CC=C(O)C=C1)C)(C#N)C2=CC(OC)=C(OC)C=C2	5.78674	-4.97543	424.585	12.6891	65.72	1	5	12	31	5	GSH Efflux	BHK-21	Transfected with Human ABCC1	Human	nd	CVCL_1914	CCL-10	20691599	nd	nd	nd	nd	nd	nd	nd	nd	nd	nd	nd	nd	nd	nd	nd	nd	nd	nd	nd	nd
ABCC1_Activation_Dataset_ID_0132	Verapamil Analog 14b	nd	2-(3,4-dimethoxyphenyl)-5-((3-(4-hydroxy-3-iodophenyl)propyl)(methyl)amino)-2-isopropylpentanenitrile	49865585	CHEMBL1223594	nd	nd	nd	Verapamil (Analog)	4	CC(C)C(CCCN(CCCC1=CC(I)=C(O)C=C1)C)(C#N)C2=CC(OC)=C(OC)C=C2	7.01174	-5.96695	550.481	14.0494	65.72	1	5	12	32	5	GSH Efflux	BHK-21	Transfected with Human ABCC1	Human	nd	CVCL_1914	CCL-10	20691599	nd	nd	nd	nd	nd	nd	nd	nd	nd	nd	nd	nd	nd	nd	nd	nd	nd	nd	nd	nd
ABCC1_Activation_Dataset_ID_0133	Verapamil Analog 14c	nd	2-(3,4-dimethoxyphenyl)-5-((3-(4-hydroxy-3,5-diiodophenyl)propyl)(methyl)amino)-2-isopropylpentanenitrile	49865586	CHEMBL1223595	nd	nd	nd	Verapamil (Analog)	4	CC(C)C(CCCN(CCCC1=CC(I)=C(O)C(I)=C1)C)(C#N)C2=CC(OC)=C(OC)C=C2	8.23674	-6.95847	676.377	15.3777	65.72	1	5	12	33	5	GSH Efflux	BHK-21	Transfected with Human ABCC1	Human	nd	CVCL_1914	CCL-10	20691599	nd	nd	nd	nd	nd	nd	nd	nd	nd	nd	nd	nd	nd	nd	nd	nd	nd	nd	nd	nd
ABCC1_Activation_Dataset_ID_0134	Verapamil Analog 15a	nd	2-(3,4-dimethoxyphenyl)-5-((4-hydroxyphenethyl)amino)-2-isopropylpentanenitrile	49865621	CHEMBL1223652	nd	nd	nd	Verapamil (Analog)	4	CC(C)C(CCCNCCC1=CC=C(O)C=C1)(C#N)C2=CC(OC)=C(OC)C=C2	5.07674	-4.64271	396.531	11.7773	74.51	2	5	11	29	5	GSH Efflux	BHK-21	Transfected with Human ABCC1	Human	nd	CVCL_1914	CCL-10	20691599	nd	nd	nd	nd	nd	nd	nd	nd	nd	nd	nd	nd	nd	nd	nd	nd	nd	nd	nd	nd
ABCC1_Activation_Dataset_ID_0135	Verapamil Analog 15b	nd	2-(3,4-dimethoxyphenyl)-5-((4-hydroxy-3-iodophenethyl)amino)-2-isopropylpentanenitrile	49865622	CHEMBL1223653	nd	nd	nd	Verapamil (Analog)	4	CC(C)C(CCCNCCC1=CC(I)=C(O)C=C1)(C#N)C2=CC(OC)=C(OC)C=C2	6.30174	-5.63423	522.427	13.1348	74.51	2	5	11	30	5	GSH Efflux	BHK-21	Transfected with Human ABCC1	Human	nd	CVCL_1914	CCL-10	20691599	nd	nd	nd	nd	nd	nd	nd	nd	nd	nd	nd	nd	nd	nd	nd	nd	nd	nd	nd	nd
ABCC1_Activation_Dataset_ID_0136	Verapamil Analog 15c	nd	2-(3,4-dimethoxyphenyl)-5-((4-hydroxy-3,5-diiodophenethyl)amino)-2-isopropylpentanenitrile	49865657	CHEMBL1223717	nd	nd	nd	Verapamil (Analog)	4	CC(C)C(CCCNCCC1=CC(I)=C(O)C(I)=C1)(C#N)C2=CC(OC)=C(OC)C=C2	7.52674	-6.62575	648.323	14.4604	74.51	2	5	11	31	5	GSH Efflux	BHK-21	Transfected with Human ABCC1	Human	nd	CVCL_1914	CCL-10	20691599	nd	nd	nd	nd	nd	nd	nd	nd	nd	nd	nd	nd	nd	nd	nd	nd	nd	nd	nd	nd
ABCC1_Activation_Dataset_ID_0137	Verapamil Analog 24a	nd	2-(3,4-dimethoxyphenyl)-2-isopropyl-5-((4-methoxyphenethyl)(methyl)amino)pentanenitrile	49866231	CHEMBL1224632	nd	nd	nd	Verapamil (Analog)	4	CC(C)C(CCCN(C)CCC1=CC=C(OC)C=C1)(C#N)C2=CC(OC)=C(OC)C=C2	5.60874	-5.18599	424.585	12.7237	54.72	0	5	12	31	5	GSH Efflux	BHK-21	Transfected with Human ABCC1	Human	nd	CVCL_1914	CCL-10	20691599	nd	nd	nd	nd	nd	nd	nd	nd	nd	nd	nd	nd	nd	nd	nd	nd	nd	nd	nd	nd
ABCC1_Activation_Dataset_ID_0138	Verapamil Analog 24b	nd	2-(3,4-dimethoxyphenyl)-5-((3-iodo-4-methoxyphenethyl)(methyl)amino)-2-isopropylpentanenitrile	49866232	CHEMBL1224633	nd	nd	nd	Verapamil (Analog)	4	CC(C)C(CCCN(C)CCC1=CC(I)=C(OC)C=C1)(C#N)C2=CC(OC)=C(OC)C=C2	6.83374	-6.17751	550.481	14.0839	54.72	0	5	12	32	5	GSH Efflux	BHK-21	Transfected with Human ABCC1	Human	nd	CVCL_1914	CCL-10	20691599	nd	nd	nd	nd	nd	nd	nd	nd	nd	nd	nd	nd	nd	nd	nd	nd	nd	nd	nd	nd
ABCC1_Activation_Dataset_ID_0139	Verapamil Analog 24c	nd	5-((3,5-diiodo-4-methoxyphenethyl)(methyl)amino)-2-(3,4-dimethoxyphenyl)-2-isopropylpentanenitrile	46919522	CHEMBL1224692	nd	nd	nd	Verapamil (Analog)	4	CC(C)C(CCCN(C)CCC1=CC(I)=C(OC)C(I)=C1)(C#N)C2=CC(OC)=C(OC)C=C2	8.05874	-7.16903	676.377	15.4123	54.72	0	5	12	33	5	GSH Efflux	BHK-21	Transfected with Human ABCC1	Human	nd	CVCL_1914	CCL-10	20691599	nd	nd	nd	nd	nd	nd	nd	nd	nd	nd	nd	nd	nd	nd	nd	nd	nd	nd	nd	nd
ABCC1_Activation_Dataset_ID_0140	Verapamil Dithian Derivative Ro 10-6852	nd	N-(3,4-dimethoxyphenethyl)-3-(2-(3,4-dimethoxyphenyl)-1,3-dithian-2-yl)-N-methylpropan-1-amine	9983099	nd	nd	nd	nd	Verapamil (Analog)	4	COC1=C(OC)C=CC(C2(SCCCS2)CCCN(C)CCC3=CC=C(OC)C(OC)=C3)=C1	6.11148	-6.08109	491.717	14.0418	40.16	0	5	12	33	100	LTC4 Uptake Inhibition	BHK-21	Transfected with Human ABCC1 / Membrane Vesicles	Human	nd	CVCL_1914	CCL-10	10973801	GSH Uptake	H69AR	Membrane Vesicles	Human	nd	CVCL_3513	CRL-11351	10973801	nd	nd	nd	nd	nd	nd	nd	nd	nd	nd	nd	nd
ABCC1_Activation_Dataset_ID_0141	Verapamil Dithian Derivative Ro 11-1766	nd	N-(3,4-dimethoxyphenethyl)-N-methyl-3-(2-(3,4,5-trimethoxyphenyl)-1,3-dithian-2-yl)propan-1-amine	10075415	nd	nd	nd	nd	Verapamil (Analog)	4	COC1=C(OC)C(OC)=CC(C2(SCCCS2)CCCN(C)CCC3=CC=C(OC)C(OC)=C3)=C1	5.85422	-6.13147	521.743	14.6856	49.39	0	6	13	35	100	LTC4 Uptake Inhibition	BHK-21	Transfected with Human ABCC1 / Membrane Vesicles	Human	nd	CVCL_1914	CCL-10	10973801	GSH Uptake	H69AR	Membrane Vesicles	Human	nd	CVCL_3513	CRL-11351	10973801	nd	nd	nd	nd	nd	nd	nd	nd	nd	nd	nd	nd
ABCC1_Activation_Dataset_ID_0142	Verapamil Dithian Derivative Ro 11-1768	nd	N-(3,4-dimethoxyphenethyl)-3-(2-(2-methoxyphenyl)-1,3-dithian-2-yl)-N-methylpropan-1-amine	22758382	nd	nd	nd	nd	Verapamil (Analog)	4	COC1=CC(CCN(C)CCCC2(SCCCS2)C3=C(OC)C=CC=C3)=CC=C1OC	6.36674	-6.03071	461.691	13.3978	30.93	0	4	11	31	100	LTC4 Uptake Inhibition	BHK-21	Transfected with Human ABCC1 / Membrane Vesicles	Human	nd	CVCL_1914	CCL-10	10973801	GSH Uptake	H69AR	Membrane Vesicles	Human	nd	CVCL_3513	CRL-11351	10973801	nd	nd	nd	nd	nd	nd	nd	nd	nd	nd	nd	nd
ABCC1_Activation_Dataset_ID_0143	Verapamil Dithian Derivative Ro 11-1769	nd	3-(2-(4-chlorophenyl)-1,3-dithian-2-yl)-N-(3,4-dimethoxyphenethyl)-N-methylpropan-1-amine	22758362	nd	nd	nd	nd	Verapamil (Analog)	4	COC1=CC(CCN(C)CCCC2(SCCCS2)C3=CC=C(Cl)C=C3)=CC=C1OC	7.00474	-6.71462	466.11	13.2602	21.7	0	3	10	30	100	LTC4 Uptake Inhibition	BHK-21	Transfected with Human ABCC1 / Membrane Vesicles	Human	nd	CVCL_1914	CCL-10	10973801	GSH Uptake	H69AR	Membrane Vesicles	Human	nd	CVCL_3513	CRL-11351	10973801	nd	nd	nd	nd	nd	nd	nd	nd	nd	nd	nd	nd
ABCC1_Activation_Dataset_ID_0144	Verapamil Dithian Derivative Ro 11-2751	nd	N-(3,4-dimethoxyphenethyl)-3-(2-(3,5-dimethoxyphenyl)-1,3-dithian-2-yl)-N-methylpropan-1-amine	10435741	nd	nd	nd	nd	Verapamil (Analog)	4	COC1=CC(OC)=CC(C2(SCCCS2)CCCN(C)CCC3=CC=C(OC)C(OC)=C3)=C1	6.43574	-6.08109	491.717	14.038	40.16	0	5	12	33	100	LTC4 Uptake Inhibition	BHK-21	Transfected with Human ABCC1 / Membrane Vesicles	Human	nd	CVCL_1914	CCL-10	10973801	GSH Uptake	H69AR	Membrane Vesicles	Human	nd	CVCL_3513	CRL-11351	10973801	nd	nd	nd	nd	nd	nd	nd	nd	nd	nd	nd	nd
ABCC1_Activation_Dataset_ID_0145	Verapamil Dithian Derivative Ro 11-2933	nd	N-(3,4-dimethoxyphenethyl)-N-methyl-3-(2-(naphthalen-2-yl)-1,3-dithian-2-yl)propan-1-amine	115215	nd	nd	nd	98600-65-8	Verapamil (Analog)	4	COC1=CC(CCN(C)CCCC2(SCCCS2)C3=CC(C=CC=C4)=C4C=C3)=CC=C1OC	7.67174	-7.85821	481.725	14.3573	21.7	0	3	10	33	100	LTC4 Uptake Inhibition	BHK-21	Transfected with Human ABCC1 / Membrane Vesicles	Human	nd	CVCL_1914	CCL-10	10973801	GSH Uptake	H69AR	Membrane Vesicles	Human	nd	CVCL_3513	CRL-11351	10973801	nd	nd	nd	nd	nd	nd	nd	nd	nd	nd	nd	nd
ABCC1_Activation_Dataset_ID_0146	Verapamil Dithian Derivative Ro 11-3662	nd	1-((3,4-dimethoxyphenethyl)(methyl)amino)-3-(2-(3,4-dimethoxyphenyl)-1,3-dithian-2-yl)propan-2-ol	10458909	nd	nd	nd	nd	Verapamil (Analog)	4	COC1=C(OC)C=CC(C2(SCCCS2)CC(O)CN(C)CCC3=CC=C(OC)C(OC)=C3)=C1	5.09648	-5.67678	507.716	14.179	60.39	1	6	12	34	100	LTC4 Uptake Inhibition	BHK-21	Transfected with Human ABCC1 / Membrane Vesicles	Human	nd	CVCL_1914	CCL-10	10973801	GSH Uptake	H69AR	Membrane Vesicles	Human	nd	CVCL_3513	CRL-11351	10973801	nd	nd	nd	nd	nd	nd	nd	nd	nd	nd	nd	nd
ABCC1_Activation_Dataset_ID_0147	Verapamil Dithian Derivative Ro 11-4298	nd	N-(3,4-dimethoxyphenethyl)-3-(2-(3,4-dimethoxyphenyl)-1,3-dithian-2-yl)propan-1-amine	10435166	nd	nd	nd	nd	Verapamil (Analog)	4	COC1=CC(CCNCCCC2(SCCCS2)C3=CC(OC)=C(OC)C=C3)=CC=C1OC	5.84348	-5.95014	477.69	13.5942	48.95	1	5	12	32	100	LTC4 Uptake Inhibition	BHK-21	Transfected with Human ABCC1 / Membrane Vesicles	Human	nd	CVCL_1914	CCL-10	10973801	GSH Uptake	H69AR	Membrane Vesicles	Human	nd	CVCL_3513	CRL-11351	10973801	nd	nd	nd	nd	nd	nd	nd	nd	nd	nd	nd	nd
ABCC1_Activation_Dataset_ID_0148	Verapamil Dithian Derivative Ro 44-5911	nd	(R)-N-(3,4-dimethoxyphenethyl)-3-(2-(3,4-dimethoxyphenyl)-1,3-dithian-2-yl)-N,2-dimethylpropan-1-amine	3074892	nd	nd	nd	168037-92-1	Verapamil (Analog)	4	COC1=C(OC)C=CC(C2(SCCCS2)C[C@@H](C)CN(C)CCC3=CC=C(OC)C(OC)=C3)=C1	6.46948	-6.28286	505.744	14.482	40.16	0	5	12	34	100	LTC4 Uptake Inhibition	BHK-21	Transfected with Human ABCC1 / Membrane Vesicles	Human	nd	CVCL_1914	CCL-10	10973801	GSH Uptake	H69AR	Membrane Vesicles	Human	nd	CVCL_3513	CRL-11351	10973801	nd	nd	nd	nd	nd	nd	nd	nd	nd	nd	nd	nd
ABCC1_Activation_Dataset_ID_0149	Verapamil Dithian Derivative Ro 44-5912	nd	(S)-N-(3,4-dimethoxyphenethyl)-3-(2-(3,4-dimethoxyphenyl)-1,3-dithian-2-yl)-N,2-dimethylpropan-1-amine	197370	nd	nd	nd	168037-93-2	Verapamil (Analog)	4	COC1=C(OC)C=CC(C2(SCCCS2)C[C@H](C)CN(C)CCC3=CC=C(OC)C(OC)=C3)=C1	6.46948	-6.28286	505.744	14.482	40.16	0	5	12	34	100	LTC4 Uptake Inhibition	BHK-21	Transfected with Human ABCC1 / Membrane Vesicles	Human	nd	CVCL_1914	CCL-10	10973801	GSH Uptake	H69AR	Membrane Vesicles	Human	nd	CVCL_3513	CRL-11351	10973801	nd	nd	nd	nd	nd	nd	nd	nd	nd	nd	nd	nd
ABCC1_Activation_Dataset_ID_0150	Verapamil Dithian Tetraoxid Derivative Ro 11-1781	Tiapamil	2-(3-((3,4-dimethoxyphenethyl)(methyl)amino)propyl)-2-(3,4-dimethoxyphenyl)-1,3-dithiane 1,1,3,3-tetraoxide	42107	CHEMBL125737	nd	nd	57010-31-8	Verapamil (Analog)	4	COC1=CC(CCN(C)CCCC2(S(CCCS(=O)2=O)(=O)=O)C3=CC(OC)=C(OC)C=C3)=CC=C1OC	3.32348	-4.31967	555.713	14.463	108.44	0	9	12	37	100	LTC4 Uptake Inhibition	BHK-21	Transfected with Human ABCC1 / Membrane Vesicles	Human	nd	CVCL_1914	CCL-10	10973801	GSH Uptake	H69AR	Membrane Vesicles	Human	nd	CVCL_3513	CRL-11351	10973801	nd	nd	nd	nd	nd	nd	nd	nd	nd	nd	nd	nd
ABCC1_Activation_Dataset_ID_0151	Verapamil Dithian Tetraoxid Derivative Ro 11-3651	nd	2-(3-((3,4-dimethoxyphenethyl)(methyl)amino)propyl)-2-(naphthalen-2-yl)-1,3-dithiane 1,1,3,3-tetraoxide	10030339	nd	nd	nd	nd	Verapamil (Analog)	4	COC1=CC(CCN(C)CCCC2(S(CCCS(=O)2=O)(=O)=O)C3=CC(C=CC=C4)=C4C=C3)=CC=C1OC	4.88374	-6.09679	545.721	14.8148	89.98	0	7	10	37	100	LTC4 Uptake Inhibition	BHK-21	Transfected with Human ABCC1 / Membrane Vesicles	Human	nd	CVCL_1914	CCL-10	10973801	GSH Uptake	H69AR	Membrane Vesicles	Human	nd	CVCL_3513	CRL-11351	10973801	nd	nd	nd	nd	nd	nd	nd	nd	nd	nd	nd	nd
ABCC1_Activation_Dataset_ID_0152	Verapamil Dithian Tetraoxid Derivative Ro 11-3752	nd	N-(3,4-dimethoxyphenethyl)-3-(2-(3,4-dimethoxyphenyl)-1,1,3,3-tetraoxido-1,3-dithian-2-yl)-N-methylpropan-1-amine oxide	nd	nd	nd	nd	nd	Verapamil (Analog)	4	COC1=CC(CC[N+](C)([O-])CCCC2(S(CCCS(=O)2=O)(=O)=O)C3=CC(OC)=C(OC)C=C3)=CC=C1OC	3.17548	-4.65296	571.712	14.5616	122.27	0	9	12	38	100	LTC4 Uptake Inhibition	BHK-21	Transfected with Human ABCC1 / Membrane Vesicles	Human	nd	CVCL_1914	CCL-10	10973801	GSH Uptake	H69AR	Membrane Vesicles	Human	nd	CVCL_3513	CRL-11351	10973801	nd	nd	nd	nd	nd	nd	nd	nd	nd	nd	nd	nd
ABCC1_Activation_Dataset_ID_0153	Verapamil Dithian Tetraoxid Derivative Ro 11-3890	nd	2-(3-((3,4-dimethoxyphenethyl)(methyl)amino)propyl)-2-(thiophen-2-yl)-1,3-dithiane 1,1,3,3-tetraoxide	nd	nd	nd	nd	nd	Verapamil (Analog)	4	CN(CCC1=CC=C(OC)C(OC)=C1)CCCC2(S(CCCS(=O)2=O)(=O)=O)C3=CC=CS3	3.15474	-4.02558	501.689	13.0278	89.98	0	7	10	32	100	LTC4 Uptake Inhibition	BHK-21	Transfected with Human ABCC1 / Membrane Vesicles	Human	nd	CVCL_1914	CCL-10	10973801	GSH Uptake	H69AR	Membrane Vesicles	Human	nd	CVCL_3513	CRL-11351	10973801	nd	nd	nd	nd	nd	nd	nd	nd	nd	nd	nd	nd
ABCC1_Activation_Dataset_ID_0154	Verapamil Dithian Tetraoxid Derivative Ro 11-5220	nd	2-(3,4-dimethoxyphenyl)-2-(3-(methylamino)propyl)-1,3-dithiane 1,1,3,3-tetraoxide	12462835	nd	nd	nd	nd	Verapamil (Analog)	4	CNCCCC1(S(CCCS(=O)1=O)(=O)=O)C2=CC(OC)=C(OC)C=C2	1.48074	-2.25859	391.509	9.7437	98.77	1	7	7	25	100	LTC4 Uptake Inhibition	BHK-21	Transfected with Human ABCC1 / Membrane Vesicles	Human	nd	CVCL_1914	CCL-10	10973801	GSH Uptake	H69AR	Membrane Vesicles	Human	nd	CVCL_3513	CRL-11351	10973801	nd	nd	nd	nd	nd	nd	nd	nd	nd	nd	nd	nd
ABCC1_Activation_Dataset_ID_0155	Vinblastine	nd	methyl (3aR,3a1R,4R,5S,5aR,10bR)-4-acetoxy-3a-ethyl-9-((5S,7R,9S)-5-ethyl-5-hydroxy-9-(methoxycarbonyl)-1,4,5,6,7,8,9,10-octahydro-2H-3,7-methano[1]azacycloundecino[5,4-b]indol-9-yl)-5-hydroxy-8-methoxy-6-methyl-3a,3a1,4,5,5a,6,11,12-octahydro-1H-indolizino[8,1-cd]carbazole-5-carboxylate	13342	CHEMBL159	DB00570	6851	865-21-4	Vinca Alkaloid	8	CC[C@@]1(C[C@H]2C[C@@](C3=C(CCN(C2)C1)C4=CC=CC=C4N3)(C5=C(C=C6C(=C5)[C@]78CCN9[C@H]7[C@@](C=CC9)([C@H]([C@@]([C@@H]8N6C)(C(=O)OC)O)OC(=O)C)CC)OC)C(=O)OC)O	5.005	-6.88224	810.989	21.9694	154.1	3	8	7	59	100	GSH Uptake	HeLa T14	Transfected with Human ABCC1 / Membrane Vesicles	Human	SIDM00846	CVCL_0030	CRM-CCL-2	9823323	nd	nd	nd	nd	nd	nd	nd	nd	nd	nd	nd	nd	nd	nd	nd	nd	nd	nd	nd	nd
ABCC1_Activation_Dataset_ID_0156	Vincristine	nd	methyl (3aR,3a1R,4R,5S,5aR,10bR)-4-acetoxy-3a-ethyl-9-((5S,7S,9S)-5-ethyl-5-hydroxy-9-(methoxycarbonyl)-1,4,5,6,7,8,9,10-octahydro-2H-3,7-methano[1]azacycloundecino[5,4-b]indol-9-yl)-6-formyl-5-hydroxy-8-methoxy-3a,3a1,4,5,5a,6,11,12-octahydro-1H-indolizino[8,1-cd]carbazole-5-carboxylate	5978	CHEMBL90555	DB00541	6785	57-22-7	Vinca Alkaloid	8	CC[C@@]1(C[C@@H]2C[C@@](C3=C(CCN(C2)C1)C4=CC=CC=C4N3)(C5=C(C=C6C(=C5)[C@]78CCN9[C@H]7[C@@](C=CC9)([C@H]([C@@]([C@@H]8N6C=O)(C(=O)OC)O)OC(=O)C)CC)OC)C(=O)OC)O	4.555	-6.94721	824.972	22.0874	171.17	3	9	8	60	5-200	GSH Efflux	CCRF-CEM	Selected over 1000 ng/mL of Epirubicin	Human	SIDM00121	CVCL_0207	CCL-119	11448450	GSH Uptake	HeLa T14	Transfected with Human ABCC1 / Membrane Vesicles	Human	SIDM00846	CVCL_0030	CRM-CCL-2	9823323	nd	nd	nd	nd	nd	nd	nd	nd	nd	nd	nd	nd
ABCC1_Activation_Dataset_ID_0157	Xanthone Derivative 10	nd	1,3-dihydroxy-6-methyl-9H-xanthen-9-one	13031894	CHEMBL4080686	nd	nd	nd	Xanthone	12	O=C(C(C=CC(C)=C1)=C1O2)C3=C2C=C(O)C=C3O	2.452	-3.75666	242.23	6.44637	66.76	2	3	0	18	20	GSH Efflux	BHK-21	Transfected with Human ABCC1	Human	nd	CVCL_1914	CCL-10	21634011	nd	nd	nd	nd	nd	nd	nd	nd	nd	nd	nd	nd	nd	nd	nd	nd	nd	nd	nd	nd
ABCC1_Activation_Dataset_ID_0158	Xanthone Derivative 11	nd	1-hydroxy-3,6-dimethyl-9H-xanthen-9-one	13031895	nd	nd	nd	39156-37-1	Xanthone	12	O=C(C(C=CC(C)=C1)=C1O2)C3=C2C=C(C)C=C3O	3.058	-4.59253	240.258	6.77467	46.53	1	2	0	18	20	GSH Efflux	BHK-21	Transfected with Human ABCC1	Human	nd	CVCL_1914	CCL-10	21634011	nd	nd	nd	nd	nd	nd	nd	nd	nd	nd	nd	nd	nd	nd	nd	nd	nd	nd	nd	nd
ABCC1_Activation_Dataset_ID_0159	Xanthone Derivative 12	nd	1-hydroxy-3-methoxy-9H-xanthen-9-one	5491377	CHEMBL188014	nd	nd	18799-43-4	Xanthone	12	O=C(C(C=CC=C1)=C1O2)C3=C2C=C(OC)C=C3O	2.381	-3.69507	242.23	6.50488	55.76	1	3	1	18	20	GSH Efflux	BHK-21	Transfected with Human ABCC1	Human	nd	CVCL_1914	CCL-10	21634011	nd	nd	nd	nd	nd	nd	nd	nd	nd	nd	nd	nd	nd	nd	nd	nd	nd	nd	nd	nd
ABCC1_Activation_Dataset_ID_0160	Xanthone Derivative 14	nd	1,3,5-trihydroxy-9H-xanthen-9-one	5281663	CHEMBL365234	nd	nd	6732-85-0	Xanthone	12	O=C(C(C=CC=C1O)=C1O2)C3=C2C=C(O)C=C3O	1.807	-2.92079	244.202	6.10866	86.99	3	4	0	18	20	GSH Efflux	BHK-21	Transfected with Human ABCC1	Human	nd	CVCL_1914	CCL-10	21634011	nd	nd	nd	nd	nd	nd	nd	nd	nd	nd	nd	nd	nd	nd	nd	nd	nd	nd	nd	nd
ABCC1_Activation_Dataset_ID_0161	Xanthone Derivative 15	nd	1,3,6-trihydroxy-9H-xanthen-9-one	10800304	CHEMBL468353	nd	nd	nd	Xanthone	12	O=C(C(C=CC(O)=C1)=C1O2)C3=C2C=C(O)C=C3O	1.846	-2.92079	244.202	6.10492	86.99	3	4	0	18	20	GSH Efflux	BHK-21	Transfected with Human ABCC1	Human	nd	CVCL_1914	CCL-10	21634011	nd	nd	nd	nd	nd	nd	nd	nd	nd	nd	nd	nd	nd	nd	nd	nd	nd	nd	nd	nd
ABCC1_Activation_Dataset_ID_0162	Xanthone Derivative 16	nd	1-hydroxy-6-methoxy-3-((2-methylprop-1-en-1-yl)oxy)-9H-xanthen-9-one	nd	nd	nd	nd	nd	Xanthone	12	O=C(C(C=CC(OC)=C1)=C1O2)C3=C2C=C(O/C=C(C)/C)C=C3O	2.768	-3.9508	312.321	8.472	64.99	1	3	3	23	20	GSH Efflux	BHK-21	Transfected with Human ABCC1	Human	nd	CVCL_1914	CCL-10	21634011	nd	nd	nd	nd	nd	nd	nd	nd	nd	nd	nd	nd	nd	nd	nd	nd	nd	nd	nd	nd
ABCC1_Activation_Dataset_ID_0163	Xanthone Derivative 17	nd	6-methoxy-1,3-bis((2-methylprop-1-en-1-yl)oxy)-9H-xanthen-9-one	nd	nd	nd	nd	nd	Xanthone	12	O=C(C(C=CC(OC)=C1)=C1O2)C3=C2C=C(O/C=C(C)/C)C=C3O/C=C(C)/C	3.426	-4.56848	366.413	10.3082	53.99	0	2	5	27	20	GSH Efflux	BHK-21	Transfected with Human ABCC1	Human	nd	CVCL_1914	CCL-10	21634011	nd	nd	nd	nd	nd	nd	nd	nd	nd	nd	nd	nd	nd	nd	nd	nd	nd	nd	nd	nd
ABCC1_Activation_Dataset_ID_0164	Xanthone Derivative 18	nd	1-hydroxy-3,6-dimethoxy-9H-xanthen-9-one	5382900	CHEMBL2029702	nd	nd	39731-31-2	Xanthone	12	O=C(C(C=CC(OC)=C1)=C1O2)C3=C2C=C(OC)C=C3O	2.374	-3.74545	272.256	7.13557	64.99	1	4	2	20	20	GSH Efflux	BHK-21	Transfected with Human ABCC1	Human	nd	CVCL_1914	CCL-10	21634011	nd	nd	nd	nd	nd	nd	nd	nd	nd	nd	nd	nd	nd	nd	nd	nd	nd	nd	nd	nd
ABCC1_Activation_Dataset_ID_0165	Xanthone Derivative 19	nd	1,3,6-trimethoxy-9H-xanthen-9-one	15267574	nd	nd	nd	39731-22-1	Xanthone	12	O=C(C(C=CC(OC)=C1)=C1O2)C3=C2C=C(OC)C=C3OC	2.638	-4.15778	286.283	7.64635	53.99	0	4	3	21	20	GSH Efflux	BHK-21	Transfected with Human ABCC1	Human	nd	CVCL_1914	CCL-10	21634011	nd	nd	nd	nd	nd	nd	nd	nd	nd	nd	nd	nd	nd	nd	nd	nd	nd	nd	nd	nd
ABCC1_Activation_Dataset_ID_0166	Xanthone Derivative 2	nd	1-hydroxy-5-methoxy-9H-xanthen-9-one	86168207	CHEMBL4862786	nd	nd	nd	Xanthone	12	O=C(C(C=CC=C1OC)=C1O2)C3=C2C=CC=C3O	2.305	-3.69507	242.23	6.50862	55.76	1	3	1	18	20	GSH Efflux	BHK-21	Transfected with Human ABCC1	Human	nd	CVCL_1914	CCL-10	21634011	nd	nd	nd	nd	nd	nd	nd	nd	nd	nd	nd	nd	nd	nd	nd	nd	nd	nd	nd	nd
ABCC1_Activation_Dataset_ID_0167	Xanthone Derivative 21	nd	1,6-dimethoxy-9-oxo-9H-xanthen-3-yl benzoate	nd	nd	nd	nd	nd	Xanthone	12	O=C(C(C=CC(OC)=C1)=C1O2)C3=C2C=C(OC(C4=CC=CC=C4)=O)C=C3OC	4.277	-6.22146	376.364	10.2134	71.06	0	4	4	28	20	GSH Efflux	BHK-21	Transfected with Human ABCC1	Human	nd	CVCL_1914	CCL-10	21634011	nd	nd	nd	nd	nd	nd	nd	nd	nd	nd	nd	nd	nd	nd	nd	nd	nd	nd	nd	nd
ABCC1_Activation_Dataset_ID_0168	Xanthone Derivative 22	nd	N-(6,8-dihydroxy-9-oxo-9H-xanthen-3-yl)-2,2,2-trifluoroacetamide	nd	nd	nd	nd	nd	Xanthone	12	O=C(C(C=CC(NC(C(F)(F)F)=O)=C1)=C1O2)C3=C2C=C(O)C=C3O	2.08176	-4.56782	339.225	7.42618	95.86	3	4	1	24	20	GSH Efflux	BHK-21	Transfected with Human ABCC1	Human	nd	CVCL_1914	CCL-10	21634011	nd	nd	nd	nd	nd	nd	nd	nd	nd	nd	nd	nd	nd	nd	nd	nd	nd	nd	nd	nd
ABCC1_Activation_Dataset_ID_0169	Xanthone Derivative 23	nd	6-amino-1,3-dihydroxy-9H-xanthen-9-one	141478542	nd	nd	nd	nd	Xanthone	12	O=C(C(C=CC(N)=C1)=C1O2)C3=C2C=C(O)C=C3O	1.482	-3.00362	243.218	6.29437	92.78	3	3	0	18	20	GSH Efflux	BHK-21	Transfected with Human ABCC1	Human	nd	CVCL_1914	CCL-10	21634011	nd	nd	nd	nd	nd	nd	nd	nd	nd	nd	nd	nd	nd	nd	nd	nd	nd	nd	nd	nd
ABCC1_Activation_Dataset_ID_0170	Xanthone Derivative 5	nd	1-hydroxy-3-methyl-9H-xanthen-9-one	5491639	CHEMBL91383	nd	nd	39156-34-8	Xanthone	12	O=C(C(C=CC=C1)=C1O2)C3=C2C=C(C)C=C3O	2.723	-4.11861	226.231	6.32428	46.53	1	2	0	17	20	GSH Efflux	BHK-21	Transfected with Human ABCC1	Human	nd	CVCL_1914	CCL-10	21634011	nd	nd	nd	nd	nd	nd	nd	nd	nd	nd	nd	nd	nd	nd	nd	nd	nd	nd	nd	nd
ABCC1_Activation_Dataset_ID_0171	Xanthone Derivative 6	nd	1-hydroxy-5-methoxy-3-methyl-9H-xanthen-9-one	nd	nd	nd	nd	nd	Xanthone	12	O=C(C(C=CC=C1OC)=C1O2)C3=C2C=C(C)C=C3O	2.677	-4.16899	256.257	6.96134	55.76	1	3	1	19	20	GSH Efflux	BHK-21	Transfected with Human ABCC1	Human	nd	CVCL_1914	CCL-10	21634011	nd	nd	nd	nd	nd	nd	nd	nd	nd	nd	nd	nd	nd	nd	nd	nd	nd	nd	nd	nd
ABCC1_Activation_Dataset_ID_0172	Xanthone Derivative 7	nd	1,3-dihydroxy-5-methoxy-9H-xanthen-9-one	12026489	nd	nd	nd	nd	Xanthone	12	O=C(C(C=CC=C1OC)=C1O2)C3=C2C=C(O)C=C3O	2.071	-3.33312	258.229	6.62582	75.99	2	4	1	19	20	GSH Efflux	BHK-21	Transfected with Human ABCC1	Human	nd	CVCL_1914	CCL-10	21634011	nd	nd	nd	nd	nd	nd	nd	nd	nd	nd	nd	nd	nd	nd	nd	nd	nd	nd	nd	nd
ABCC1_Activation_Dataset_ID_0173	Xanthone Derivative 8	nd	1,3-dihydroxy-9H-xanthen-9-one	5488193	CHEMBL388525	nd	nd	3875-68-1	Xanthone	12	O=C(C(C=CC=C1)=C1O2)C3=C2C=C(O)C=C3O	2.117	-3.28274	228.203	5.99022	66.76	2	3	0	17	20	GSH Efflux	BHK-21	Transfected with Human ABCC1	Human	nd	CVCL_1914	CCL-10	21634011	nd	nd	nd	nd	nd	nd	nd	nd	nd	nd	nd	nd	nd	nd	nd	nd	nd	nd	nd	nd
ABCC1_Activation_Dataset_ID_0174	Xanthone Derivative 9	nd	1,3-dihydroxy-6-methoxy-9H-xanthen-9-one	46866697	CHEMBL2029701	nd	nd	52606-31-2	Xanthone	12	O=C(C(C=CC(OC)=C1)=C1O2)C3=C2C=C(O)C=C3O	2.11	-3.33312	258.229	6.62208	75.99	2	4	1	19	20	GSH Efflux	BHK-21	Transfected with Human ABCC1	Human	nd	CVCL_1914	CCL-10	21634011	nd	nd	nd	nd	nd	nd	nd	nd	nd	nd	nd	nd	nd	nd	nd	nd	nd	nd	nd	nd
[truncated: 12 more columns]

## Sheet: SHEET_2
SHEET 2: Collective Pattern Analysis of the ABCC1 Activation-focused Dataset
TABLE B: Identified, Active (=Present) Substructures within the ABCC1 Activation-focused Dataset and Activation Fingerprints
Substructure Identifier	Substructure Name	Substructure SMILES	Number of Hits in ABCC1 Activation-focused Dataset (174)	Percentage amongst 174 Compounds	Number of Hits in 18 Classes	Percentage amongst 18 Classes	Total Number of Hydrogens in Substructure	Number of Defined Hydrogens in Substructure	Number of Variable Hydrogens in Substructure	Number of Heavy Atoms in Substructure	Average Flexibility	Entire Landscape Fraction / Average Flexibility - Quotient	Chemical Classes Fraction / Average Flexibility - Quotient
Substructure_0001	methylene	C	175	100	18	100	4	0	4	1	4	0.25	0.25
Substructure_0002	ethylene	CC	162	92.5714	17	94.4444	6	0	6	2	3	0.308571	0.314815
Substructure_0003	phenyl-R	[R]C1=CC=CC=C1	158	90.2857	17	94.4444	6	0	6	6	1	0.902857	0.944444
Substructure_0006	dimethylamine-R	CNC	84	48	14	77.7778	7	0	7	3	2.33333	0.206009	0.33381
Substructure_0007	ether	[R]O[R]	96	54.8571	12	66.6667	2	0	2	1	2	0.274286	0.333333
Substructure_0008	propylene	CCC	97	55.4286	17	94.4444	8	0	8	3	2.66667	0.207598	0.353725
Substructure_0009	phenol-R	OC1=CC=CC=C1	130	74.2857	12	66.6667	6	0	6	7	0.857143	0.863787	0.775194
Substructure_0012	aniline-R	NC1=CC=CC=C1	29	16.5714	12	66.6667	7	0	7	7	1	0.165714	0.666667
Substructure_0013	methoxy, defined (3H; CH)	[R]OC([H])([H])[H]	63	36	12	66.6667	4	3	1	2	0.5	0.72	1.33333
Substructure_0014	methylethylamine-R	CNCC	84	48	14	77.7778	9	0	9	4	2.25	0.213333	0.345679
Substructure_0015	methoxy-H-phenyl, defined (3H; CH)	[H]C([H])([H])OC1=CC=CC=C1	58	33.1429	10	55.5556	8	3	5	8	0.625	0.526077	0.881834
Substructure_0022	diethylamine-R	CCNCC	66	37.7143	11	61.1111	11	0	11	5	2.2	0.171429	0.277778
Substructure_0023	trimethylamino-R	CN(C)C	47	26.8571	6	33.3333	9	0	9	4	2.25	0.119365	0.148148
Substructure_0024	pyrimidine	C1=CC=NC=N1	10	5.71429	2	11.1111	4	0	4	6	0.666667	0.0852878	0.165837
Substructure_0026	benzoyl	[R]C(C1=CC=CC=C1)=O	9	5.14286	7	38.8889	6	0	6	8	0.75	0.0685714	0.518519
Substructure_0028	methylpropylamine-R	CNCCC	72	41.1429	10	55.5556	11	0	11	5	2.2	0.187013	0.252525
Substructure_0033	ethylpropylamine-R	CCNCCC	59	33.7143	8	44.4444	13	0	13	6	2.16667	0.155365	0.204813
Substructure_0035	benzyl-R, defined (2H; CH)	[H]C([H])([R])C1=CC=CC=C1	52	29.7143	8	44.4444	8	2	6	7	0.857143	0.345515	0.516796
Substructure_0036	butylene	CCCC	71	40.5714	13	72.2222	10	0	10	4	2.5	0.162286	0.288889
Substructure_0037	R-amid-N-R-R	[R]C(N[R])=O	27	15.4286	7	38.8889	3	0	3	3	1	0.154286	0.388889
Substructure_0041	R-amid-N-H-R, defined (1H; NH)	[R]C(N([H])[R])=O	26	14.8571	6	33.3333	3	1	2	3	0.666667	0.221748	0.497512
Substructure_0042	pentylene	CCCCC	62	35.4286	10	55.5556	12	0	12	5	2.4	0.147619	0.231481
Substructure_0044	hydroxy-H, defined (1H; OH)	[R]O[H]	94	53.7143	11	61.1111	2	1	1	1	1	0.537143	0.611111
Substructure_0046	pyridine	C1=CC=CC=N1	1	0.571429	1	5.55556	5	0	5	6	0.833333	0.00688468	0.0669344
Substructure_0049	phenethyl-R, defined (4H; CH)	[H]C([H])(C([H])([R])[H])C1=CC=CC=C1	33	18.8571	5	27.7778	10	4	6	8	0.75	0.251429	0.37037
Substructure_0053	4-hydroxy-R-phenyl-R, defined (4H; CH)	[R]C1=C(C([H])=C(O)C([H])=C1[H])[H]	42	24	3	16.6667	6	4	2	7	0.285714	0.827586	0.574713
Substructure_0055	3,4-dihydroxy-R-phenyl-R, defined (3H; CH)	[R]C1=C(C([H])=C(C(O)=C1[H])O)[H]	35	20	2	11.1111	6	3	3	8	0.375	0.526316	0.292398
Substructure_0056	resorcin-R	OC1=CC(O)=CC=C1	68	38.8571	6	33.3333	6	0	6	8	0.75	0.518095	0.444444
Substructure_0059	isobutane	CC(C)C	32	18.2857	8	44.4444	10	0	10	4	2.5	0.0731429	0.177778
Substructure_0061	nitro-R	[R][N+]([O-])=O	1	0.571429	1	5.55556	1	0	1	3	0.333333	0.017316	0.16835
Substructure_0062	phenol-H, defined (1H; OH)	[H]OC1=CC=CC=C1	69	39.4286	7	38.8889	6	1	5	7	0.714286	0.555332	0.547731
Substructure_0063	hexylene	CCCCCC	25	14.2857	7	38.8889	14	0	14	6	2.33333	0.0613121	0.166905
Substructure_0065	dipropylamin-R	CCCNCCC	42	24	5	27.7778	15	0	15	7	2.14286	0.11215	0.129803
Substructure_0068	3,4-dimethoxy-H-phenyl-R, defined (9H; CH)	[R]C1=C([H])C([H])=C(OC([H])([H])[H])C(OC([H])([H])[H])=C1[H]	31	17.7143	1	5.55556	10	9	1	10	0.1	1.77143	0.555556
Substructure_0070	methylbutylamine-R	CNCCCC	63	36	9	50	13	0	13	6	2.16667	0.165899	0.230415
Substructure_0072	ethylene-H-diamine-R, defined (4H; CH)	NC([H])([H])C([H])([H])N	10	5.71429	5	27.7778	8	4	4	4	1	0.0571429	0.277778
Substructure_0074	piperazine-R	C1CNCCN1	7	4	3	16.6667	10	0	10	6	1.66667	0.0239521	0.0998004
Substructure_0076	piperazine-R, defined (8H; CH)	[H]C1([H])C([H])([H])NC([H])([H])C([H])([H])N1	6	3.42857	2	11.1111	10	8	2	6	0.333333	0.103896	0.3367
Substructure_0077	fluorine-R	[R]F	8	4.57143	3	16.6667	1	0	1	1	1	0.0457143	0.166667
Substructure_0078	cyano	[R]C#N	22	12.5714	2	11.1111	1	0	1	2	0.5	0.251429	0.222222
Substructure_0079	pyrrole-R	C1=CC=CN1	10	5.71429	4	22.2222	5	0	5	5	1	0.0571429	0.222222
Substructure_0080	methylpentylamine-R	CNCCCCC	55	31.4286	5	27.7778	15	0	15	7	2.14286	0.146862	0.129803
Substructure_0082	ethylbutylamine-R	CCNCCCC	56	32	7	38.8889	15	0	15	7	2.14286	0.149533	0.181724
Substructure_0083	isopentane	CC(CC)C	26	14.8571	6	33.3333	12	0	12	5	2.4	0.0619048	0.138889
Substructure_0087	2-hydroxy-H-phenyl-R, defined (1H; OH)	[R]C1=CC=CC=C1O[H]	62	35.4286	7	38.8889	6	1	5	7	0.714286	0.498994	0.547731
Substructure_0088	heptylene	CCCCCCC	4	2.28571	3	16.6667	16	0	16	7	2.28571	0.00998129	0.0727802
Substructure_0089	ethanol-R-amine-R	NCCO	28	16	8	44.4444	7	0	7	4	1.75	0.0914286	0.253968
Substructure_0090	ethylpentylamine-R	CCNCCCCC	53	30.2857	4	22.2222	17	0	17	8	2.125	0.142186	0.10433
Substructure_0093	4-methoxy-H-phenyl-R, defined (7H; CH)	[R]C1=C([H])C([H])=C(C([H])=C1[H])OC([H])([H])[H]	2	1.14286	2	11.1111	8	7	1	8	0.125	0.0879121	0.854701
Substructure_0094	chlorine-R	[R]Cl	6	3.42857	3	16.6667	1	0	1	1	1	0.0342857	0.166667
Substructure_0095	4-hydroxy-H-phenyl-R, defined (1H; OH)	[R]C1=CC=C(O[H])C=C1	58	33.1429	6	33.3333	6	1	5	7	0.714286	0.466801	0.469484
Substructure_0096	3-pyridyl-R	[R]C1=CC=C[N]=C1	1	0.571429	1	5.55556	6	1	5	6	0.833333	0.00688468	0.0669344
Substructure_0098	3-hydroxy-R-phenyl-R, defined (4H; CH)	[R]C1=C(C([H])=C(C(O)=C1[H])[H])[H]	1	0.571429	1	5.55556	6	4	2	7	0.285714	0.0197044	0.191571
Substructure_0099	methylhexylamine-R	CNCCCCCC	21	12	4	22.2222	17	0	17	8	2.125	0.056338	0.10433
Substructure_0100	3-hydroxy-H-phenyl-R, defined (1H; OH)	[R]C1=CC=CC(O[H])=C1	56	32	5	27.7778	6	1	5	7	0.714286	0.450704	0.391236
Substructure_0102	octylene	CCCCCCCC	3	1.71429	2	11.1111	18	0	18	8	2.25	0.00761905	0.0493827
Substructure_0107	propylbutylamine-R	CCCNCCCC	41	23.4286	5	27.7778	17	0	17	8	2.125	0.109993	0.130412
Substructure_0108	prenyl	C/C(C)=C/C	7	4	2	11.1111	10	0	10	5	2	0.02	0.0555556
Substructure_0110	ethylhexylamine-R	CCNCCCCCC	20	11.4286	3	16.6667	19	0	19	9	2.11111	0.0541638	0.0789889
Substructure_0111	3-methoxy-H-phenyl-R, defined (7H; CH)	[R]C1=C([H])C([H])=C([H])C(OC([H])([H])[H])=C1[H]	1	0.571429	1	5.55556	8	7	1	8	0.125	0.043956	0.42735
Substructure_0112	thiophene	C1=CC=CS1	1	0.571429	1	5.55556	4	0	4	5	0.8	0.00714286	0.0694444
Substructure_0115	9-deazapurine	C1(C=CN2)=C2C=NC=N1	6	3.42857	1	5.55556	5	0	5	9	0.555556	0.0612245	0.0992063
Substructure_0116	3,4,5-trihydroxy-R-phenyl-R,defined (2H; CH)	[R]C1=C(C(O)=C(C(O)=C1[H])O)[H]	3	1.71429	3	16.6667	6	2	4	9	0.444444	0.038961	0.378788
Substructure_0117	3,4,5-trimethoxy-H-phenyl-R, defined (11H;CH)	[R]C1=C([H])C(OC([H])([H])[H])=C(OC([H])([H])[H])C(OC([H])([H])[H])=C1[H]	1	0.571429	1	5.55556	12	11	1	12	0.0833333	0.0714286	0.694444
Substructure_0118	propanol-R-amine-R	NCCCO	6	3.42857	3	16.6667	9	0	9	5	1.8	0.0190476	0.0925926
Substructure_0119	piperidine-R	C1CCCCN1	4	2.28571	3	16.6667	11	0	11	6	1.83333	0.0124902	0.0910747
Substructure_0120	indole-R	C12=C(C=CC=C2)NC=C1	4	2.28571	3	16.6667	7	0	7	9	0.777778	0.029304	0.213675
Substructure_0121	naphthalene	C1(C=CC=C2)=C2C=CC=C1	2	1.14286	1	5.55556	8	0	8	10	0.8	0.0142857	0.0694444
Substructure_0122	propylpentylamine-R	CCCNCCCCC	39	22.2857	4	22.2222	19	0	19	9	2.11111	0.105619	0.105319
Substructure_0123	cyclohexyl	C1CCCCC1	3	1.71429	2	11.1111	12	0	12	6	2	0.00857143	0.0555556
Substructure_0125	methylheptylamine-R	CNCCCCCCC	4	2.28571	3	16.6667	19	0	19	9	2.11111	0.0108328	0.0789889
Substructure_0126	thioether	[R]S[R]	35	20	5	27.7778	2	0	2	1	2	0.1	0.138889
Substructure_0127	biphenyl	C1(C2=CC=CC=C2)=CC=CC=C1	1	0.571429	1	5.55556	10	0	10	12	0.833333	0.00688468	0.0669344
Substructure_0128	ethanol-R-amine-N-H-R, defined (1H; NH)	OCCN[H]	23	13.1429	4	22.2222	7	1	6	4	1.5	0.087619	0.148148
Substructure_0130	amino-H, defined (2H; NH)	[R]N([H])[H]	29	16.5714	4	22.2222	3	2	1	1	1	0.165714	0.222222
Substructure_0132	4-hydroxy-H-phenyl-R, defined (5H; CH, OH)	[R]C1=C(C([H])=C(O[H])C([H])=C1[H])[H]	10	5.71429	2	11.1111	6	5	1	7	0.142857	0.408163	0.793651
Substructure_0133	trifluoromethane-R	[R]C(F)(F)F	3	1.71429	2	11.1111	1	0	1	4	0.25	0.0685714	0.444444
Substructure_0140	nonylene	CCCCCCCCC	3	1.71429	2	11.1111	20	0	20	9	2.22222	0.00772201	0.0500501
Substructure_0142	bromine-R	[R]Br	1	0.571429	1	5.55556	1	0	1	1	1	0.00571429	0.0555556
Substructure_0144	flavone	O=C(C=C(C1=CC=CC=C1)O2)C3=C2C=CC=C3	67	38.2857	1	5.55556	10	0	10	17	0.588235	0.64891	0.094162
Substructure_0145	thiophenol	[R]SC1=CC=CC=C1	15	8.57143	4	22.2222	6	0	6	7	0.857143	0.0996678	0.258398
Substructure_0146	3-chlorophenyl-R	[R]C1=CC=CC(Cl)=C1	4	2.28571	1	5.55556	5	0	5	7	0.714286	0.0321932	0.0782473
Substructure_0147	R-carboxylic acid methyl-H-ester, defined (3H; CH)	[R]C(OC([H])([H])[H])=O	3	1.71429	2	11.1111	4	3	1	4	0.25	0.0685714	0.444444
Substructure_0149	propylhexylamine-R	CCCNCCCCCC	16	9.14286	3	16.6667	21	0	21	10	2.1	0.0435374	0.0793651
Substructure_0150	3-pyridyl-R, defined (4H; CH)	[H]C1=C([R])C([H])=C([H])C([H])=N1	1	0.571429	1	5.55556	5	4	1	6	0.166667	0.0336134	0.326797
Substructure_0152	sulfoxid	[R]S([R])=O	5	2.85714	1	5.55556	2	0	2	2	1	0.0285714	0.0555556
Substructure_0153	sulfone	[R]S([R])(=O)=O	5	2.85714	1	5.55556	2	0	2	3	0.666667	0.0426439	0.0829187
Substructure_0155	toluyl, defined (3H; CH)	[H]C([H])([H])C1=CC=CC=C1	11	6.28571	3	16.6667	8	3	5	7	0.714286	0.0885312	0.234742
Substructure_0157	dibutylamine-R	CCCCNCCCC	9	5.14286	4	22.2222	19	0	19	9	2.11111	0.0243737	0.105319
Substructure_0158	3-fluorophenyl-R	[R]C1=CC=CC(F)=C1	2	1.14286	1	5.55556	5	0	5	7	0.714286	0.0160966	0.0782473
Substructure_0159	4-chlorophenyl-R	[R]C1=CC=C(Cl)C=C1	6	3.42857	3	16.6667	5	0	5	7	0.714286	0.0482897	0.234742
Substructure_0161	butylpentylamine-R	CCCCNCCCCC	9	5.14286	4	22.2222	21	0	21	10	2.1	0.0244898	0.10582
Substructure_0162	4-fluorophenyl-R	[R]C1=CC=C(F)C=C1	5	2.85714	1	5.55556	5	0	5	7	0.714286	0.0402414	0.0782473
Substructure_0165	neopentane	CC(C)(C)C	21	12	3	16.6667	12	0	12	5	2.4	0.05	0.0694444
Substructure_0166	2-nitrophenyl-R	[R]C1=CC=CC=C1[N+]([O-])=O	1	0.571429	1	5.55556	5	0	5	9	0.555556	0.0102041	0.0992063
Substructure_0167	isopropanol-H, defined (1H; OH)	[R]CC(C[R])O[H]	8	4.57143	5	27.7778	8	1	7	4	1.75	0.0261224	0.15873
Substructure_0168	isopropanol-H, defined (2H; CH, OH)	[R]CC(C([R])[H])O[H]	8	4.57143	5	27.7778	8	2	6	4	1.5	0.0304762	0.185185
Substructure_0169	decylene	CCCCCCCCCC	1	0.571429	1	5.55556	22	0	22	10	2.2	0.0025974	0.0252525
Substructure_0171	ethylene glycol-R	[R]OCCO[R]	33	18.8571	3	16.6667	6	0	6	4	1.5	0.125714	0.111111
Substructure_0174	resorcin-H, defined (2H; OH)	[H]OC1=CC(O[H])=CC=C1	37	21.1429	2	11.1111	6	2	4	8	0.5	0.422857	0.222222
Substructure_0176	2,4-dihydroxy-R-phenyl-R, defined (3H; CH)	[R]C1=C(C([H])=C(C([H])=C1O)O)[H]	11	6.28571	2	11.1111	6	3	3	8	0.375	0.165414	0.292398
Substructure_0177	3-trifluoromethylphenyl-R	[R]C1=CC=CC(C(F)(F)F)=C1	2	1.14286	1	5.55556	5	0	5	10	0.5	0.0228571	0.111111
Substructure_0179	butylhexylamine-R	CCCCNCCCCCC	6	3.42857	3	16.6667	23	0	23	11	2.09091	0.0164046	0.0797448
Substructure_0181	2,4-dihydroxy-H-phenyl-R, defined (2H; OH)	[R]C1=CC=C(O[H])C=C1O[H]	37	21.1429	2	11.1111	6	2	4	8	0.5	0.422857	0.222222
Substructure_0184	ethylheptylamine-R	CCNCCCCCCC	3	1.71429	2	11.1111	21	0	21	10	2.1	0.00816327	0.0529101
Substructure_0191	isopropanol-H, defined (3H; OH, CH, CH)	[R]CC(C([H])([R])[H])O[H]	5	2.85714	3	16.6667	8	3	5	4	1.25	0.0228571	0.133333
Substructure_0193	2-hydroxy-R-phenyl-R, defined (4H; CH)	[R]C1=C(C([H])=C(C([H])=C1O)[H])[H]	16	9.14286	3	16.6667	6	4	2	7	0.285714	0.315271	0.574713
Substructure_0195	isopropanol-H, defined (3H; OH, CH)	[H]C([R])C(C([R])[H])O[H]	8	4.57143	5	27.7778	8	3	5	4	1.25	0.0365714	0.222222
Substructure_0198	ethanol-R-amine-R, defined (4H; CH)	NC([H])([H])C([H])([H])O	2	1.14286	2	11.1111	7	4	3	4	0.75	0.0152381	0.148148
Substructure_0200	carboxylic acid-H, defined (1H: OH)	[R]C(O[H])=O	20	11.4286	2	11.1111	2	1	1	3	0.333333	0.34632	0.3367
Substructure_0201	isopropyl, defined (7H; CH)	[R]C(C([H])([H])[H])([H])C([H])([H])[H]	20	11.4286	3	16.6667	8	7	1	3	0.333333	0.34632	0.505051
Substructure_0208	ethanol-H-amine-R, defined (1H; OH)	NCCO[H]	26	14.8571	6	33.3333	7	1	6	4	1.5	0.0990476	0.222222
Substructure_0209	3,5-dihydroxy-H-phenyl-R, defined (2H; OH)	[R]C1=CC(O[H])=CC(O[H])=C1	37	21.1429	2	11.1111	6	2	4	8	0.5	0.422857	0.222222
Substructure_0210	4-chlorophenyl-R, defined (4H; CH)	[R]C1=C(C([H])=C(C([H])=C1[H])Cl)[H]	2	1.14286	2	11.1111	5	4	1	7	0.142857	0.0816327	0.793651
Substructure_0211	imidazole	C1=CN=CN1	4	2.28571	1	5.55556	4	0	4	5	0.8	0.0285714	0.0694444
Substructure_0213	acetyl, defined (3H; CH)	O=C([R])C([H])([H])[H]	4	2.28571	3	16.6667	4	3	1	3	0.333333	0.0692641	0.505051
Substructure_0216	4-bromophenyl-R	[R]C1=CC=C(Br)C=C1	1	0.571429	1	5.55556	5	0	5	7	0.714286	0.00804829	0.0782473
Substructure_0217	chromane	C1(CCCO2)=C2C=CC=C1	1	0.571429	1	5.55556	10	0	10	10	1	0.00571429	0.0555556
Substructure_0218	2,4,6-trihydroxy-R-phenyl-R, defined (3H: CH)	[R]C1=C(O)C([H])=C(C([H])=C1O)O	44	25.1429	2	11.1111	6	2	4	9	0.444444	0.571429	0.252525
Substructure_0221	p-phenylene-R-diamine-R	NC1=CC=C(N)C=C1	1	0.571429	1	5.55556	8	0	8	8	1	0.00571429	0.0555556
Substructure_0222	ethoxy-H, defined (5H; CH)	[R]OC([H])(C([H])([H])[H])[H]	2	1.14286	1	5.55556	6	5	1	3	0.333333	0.034632	0.16835
Substructure_0223	ethylene glycol-R, defined (4H; CH)	[H]C(C([H])([H])O[R])([H])O[R]	29	16.5714	1	5.55556	6	4	2	4	0.5	0.331429	0.111111
Substructure_0224	isopropanol-R, defined (4H; OH, CH, CH2)	[H]C([R])C(C([H])([R])[H])O[H]	5	2.85714	3	16.6667	8	4	4	4	1	0.0285714	0.166667
Substructure_0225	methyloctylamine-R	CNCCCCCCCC	3	1.71429	2	11.1111	21	0	21	10	2.1	0.00816327	0.0529101
Substructure_0226	ethyloctylamine-R	CCNCCCCCCCC	3	1.71429	2	11.1111	23	0	23	11	2.09091	0.00820232	0.0531632
Substructure_0230	methanol-H, defined (3H; OH)	[H]OC([H])([H])[R]	4	2.28571	4	22.2222	4	3	1	2	0.5	0.0457143	0.444444
Substructure_0231	propylene glycol-R	[R]OCCCO[R]	3	1.71429	2	11.1111	8	0	8	5	1.6	0.0107143	0.0694444
Substructure_0232	butylene glycol-R	[R]OCCCCO[R]	3	1.71429	3	16.6667	10	0	10	6	1.66667	0.0102652	0.0998004
Substructure_0236	methylnonylamine-R	CNCCCCCCCCC	3	1.71429	2	11.1111	23	0	23	11	2.09091	0.00820232	0.0531632
Substructure_0237	ethylnonylamine-R	CCNCCCCCCCCC	3	1.71429	2	11.1111	25	0	25	12	2.08333	0.00824176	0.0534188
Substructure_0238	propylene-R-diamin-R	NCCCN	13	7.42857	4	22.2222	10	0	10	5	2	0.0371429	0.111111
Substructure_0240	2-nitrophenyl-R, defined (4H; CH)	[R]C1=C(C([H])=C(C([H])=C1[N+]([O-])=O)[H])[H]	1	0.571429	1	5.55556	5	4	1	9	0.111111	0.0519481	0.505051
Substructure_0241	thiomethyl-H, defined (3H: CH)	[R]SC([H])([H])[H]	3	1.71429	2	11.1111	4	3	1	2	0.5	0.0342857	0.222222
Substructure_0244	4-bromophenyl-R, defined (4H; CH)	[R]C1=C(C([H])=C(C([H])=C1[H])Br)[H]	1	0.571429	1	5.55556	5	4	1	7	0.142857	0.0408163	0.396825
Substructure_0245	diphenylmethyl	C1(CC2=CC=CC=C2)=CC=CC=C1	3	1.71429	3	16.6667	12	0	12	13	0.923077	0.0186335	0.181159
Substructure_0249	2-methoxy-H-phenyl-R, defined (7H; CH)	[R]C1=C([H])C([H])=C([H])C([H])=C1OC([H])([H])[H]	1	0.571429	1	5.55556	8	7	1	8	0.125	0.043956	0.42735
Substructure_0250	oxan	C1CCCCO1	4	2.28571	3	16.6667	10	0	10	6	1.66667	0.0136869	0.0998004
Substructure_0253	4-trifluoromethylphenyl-R	[R]C1=CC=C(C(F)(F)F)C=C1	2	1.14286	1	5.55556	5	0	5	10	0.5	0.0228571	0.111111
Substructure_0255	propylheptylamine-R	CCCNCCCCCCC	3	1.71429	2	11.1111	23	0	23	11	2.09091	0.00820232	0.0531632
Substructure_0258	3,5-dihydroxy-R-phenyl-R, defined (3H; CH)	[R]C1=C(C(O)=C(C(O)=C1[H])[H])[H]	1	0.571429	1	5.55556	6	3	3	8	0.375	0.0150376	0.146199
Substructure_0259	ethanol-H, defined (5H; CH, OH)	[H]OC([H])([H])C([H])([H])[R]	2	1.14286	2	11.1111	6	5	1	3	0.333333	0.034632	0.3367
Substructure_0261	3,5-dimethoxy-H-phenyl-R, defined (9H: CH)	[R]C1=C([H])C(OC([H])([H])[H])=C([H])C(OC([H])([H])[H])=C1[H]	1	0.571429	1	5.55556	10	9	1	10	0.1	0.0571429	0.555556
Substructure_0264	diethyl-H-amino-R, defined (10H; CH)	[R]N(C(C([H])([H])[H])([H])[H])C(C([H])([H])[H])([H])[H]	1	0.571429	1	5.55556	11	10	1	5	0.2	0.0285714	0.277778
Substructure_0266	pyrrolidin-R	C1CCCN1	2	1.14286	1	5.55556	9	0	9	5	1.8	0.00634921	0.0308642
Substructure_0269	diphenylmethyl, defined (1H; CH)	[H]C(C1=CC=CC=C1)([R])C2=CC=CC=C2	2	1.14286	2	11.1111	12	1	11	13	0.846154	0.0134454	0.130719
Substructure_0272	dihydropyridine-R	C1=CNC=CC1	1	0.571429	1	5.55556	7	0	7	6	1.16667	0.004884	0.0474834
Substructure_0273	benzo-1,3-dioxolan	C1(C=CC=C2)=C2OCO1	1	0.571429	1	5.55556	6	0	6	9	0.666667	0.00852878	0.0829187
Substructure_0278	isobutyl, defined (9H; CH)	[R]C(C([H])([H])[H])(C([H])([H])[H])C([H])([H])[H]	3	1.71429	2	11.1111	10	9	1	4	0.25	0.0685714	0.444444
Substructure_0280	4-fluorophenyl-R, defined (4H; CH)	[R]C1=C(C([H])=C(C([H])=C1[H])F)[H]	3	1.71429	1	5.55556	5	4	1	7	0.142857	0.122449	0.396825
Substructure_0290	butanol-R-amine-R	NCCCCO	5	2.85714	4	22.2222	11	0	11	6	1.83333	0.0156128	0.121433
Substructure_0291	phenylpropyl, defined (6H; CH)	[H]C(C(C([H])([R])[H])([H])[H])([H])C1=CC=CC=C1	5	2.85714	2	11.1111	12	6	6	9	0.666667	0.0426439	0.165837
Substructure_0297	methanol-R-amine-R	NCO	1	0.571429	1	5.55556	5	0	5	3	1.66667	0.00342173	0.0332668
Substructure_0298	propanol-H-amine-R, defined (1H; OH)	NCCCO[H]	3	1.71429	1	5.55556	9	1	8	5	1.6	0.0107143	0.0347222
Substructure_0299	oxolan	C1CCCO1	1	0.571429	1	5.55556	8	0	8	5	1.6	0.00357143	0.0347222
Substructure_0303	isopropanol-R, defined (3H; CH)	[H]C([H])([R])C(C([H])([R])[H])O[H]	4	2.28571	3	16.6667	8	5	3	4	0.75	0.0304762	0.222222
Substructure_0306	ethanol-H-amine-N-H-R, defined (2H; NH, OH)	[H]NCCO[H]	22	12.5714	3	16.6667	7	2	5	4	1.25	0.100571	0.133333
Substructure_0307	propanol-R-amine-N-H-R, defined (1H; NH)	OCCCN[H]	4	2.28571	2	11.1111	9	1	8	5	1.6	0.0142857	0.0694444
Substructure_0312	hydroquinone-R	OC1=CC=C(O)C=C1	4	2.28571	3	16.6667	6	0	6	8	0.75	0.0304762	0.222222
Substructure_0318	2-amino-H-phenyl-R, defined (2H; NH)	[R]C1=CC=CC=C1N([H])[H]	1	0.571429	1	5.55556	7	2	5	7	0.714286	0.00804829	0.0782473
Substructure_0319	dimethyl-H-amino-R, defined (6H; CH)	N(C([H])([H])[H])C([H])([H])[H]	3	1.71429	2	11.1111	7	6	1	3	0.333333	0.0519481	0.3367
Substructure_0320	butylene-R-diamine-R	NCCCCN	24	13.7143	3	16.6667	12	0	12	6	2	0.0685714	0.0833333
Substructure_0323	4-thiomethyl-H-phenyl-R, defined (3H; CH)	[R]C1=CC=C(SC([H])([H])[H])C=C1	1	0.571429	1	5.55556	8	3	5	8	0.625	0.00907029	0.0881834
Substructure_0327	o-phenylene-R-diamine-R	NC1=CC=CC=C1N	1	0.571429	1	5.55556	8	0	8	8	1	0.00571429	0.0555556
Substructure_0330	glycine-R	NCC(O)=O	19	10.8571	1	5.55556	5	0	5	5	1	0.108571	0.0555556
Substructure_0335	butylene-R-diamine-H, defined (2H; NH)	N(CCCCN()[H])[H]	19	10.8571	1	5.55556	12	2	10	6	1.66667	0.0650128	0.0332668
Substructure_0337	propanol-H-amine-N-H-R, defined (2H; NH; OH)	[H]NCCCO[H]	3	1.71429	1	5.55556	9	2	7	5	1.4	0.0122449	0.0396825
Substructure_0340	3-thiomethyl-H-phenyl-R, defined (3H; CH)	[R]C1=CC=CC(SC([H])([H])[H])=C1	1	0.571429	1	5.55556	8	3	5	8	0.625	0.00907029	0.0881834
Substructure_0346	isoflavone	O=C(C(C1=CC=CC=C1)=CO2)C3=C2C=CC=C3	2	1.14286	1	5.55556	10	0	10	17	0.588235	0.0193705	0.094162
Substructure_0347	alanine-R	CC(C(=O)O)N	19	10.8571	1	5.55556	7	0	7	6	1.16667	0.0927961	0.0474834
Substructure_0349	propyloctylamine-R	CCCNCCCCCCCC	1	0.571429	1	5.55556	25	0	25	12	2.08333	0.00274725	0.0267094
Substructure_0355	4-amino-H-phenyl-R, defined (6H; CH; NH)	[R]C1=C(C([H])=C(N([H])[H])C([H])=C1[H])[H]	1	0.571429	1	5.55556	7	6	1	7	0.142857	0.0408163	0.396825
Substructure_0356	4-amino-H-phenyl-R, defined (2H; NH)	[R]C1=CC=C(N([H])[H])C=C1	3	1.71429	2	11.1111	7	2	5	7	0.714286	0.0241449	0.156495
Substructure_0357	propylene-H-diamin-R, defined (6H; CH)	NC([H])([H])C([H])([H])C([H])([H])N	6	3.42857	1	5.55556	10	6	4	5	0.8	0.0428571	0.0694444
Substructure_0358	butanol-H-amine-R, defined (1H; OH)	NCCCCO[H]	4	2.28571	3	16.6667	11	1	10	6	1.66667	0.0136869	0.0998004
Substructure_0359	butanol-R-amine-N-H-R, defined (1H; NH)	OCCCCN[H]	2	1.14286	2	11.1111	11	1	10	6	1.66667	0.00684346	0.0665336
Substructure_0360	ethanol-H-amine-R, defined (5H; CH, OH)	NC([H])([H])C([H])([H])O[H]	2	1.14286	2	11.1111	7	5	2	4	0.5	0.0228571	0.222222
Substructure_0361	2,6-dihydroxy-H-phenyl-R, defined (2H; OH)	[R]C1=C(O[H])C=CC=C1O[H]	3	1.71429	1	5.55556	6	2	4	8	0.5	0.0342857	0.111111
Substructure_0367	7H-purine-R	C12=C(C=NC=N2)NC=N1	4	2.28571	1	5.55556	4	0	4	9	0.444444	0.0519481	0.126263
Substructure_0368	9H-purine-R	C1(NC=N2)=C2C=NC=N1	4	2.28571	1	5.55556	4	0	4	9	0.444444	0.0519481	0.126263
Substructure_0370	2,5-dihydroxy-R-phenyl-R, defined 3H; CH)	[R]C1=C(C(O)=C(C([H])=C1O)[H])[H]	1	0.571429	1	5.55556	6	3	3	8	0.375	0.0150376	0.146199
Substructure_0375	methyldecylamine-R	CNCCCCCCCCCC	1	0.571429	1	5.55556	25	0	25	12	2.08333	0.00274725	0.0267094
Substructure_0386	iodine-R	[R]I	12	6.85714	2	11.1111	1	0	1	1	1	0.0685714	0.111111
Substructure_0388	indoline-R	C12=C(NCC2)C=CC=C1	2	1.14286	1	5.55556	9	0	9	9	1	0.0114286	0.0555556
Substructure_0390	3-pyridylmethyl-R, defined (2H; CH)	[R]C([H])([H])C1=CC=CN=C1	1	0.571429	1	5.55556	7	2	5	7	0.714286	0.00804829	0.0782473
Substructure_0400	butylheptylamine-R	CCCCNCCCCCCC	1	0.571429	1	5.55556	25	0	25	12	2.08333	0.00274725	0.0267094
Substructure_0411	3-amino-H-phenyl-R, defined (2H; NH)	[R]C1=CC=CC(N([H])[H])=C1	3	1.71429	2	11.1111	7	2	5	7	0.714286	0.0241449	0.156495
Substructure_0416	methyl-H-amino-H, defined (4H; CH; NH)	[R]N(C([H])([H])[H])[H]	2	1.14286	2	11.1111	5	4	1	2	0.5	0.0228571	0.222222
Substructure_0417	butanol-H-amine-N-H-R, defined (2H; NH; OH)	[H]NCCCCO[H]	2	1.14286	2	11.1111	11	2	9	6	1.5	0.00761905	0.0740741
Substructure_0424	4-iodophenyl-R	[R]C1=CC=C(I)C=C1	2	1.14286	1	5.55556	5	0	5	7	0.714286	0.0160966	0.0782473
Substructure_0426	tetrahydronaphthalene	C12=C(C=CC=C2)CCCC1	1	0.571429	1	5.55556	12	0	12	10	1.2	0.0047619	0.0462963
Substructure_0434	vinyl, defined (3H; CH)	[R]/C([H])=C([H])/[H]	2	1.14286	1	5.55556	4	3	1	2	0.5	0.0228571	0.111111
Substructure_0480	4-iodophenyl-R, defined (4H; CH)	[R]C1=C(C([H])=C(C([H])=C1[H])I)[H]	1	0.571429	1	5.55556	5	4	1	7	0.142857	0.0408163	0.396825
Substructure_0481	3-pyridylmethyl-R, defined (6H; CH)	[R]C([H])(C1=C([H])C([H])=C([H])N=C1[H])[H]	1	0.571429	1	5.55556	7	6	1	7	0.142857	0.0408163	0.396825
Substructure_0524	ethylene-H-diamine-H, defined (6H; CH, NH)	N([H])C([H])(C([H])(N([H]))[H])[H]	1	0.571429	1	5.55556	8	6	2	4	0.5	0.0114286	0.111111
Substructure_0530	azecane-R	C1CCCCCCCNC1	1	0.571429	1	5.55556	19	0	19	10	1.9	0.00300752	0.0292398
Substructure_0531	3,4-dihydroxy-H-phenyl-R, defined (5H; CH; OH)	[R]C1=C(C([H])=C(C(O[H])=C1[H])O[H])[H]	4	2.28571	1	5.55556	6	5	1	8	0.125	0.175824	0.42735
Substructure_0532	3,4-dihydroxy-H-phenyl-R, defined (2H; OH)	[R]C1=CC=C(O[H])C(O[H])=C1	6	3.42857	2	11.1111	6	2	4	8	0.5	0.0685714	0.222222
Substructure_0533	2,3-dihydroxy-R-phenyl-R, defined (3H; CH)	[R]C1=C(C([H])=C(C(O)=C1O)[H])[H]	4	2.28571	1	5.55556	6	3	3	8	0.375	0.0601504	0.146199
Substructure_0539	thiomethyl-H-methane-R, defined (5H; CH)	[R]C([H])([H])SC([H])([H])[H]	2	1.14286	1	5.55556	6	5	1	3	0.333333	0.034632	0.16835
Substructure_0541	thiomethyl-H-ethane-R, defined (7H; CH)	[R]C([H])([H])C([H])([H])SC([H])([H])[H]	1	0.571429	1	5.55556	8	7	1	4	0.25	0.0228571	0.222222
Substructure_0553	2-iodophenyl-R	[R]C1=CC=CC=C1I	11	6.28571	2	11.1111	5	0	5	7	0.714286	0.0885312	0.156495
Substructure_0555	3-iodophenyl-R	[R]C1=CC=CC(I)=C1	11	6.28571	2	11.1111	5	0	5	7	0.714286	0.0885312	0.156495
Substructure_0561	indan	C1(C=CC=C2)=C2CCC1	1	0.571429	1	5.55556	10	0	10	9	1.11111	0.00514801	0.0500501
Substructure_0568	decahydroisoquinoline-R	C12CNCCC1CCCC2	1	0.571429	1	5.55556	17	0	17	10	1.7	0.00336134	0.0326797
Substructure_0583	glycine-R, defined (1H; NH)	[H]NCC(O)=O	19	10.8571	1	5.55556	5	1	4	5	0.8	0.135714	0.0694444
Substructure_0584	glycin-R, defined (1H; OH)	NCC(O[H])=O	19	10.8571	1	5.55556	5	1	4	5	0.8	0.135714	0.0694444
Substructure_0607	glycine-R, defined (2H; NH)	[H]N([H])CC(O)=O	19	10.8571	1	5.55556	5	2	3	5	0.6	0.180952	0.0925926
Substructure_0608	ethanol-R-amine-N-H-R, defined (5H; CH, NH)	OC([H])([H])C([H])([H])N[H]	1	0.571429	1	5.55556	7	5	2	4	0.5	0.0114286	0.111111
Substructure_0609	ethylene-R-diamine-H, defined (2H; NH)	[H]NCCN[H]	20	11.4286	2	11.1111	8	2	6	4	1.5	0.0761905	0.0740741
Substructure_0613	glycin-R, defined (2H; NH, OH)	O=C(O[H])CN[H]	19	10.8571	1	5.55556	5	2	3	5	0.6	0.180952	0.0925926
Substructure_0614	glycin-R, defined (3H; NH, OH)	O=C(O[H])CN([H])[H]	19	10.8571	1	5.55556	5	3	2	5	0.4	0.271429	0.138889
Substructure_0615	glutamine-R	C(CC(=O)N)C(C(=O)O)N	19	10.8571	1	5.55556	10	0	10	10	1	0.108571	0.0555556
Substructure_0618	dihydrofuan-2-one	O=C1OCCC1	1	0.571429	1	5.55556	6	0	6	6	1	0.00571429	0.0555556
Substructure_0623	tert-butyl-H-amino-H, defined (10H; CH, NH)	N(C(C([H])([H])[H])(C([H])([H])[H])C([H])([H])[H])[H]	2	1.14286	1	5.55556	11	10	1	5	0.2	0.0571429	0.277778
Substructure_0625	aznonane-R	C1CCCCCCNC1	2	1.14286	1	5.55556	17	0	17	9	1.88889	0.00604686	0.0293945
Substructure_0629	butylene-H-diamine-R, defined (8H; CH)	NC([H])([H])C([H])([H])C([H])([H])C([H])([H])N	3	1.71429	1	5.55556	12	8	4	6	0.666667	0.0255864	0.0829187
Substructure_0636	ethanol-H-amine-N-H-R, defined (6H; CH, NH, OH)	[H]C([H])(C([H])(N[H])[H])O[H]	1	0.571429	1	5.55556	7	6	1	4	0.25	0.0228571	0.222222
Substructure_0637	1,3-dioxane	C1CCOCO1	1	0.571429	1	5.55556	8	0	8	6	1.33333	0.00429646	0.0417711
Substructure_0640	octahydroindole-R	C12C(CCCC2)NCC1	2	1.14286	1	5.55556	15	0	15	9	1.66667	0.00684346	0.0332668
Substructure_0642	hydroquinone-H, defined (2H, OH)	[H]OC(C=C1)=CC=C1O[H]	1	0.571429	1	5.55556	6	2	4	8	0.5	0.0114286	0.111111
Substructure_0652	aldehyde	[R]C([H])=O	2	1.14286	2	11.1111	2	1	1	2	0.5	0.0228571	0.222222
Substructure_0654	2,5-dihydroxy-H-phenyl-R, defined (2H; OH)	[R]C1=CC(O[H])=CC=C1O[H]	1	0.571429	1	5.55556	6	2	4	8	0.5	0.0114286	0.111111
Substructure_0686	thiol-H (1H; SH)	[R]S[H]	3	1.71429	1	5.55556	2	1	1	1	1	0.0171429	0.0555556
Substructure_0687	methanethiol-H (3H; CH, SH)	[H]SC([H])([H])[R]	3	1.71429	1	5.55556	4	3	1	2	0.5	0.0342857	0.111111
Substructure_0700	2,6-diiodophenyl-R	[R]C1=C(I)C=CC=C1I	5	2.85714	1	5.55556	4	0	4	8	0.5	0.0571429	0.111111
Substructure_0701	3,5-diiodophenyl-R	[R]C1=CC(I)=CC(I)=C1	5	2.85714	1	5.55556	4	0	4	8	0.5	0.0571429	0.111111
Substructure_0716	1,2,3,5,8,8a-hexahydroindolizine	N12CC=CCC1CCC2	2	1.14286	1	5.55556	13	0	13	9	1.44444	0.00793651	0.0385802
Substructure_0719	ethylene-R-diamine-R	NCCN	30	17.1429	6	33.3333	8	0	8	4	2	0.0857143	0.166667
Substructure_0720	1,3-dithiane	C1CCSCS1	15	8.57143	1	5.55556	8	0	8	6	1.33333	0.0644468	0.0417711
Substructure_0721	1,3-dithiane tetraoxid	O=S(CCCS1(=O)=O)(C1)=O	5	2.85714	1	5.55556	8	0	8	10	0.8	0.0357143	0.0694444
Substructure_0722	thioethyl-H, defined (5H; CH)	[R]SC([H])(C([H])([H])[H])[H]	2	1.14286	2	11.1111	6	5	1	3	0.333333	0.034632	0.3367
Substructure_0723	2,6-dihydroxy-R-phenyl-R, defined (3H; CH)	[R]C1=C(O)C([H])=C(C([H])=C1O)[H]	2	1.14286	2	11.1111	6	3	3	8	0.375	0.0300752	0.292398
Substructure_0724	2,4,5-trihydroxy-R-phenyl-R, defined (2H; CH)	[R]C1=C(C(O)=C(C([H])=C1O)O)[H]	2	1.14286	1	5.55556	6	2	4	9	0.444444	0.025974	0.126263
Substructure_0725	2,4,6-cyclohepten-1-on	O=C1C=CC=CC=C1	1	0.571429	1	5.55556	6	0	6	8	0.75	0.00761905	0.0740741
Substructure_0726	azido	[N-]=[N+]=N[R]	1	0.571429	1	5.55556	1	0	1	3	0.333333	0.017316	0.16835
Substructure_0727	2,3-dihydroxy-H-phenyl-R, defined (2H; OH)	[R]C1=CC=CC(O[H])=C1O[H]	1	0.571429	1	5.55556	6	2	4	8	0.5	0.0114286	0.111111
Substructure_0728	3,4,5-trihydroxy-H-phenyl-R,defined (5H; CH, OH)	[R]C1=C(C(O[H])=C(C(O[H])=C1[H])O[H])[H]	1	0.571429	1	5.55556	6	5	1	9	0.111111	0.0519481	0.505051
Substructure_0729	3,4,5-trihydroxy-H-phenyl-R,defined (3H; OH)	[R]C1=CC(O[H])=C(O[H])C(O[H])=C1	1	0.571429	1	5.55556	6	3	3	9	0.333333	0.017316	0.16835
Substructure_0730	3-thioethyl-H-phenyl-R, defined (5H; CH)	[R]C1=CC=CC(SC([H])(C([H])([H])[H])[H])=C1	1	0.571429	1	5.55556	10	5	5	9	0.555556	0.0102041	0.0992063
Substructure_0731	4-thioethyl-H-phenyl-R, defined (5H; CH)	[R]C1=CC=C(SC([H])(C([H])([H])[H])[H])C=C1	1	0.571429	1	5.55556	10	5	5	9	0.555556	0.0102041	0.0992063
Substructure_0732	thioethyl-H-methane-R, defined (7H; CH)	[R]C([H])([H])SC(C([H])([H])[H])([H])[H]	1	0.571429	1	5.55556	8	7	1	4	0.25	0.0228571	0.222222
Substructure_0733	thiobutyll-H, defined (9H; CH)	[R]SC(C([H])(C([H])(C([H])([H])[H])[H])[H])([H])[H]	1	0.571429	1	5.55556	10	9	1	5	0.2	0.0285714	0.277778
Substructure_0734	carbazole	C1(C(C=CC=C2)=C2N3)=C3C=CC=C1	1	0.571429	1	5.55556	9	0	9	13	0.692308	0.00828157	0.0805153

## Sheet: SHEET_3
SHEET 3: Extraction of Relevant Substructures
TABLE C: Ranking of Relevant Substructures and Formation of Activation Signature
Substructure Identifier	Substructure Name	Substructure SMILES	Entire Landscape Distribution - Score	Chemical Class Distribution - Score	Entire Landscape Fraction / Average Flexibility - Score	Chemical Class Fraction / Average Flexibility - Score	Total Score	Rank	Substructure Category
Substructure_0003	phenyl-R	[R]C1=CC=CC=C1	10	10	10	10	40	1	Primary Positive Substructure
Substructure_0009	phenol-R	OC1=CC=CC=C1	8	7	9	8	32	2	Primary Positive Substructure
Substructure_0013	methoxy, defined (3H; CH)	[R]OC([H])([H])[H]	4	7	8	10	29	3	Primary Positive Substructure
Substructure_0002	ethylene	CC	10	10	4	4	28	4	Primary Positive Substructure
Substructure_0001	methylene	C	10	10	3	3	26	5	Primary Positive Substructure
Substructure_0044	hydroxy-H, defined (1H; OH)	[R]O[H]	6	7	6	7	26	5	Primary Positive Substructure
Substructure_0015	methoxy-H-phenyl, defined (3H; CH)	[H]C([H])([H])OC1=CC=CC=C1	4	6	6	9	25	6	Primary Positive Substructure
Substructure_0008	propylene	CCC	6	10	3	4	23	7	Primary Positive Substructure
Substructure_0006	dimethylamine-R	CNC	5	8	3	4	20	8	Primary Positive Substructure
Substructure_0007	ether	[R]O[R]	6	7	3	4	20	8	Primary Positive Substructure
Substructure_0014	methylethylamine-R	CNCC	5	8	3	4	20	8	Primary Positive Substructure
Substructure_0053	4-hydroxy-R-phenyl-R, defined (4H; CH)	[R]C1=C(C([H])=C(O)C([H])=C1[H])[H]	3	2	9	6	20	8	Primary Positive Substructure
Substructure_0062	phenol-H, defined (1H; OH)	[H]OC1=CC=CC=C1	4	4	6	6	20	8	Primary Positive Substructure
Substructure_0056	resorcin-R	OC1=CC(O)=CC=C1	4	4	6	5	19	9	Primary Positive Substructure
Substructure_0068	3,4-dimethoxy-H-phenyl-R, defined (9H; CH)	[R]C1=C([H])C([H])=C(OC([H])([H])[H])C(OC([H])([H])[H])=C1[H]	2	1	10	6	19	9	Primary Positive Substructure
Substructure_0087	2-hydroxy-H-phenyl-R, defined (1H; OH)	[R]C1=CC=CC=C1O[H]	4	4	5	6	19	9	Primary Positive Substructure
Substructure_0012	aniline-R	NC1=CC=CC=C1	2	7	2	7	18	10	Primary Positive Substructure
Substructure_0035	benzyl-R, defined (2H; CH)	[H]C([H])([R])C1=CC=CC=C1	3	5	4	6	18	10	Primary Positive Substructure
Substructure_0036	butylene	CCCC	5	8	2	3	18	10	Primary Positive Substructure
Substructure_0095	4-hydroxy-H-phenyl-R, defined (1H; OH)	[R]C1=CC=C(O[H])C=C1	4	4	5	5	18	10	Primary Positive Substructure
Substructure_0022	diethylamine-R	CCNCC	4	7	2	3	16	11	Primary Positive Substructure
Substructure_0028	methylpropylamine-R	CNCCC	5	6	2	3	16	11	Primary Positive Substructure
Substructure_0100	3-hydroxy-H-phenyl-R, defined (1H; OH)	[R]C1=CC=CC(O[H])=C1	4	3	5	4	16	11	Primary Positive Substructure
Substructure_0132	4-hydroxy-H-phenyl-R, defined (5H; CH, OH)	[R]C1=C(C([H])=C(O[H])C([H])=C1[H])[H]	1	2	5	8	16	11	Primary Positive Substructure
Substructure_0042	pentylene	CCCCC	4	6	2	3	15	12	Primary Positive Substructure
Substructure_0070	methylbutylamine-R	CNCCCC	4	6	2	3	15	12	Primary Positive Substructure
Substructure_0033	ethylpropylamine-R	CCNCCC	4	5	2	3	14	13	Primary Positive Substructure
Substructure_0041	R-amid-N-H-R, defined (1H; NH)	[R]C(N([H])[R])=O	2	4	3	5	14	13	Primary Positive Substructure
Substructure_0055	3,4-dihydroxy-R-phenyl-R, defined (3H; CH)	[R]C1=C(C([H])=C(C(O)=C1[H])O)[H]	3	2	6	3	14	13	Primary Positive Substructure
Substructure_0201	isopropyl, defined (7H; CH)	[R]C(C([H])([H])[H])([H])C([H])([H])[H]	2	2	4	6	14	13	Primary Positive Substructure
Substructure_0218	2,4,6-trihydroxy-R-phenyl-R, defined (3H: CH)	[R]C1=C(O)C([H])=C(C([H])=C1O)O	3	2	6	3	14	13	Primary Positive Substructure
Substructure_0093	4-methoxy-H-phenyl-R, defined (7H; CH)	[R]C1=C([H])C([H])=C(C([H])=C1[H])OC([H])([H])[H]	1	2	1	9	13	14	Primary Positive Substructure
Substructure_0144	flavone	O=C(C=C(C1=CC=CC=C1)O2)C3=C2C=CC=C3	4	1	7	1	13	14	Primary Positive Substructure
Substructure_0174	resorcin-H, defined (2H; OH)	[H]OC1=CC(O[H])=CC=C1	3	2	5	3	13	14	Primary Positive Substructure
Substructure_0181	2,4-dihydroxy-H-phenyl-R, defined (2H; OH)	[R]C1=CC=C(O[H])C=C1O[H]	3	2	5	3	13	14	Primary Positive Substructure
Substructure_0193	2-hydroxy-R-phenyl-R, defined (4H; CH)	[R]C1=C(C([H])=C(C([H])=C1O)[H])[H]	1	2	4	6	13	14	Primary Positive Substructure
Substructure_0209	3,5-dihydroxy-H-phenyl-R, defined (2H; OH)	[R]C1=CC(O[H])=CC(O[H])=C1	3	2	5	3	13	14	Primary Positive Substructure
Substructure_0026	benzoyl	[R]C(C1=CC=CC=C1)=O	1	4	1	6	12	15	Primary Positive Substructure
Substructure_0037	R-amid-N-R-R	[R]C(N[R])=O	2	4	2	4	12	15	Primary Positive Substructure
Substructure_0049	phenethyl-R, defined (4H; CH)	[H]C([H])(C([H])([R])[H])C1=CC=CC=C1	2	3	3	4	12	15	Primary Positive Substructure
Substructure_0082	ethylbutylamine-R	CCNCCCC	4	4	2	2	12	15	Primary Positive Substructure
Substructure_0200	carboxylic acid-H, defined (1H: OH)	[R]C(O[H])=O	2	2	4	4	12	15	Primary Positive Substructure
Substructure_0210	4-chlorophenyl-R, defined (4H; CH)	[R]C1=C(C([H])=C(C([H])=C1[H])Cl)[H]	1	2	1	8	12	15	Primary Positive Substructure
Substructure_0023	trimethylamino-R	CN(C)C	3	4	2	2	11	16	Primary Positive Substructure
Substructure_0080	methylpentylamine-R	CNCCCCC	4	3	2	2	11	16	Primary Positive Substructure
Substructure_0089	ethanol-R-amine-R	NCCO	2	5	1	3	11	16	Primary Positive Substructure
Substructure_0090	ethylpentylamine-R	CCNCCCCC	4	3	2	2	11	16	Primary Positive Substructure
Substructure_0059	isobutane	CC(C)C	2	5	1	2	10	17	Primary Positive Substructure
Substructure_0065	dipropylamin-R	CCCNCCC	3	3	2	2	10	17	Primary Positive Substructure
Substructure_0078	cyano	[R]C#N	2	2	3	3	10	17	Primary Positive Substructure
Substructure_0107	propylbutylamine-R	CCCNCCCC	3	3	2	2	10	17	Primary Positive Substructure
Substructure_0117	3,4,5-trimethoxy-H-phenyl-R, defined (11H;CH)	[R]C1=C([H])C(OC([H])([H])[H])=C(OC([H])([H])[H])C(OC([H])([H])[H])=C1[H]	1	1	1	7	10	17	Secondary Positive Substructure
Substructure_0122	propylpentylamine-R	CCCNCCCCC	3	3	2	2	10	17	Primary Positive Substructure
Substructure_0126	thioether	[R]S[R]	3	3	2	2	10	17	Primary Positive Substructure
Substructure_0130	amino-H, defined (2H; NH)	[R]N([H])[H]	2	3	2	3	10	17	Primary Positive Substructure
Substructure_0208	ethanol-H-amine-R, defined (1H; OH)	NCCO[H]	2	4	1	3	10	17	Primary Positive Substructure
Substructure_0213	acetyl, defined (3H; CH)	O=C([R])C([H])([H])[H]	1	2	1	6	10	17	Primary Positive Substructure
Substructure_0230	methanol-H, defined (3H; OH)	[H]OC([H])([H])[R]	1	3	1	5	10	17	Primary Positive Substructure
Substructure_0063	hexylene	CCCCCC	2	4	1	2	9	18	Primary Positive Substructure
Substructure_0076	piperazine-R, defined (8H; CH)	[H]C1([H])C([H])([H])NC([H])([H])C([H])([H])N1	1	2	2	4	9	18	Primary Positive Substructure
Substructure_0133	trifluoromethane-R	[R]C(F)(F)F	1	2	1	5	9	18	Primary Positive Substructure
Substructure_0147	R-carboxylic acid methyl-H-ester, defined (3H; CH)	[R]C(OC([H])([H])[H])=O	1	2	1	5	9	18	Primary Positive Substructure
Substructure_0223	ethylene glycol-R, defined (4H; CH)	[H]C(C([H])([H])O[R])([H])O[R]	2	1	4	2	9	18	Primary Positive Substructure
Substructure_0240	2-nitrophenyl-R, defined (4H; CH)	[R]C1=C(C([H])=C(C([H])=C1[N+]([O-])=O)[H])[H]	1	1	1	6	9	18	Secondary Positive Substructure
Substructure_0261	3,5-dimethoxy-H-phenyl-R, defined (9H: CH)	[R]C1=C([H])C(OC([H])([H])[H])=C([H])C(OC([H])([H])[H])=C1[H]	1	1	1	6	9	18	Secondary Positive Substructure
Substructure_0278	isobutyl, defined (9H; CH)	[R]C(C([H])([H])[H])(C([H])([H])[H])C([H])([H])[H]	1	2	1	5	9	18	Primary Positive Substructure
Substructure_0531	3,4-dihydroxy-H-phenyl-R, defined (5H; CH; OH)	[R]C1=C(C([H])=C(C(O[H])=C1[H])O[H])[H]	1	1	2	5	9	18	Secondary Positive Substructure
Substructure_0719	ethylene-R-diamine-R	NCCN	2	4	1	2	9	18	Primary Positive Substructure
Substructure_0728	3,4,5-trihydroxy-H-phenyl-R,defined (5H; CH, OH)	[R]C1=C(C(O[H])=C(C(O[H])=C1[H])O[H])[H]	1	1	1	6	9	18	Secondary Positive Substructure
Substructure_0072	ethylene-H-diamine-R, defined (4H; CH)	NC([H])([H])C([H])([H])N	1	3	1	3	8	19	Primary Positive Substructure
Substructure_0079	pyrrole-R	C1=CC=CN1	1	3	1	3	8	19	Primary Positive Substructure
Substructure_0083	isopentane	CC(CC)C	1	4	1	2	8	19	Primary Positive Substructure
Substructure_0099	methylhexylamine-R	CNCCCCCC	2	3	1	2	8	19	Primary Positive Substructure
Substructure_0111	3-methoxy-H-phenyl-R, defined (7H; CH)	[R]C1=C([H])C([H])=C([H])C(OC([H])([H])[H])=C1[H]	1	1	1	5	8	19	Secondary Positive Substructure
Substructure_0128	ethanol-R-amine-N-H-R, defined (1H; NH)	OCCN[H]	2	3	1	2	8	19	Primary Positive Substructure
Substructure_0145	thiophenol	[R]SC1=CC=CC=C1	1	3	1	3	8	19	Primary Positive Substructure
Substructure_0176	2,4-dihydroxy-R-phenyl-R, defined (3H; CH)	[R]C1=C(C([H])=C(C([H])=C1O)O)[H]	1	2	2	3	8	19	Primary Positive Substructure
Substructure_0195	isopropanol-H, defined (3H; OH, CH)	[H]C([R])C(C([R])[H])O[H]	1	3	1	3	8	19	Primary Positive Substructure
Substructure_0249	2-methoxy-H-phenyl-R, defined (7H; CH)	[R]C1=C([H])C([H])=C([H])C([H])=C1OC([H])([H])[H]	1	1	1	5	8	19	Secondary Positive Substructure
Substructure_0259	ethanol-H, defined (5H; CH, OH)	[H]OC([H])([H])C([H])([H])[R]	1	2	1	4	8	19	Primary Positive Substructure
Substructure_0280	4-fluorophenyl-R, defined (4H; CH)	[R]C1=C(C([H])=C(C([H])=C1[H])F)[H]	1	1	2	4	8	19	Secondary Positive Substructure
Substructure_0319	dimethyl-H-amino-R, defined (6H; CH)	N(C([H])([H])[H])C([H])([H])[H]	1	2	1	4	8	19	Primary Positive Substructure
Substructure_0614	glycin-R, defined (3H; NH, OH)	O=C(O[H])CN([H])[H]	2	1	3	2	8	19	Primary Positive Substructure
Substructure_0722	thioethyl-H, defined (5H; CH)	[R]SC([H])(C([H])([H])[H])[H]	1	2	1	4	8	19	Primary Positive Substructure
Substructure_0116	3,4,5-trihydroxy-R-phenyl-R,defined (2H; CH)	[R]C1=C(C(O)=C(C(O)=C1[H])O)[H]	1	1	1	4	7	20	Secondary Positive Substructure
Substructure_0120	indole-R	C12=C(C=CC=C2)NC=C1	1	2	1	3	7	20	Primary Positive Substructure
Substructure_0150	3-pyridyl-R, defined (4H; CH)	[H]C1=C([R])C([H])=C([H])C([H])=N1	1	1	1	4	7	20	Secondary Positive Substructure
Substructure_0155	toluyl, defined (3H; CH)	[H]C([H])([H])C1=CC=CC=C1	1	2	1	3	7	20	Primary Positive Substructure
Substructure_0157	dibutylamine-R	CCCCNCCCC	1	3	1	2	7	20	Primary Positive Substructure
Substructure_0159	4-chlorophenyl-R	[R]C1=CC=C(Cl)C=C1	1	2	1	3	7	20	Primary Positive Substructure
Substructure_0161	butylpentylamine-R	CCCCNCCCCC	1	3	1	2	7	20	Primary Positive Substructure
Substructure_0167	isopropanol-H, defined (1H; OH)	[R]CC(C[R])O[H]	1	3	1	2	7	20	Primary Positive Substructure
Substructure_0168	isopropanol-H, defined (2H; CH, OH)	[R]CC(C([R])[H])O[H]	1	3	1	2	7	20	Primary Positive Substructure
Substructure_0238	propylene-R-diamin-R	NCCCN	1	3	1	2	7	20	Primary Positive Substructure
Substructure_0241	thiomethyl-H, defined (3H: CH)	[R]SC([H])([H])[H]	1	2	1	3	7	20	Primary Positive Substructure
Substructure_0244	4-bromophenyl-R, defined (4H; CH)	[R]C1=C(C([H])=C(C([H])=C1[H])Br)[H]	1	1	1	4	7	20	Secondary Positive Substructure
Substructure_0290	butanol-R-amine-R	NCCCCO	1	3	1	2	7	20	Primary Positive Substructure
Substructure_0303	isopropanol-R, defined (3H; CH)	[H]C([H])([R])C(C([H])([R])[H])O[H]	1	2	1	3	7	20	Primary Positive Substructure
Substructure_0312	hydroquinone-R	OC1=CC=C(O)C=C1	1	2	1	3	7	20	Primary Positive Substructure
Substructure_0355	4-amino-H-phenyl-R, defined (6H; CH; NH)	[R]C1=C(C([H])=C(N([H])[H])C([H])=C1[H])[H]	1	1	1	4	7	20	Secondary Positive Substructure
Substructure_0360	ethanol-H-amine-R, defined (5H; CH, OH)	NC([H])([H])C([H])([H])O[H]	1	2	1	3	7	20	Primary Positive Substructure
Substructure_0416	methyl-H-amino-H, defined (4H; CH; NH)	[R]N(C([H])([H])[H])[H]	1	2	1	3	7	20	Primary Positive Substructure
Substructure_0480	4-iodophenyl-R, defined (4H; CH)	[R]C1=C(C([H])=C(C([H])=C1[H])I)[H]	1	1	1	4	7	20	Secondary Positive Substructure
Substructure_0481	3-pyridylmethyl-R, defined (6H; CH)	[R]C([H])(C1=C([H])C([H])=C([H])N=C1[H])[H]	1	1	1	4	7	20	Secondary Positive Substructure
Substructure_0532	3,4-dihydroxy-H-phenyl-R, defined (2H; OH)	[R]C1=CC=C(O[H])C(O[H])=C1	1	2	1	3	7	20	Primary Positive Substructure
Substructure_0652	aldehyde	[R]C([H])=O	1	2	1	3	7	20	Primary Positive Substructure
Substructure_0723	2,6-dihydroxy-R-phenyl-R, defined (3H; CH)	[R]C1=C(O)C([H])=C(C([H])=C1O)[H]	1	2	1	3	7	20	Primary Positive Substructure
Substructure_0264	diethyl-H-amino-R, defined (10H; CH)	[R]N(C(C([H])([H])[H])([H])[H])C(C([H])([H])[H])([H])[H]	1	1	1	3	6	21	Secondary Positive Substructure
Substructure_0541	thiomethyl-H-ethane-R, defined (7H; CH)	[R]C([H])([H])C([H])([H])SC([H])([H])[H]	1	1	1	3	6	21	Secondary Positive Substructure
Substructure_0623	tert-butyl-H-amino-H, defined (10H; CH, NH)	N(C(C([H])([H])[H])(C([H])([H])[H])C([H])([H])[H])[H]	1	1	1	3	6	21	Secondary Positive Substructure
Substructure_0636	ethanol-H-amine-N-H-R, defined (6H; CH, NH, OH)	[H]C([H])(C([H])(N[H])[H])O[H]	1	1	1	3	6	21	Secondary Positive Substructure
Substructure_0732	thioethyl-H-methane-R, defined (7H; CH)	[R]C([H])([H])SC(C([H])([H])[H])([H])[H]	1	1	1	3	6	21	Secondary Positive Substructure
Substructure_0733	thiobutyll-H, defined (9H; CH)	[R]SC(C([H])(C([H])(C([H])([H])[H])[H])[H])([H])[H]	1	1	1	3	6	21	Secondary Positive Substructure
Substructure_0171	ethylene glycol-R	[R]OCCO[R]	0	0	2	2	4	22	Secondary Positive Substructure
Substructure_0306	ethanol-H-amine-N-H-R, defined (2H; NH, OH)	[H]NCCO[H]	0	0	2	2	4	22	Secondary Positive Substructure
Substructure_0024	pyrimidine	C1=CC=NC=N1	0	0	1	2	3	23	Secondary Positive Substructure
Substructure_0061	nitro-R	[R][N+]([O-])=O	0	0	1	2	3	23	Secondary Positive Substructure
Substructure_0077	fluorine-R	[R]F	0	0	1	2	3	23	Secondary Positive Substructure
Substructure_0094	chlorine-R	[R]Cl	0	0	1	2	3	23	Secondary Positive Substructure
Substructure_0098	3-hydroxy-R-phenyl-R, defined (4H; CH)	[R]C1=C(C([H])=C(C(O)=C1[H])[H])[H]	0	0	1	2	3	23	Secondary Positive Substructure
Substructure_0177	3-trifluoromethylphenyl-R	[R]C1=CC=CC(C(F)(F)F)=C1	0	0	1	2	3	23	Secondary Positive Substructure
Substructure_0191	isopropanol-H, defined (3H; OH, CH, CH)	[R]CC(C([H])([R])[H])O[H]	0	0	1	2	3	23	Secondary Positive Substructure
Substructure_0198	ethanol-R-amine-R, defined (4H; CH)	NC([H])([H])C([H])([H])O	0	0	1	2	3	23	Secondary Positive Substructure
Substructure_0222	ethoxy-H, defined (5H; CH)	[R]OC([H])(C([H])([H])[H])[H]	0	0	1	2	3	23	Secondary Positive Substructure
Substructure_0224	isopropanol-R, defined (4H; OH, CH, CH2)	[H]C([R])C(C([H])([R])[H])O[H]	0	0	1	2	3	23	Secondary Positive Substructure
Substructure_0245	diphenylmethyl	C1(CC2=CC=CC=C2)=CC=CC=C1	0	0	1	2	3	23	Secondary Positive Substructure
Substructure_0253	4-trifluoromethylphenyl-R	[R]C1=CC=C(C(F)(F)F)C=C1	0	0	1	2	3	23	Secondary Positive Substructure
Substructure_0258	3,5-dihydroxy-R-phenyl-R, defined (3H; CH)	[R]C1=C(C(O)=C(C(O)=C1[H])[H])[H]	0	0	1	2	3	23	Secondary Positive Substructure
Substructure_0269	diphenylmethyl, defined (1H; CH)	[H]C(C1=CC=CC=C1)([R])C2=CC=CC=C2	0	0	1	2	3	23	Secondary Positive Substructure
Substructure_0291	phenylpropyl, defined (6H; CH)	[H]C(C(C([H])([R])[H])([H])[H])([H])C1=CC=CC=C1	0	0	1	2	3	23	Secondary Positive Substructure
Substructure_0330	glycine-R	NCC(O)=O	0	0	2	1	3	23	Secondary Positive Substructure
Substructure_0356	4-amino-H-phenyl-R, defined (2H; NH)	[R]C1=CC=C(N([H])[H])C=C1	0	0	1	2	3	23	Secondary Positive Substructure
Substructure_0361	2,6-dihydroxy-H-phenyl-R, defined (2H; OH)	[R]C1=C(O[H])C=CC=C1O[H]	0	0	1	2	3	23	Secondary Positive Substructure
Substructure_0367	7H-purine-R	C12=C(C=NC=N2)NC=N1	0	0	1	2	3	23	Secondary Positive Substructure
Substructure_0368	9H-purine-R	C1(NC=N2)=C2C=NC=N1	0	0	1	2	3	23	Secondary Positive Substructure
Substructure_0370	2,5-dihydroxy-R-phenyl-R, defined 3H; CH)	[R]C1=C(C(O)=C(C([H])=C1O)[H])[H]	0	0	1	2	3	23	Secondary Positive Substructure
Substructure_0386	iodine-R	[R]I	0	0	1	2	3	23	Secondary Positive Substructure
Substructure_0411	3-amino-H-phenyl-R, defined (2H; NH)	[R]C1=CC=CC(N([H])[H])=C1	0	0	1	2	3	23	Secondary Positive Substructure
Substructure_0434	vinyl, defined (3H; CH)	[R]/C([H])=C([H])/[H]	0	0	1	2	3	23	Secondary Positive Substructure
Substructure_0524	ethylene-H-diamine-H, defined (6H; CH, NH)	N([H])C([H])(C([H])(N([H]))[H])[H]	0	0	1	2	3	23	Secondary Positive Substructure
Substructure_0533	2,3-dihydroxy-R-phenyl-R, defined (3H; CH)	[R]C1=C(C([H])=C(C(O)=C1O)[H])[H]	0	0	1	2	3	23	Secondary Positive Substructure
Substructure_0539	thiomethyl-H-methane-R, defined (5H; CH)	[R]C([H])([H])SC([H])([H])[H]	0	0	1	2	3	23	Secondary Positive Substructure
Substructure_0553	2-iodophenyl-R	[R]C1=CC=CC=C1I	0	0	1	2	3	23	Secondary Positive Substructure
Substructure_0555	3-iodophenyl-R	[R]C1=CC=CC(I)=C1	0	0	1	2	3	23	Secondary Positive Substructure
Substructure_0583	glycine-R, defined (1H; NH)	[H]NCC(O)=O	0	0	2	1	3	23	Secondary Positive Substructure
Substructure_0584	glycin-R, defined (1H; OH)	NCC(O[H])=O	0	0	2	1	3	23	Secondary Positive Substructure
Substructure_0607	glycine-R, defined (2H; NH)	[H]N([H])CC(O)=O	0	0	2	1	3	23	Secondary Positive Substructure
Substructure_0608	ethanol-R-amine-N-H-R, defined (5H; CH, NH)	OC([H])([H])C([H])([H])N[H]	0	0	1	2	3	23	Secondary Positive Substructure
Substructure_0613	glycin-R, defined (2H; NH, OH)	O=C(O[H])CN[H]	0	0	2	1	3	23	Secondary Positive Substructure
Substructure_0615	glutamine-R	C(CC(=O)N)C(C(=O)O)N	0	0	2	1	3	23	Secondary Positive Substructure
Substructure_0642	hydroquinone-H, defined (2H, OH)	[H]OC(C=C1)=CC=C1O[H]	0	0	1	2	3	23	Secondary Positive Substructure
Substructure_0654	2,5-dihydroxy-H-phenyl-R, defined (2H; OH)	[R]C1=CC(O[H])=CC=C1O[H]	0	0	1	2	3	23	Secondary Positive Substructure
Substructure_0687	methanethiol-H (3H; CH, SH)	[H]SC([H])([H])[R]	0	0	1	2	3	23	Secondary Positive Substructure
Substructure_0700	2,6-diiodophenyl-R	[R]C1=C(I)C=CC=C1I	0	0	1	2	3	23	Secondary Positive Substructure
Substructure_0701	3,5-diiodophenyl-R	[R]C1=CC(I)=CC(I)=C1	0	0	1	2	3	23	Secondary Positive Substructure
Substructure_0724	2,4,5-trihydroxy-R-phenyl-R, defined (2H; CH)	[R]C1=C(C(O)=C(C([H])=C1O)O)[H]	0	0	1	2	3	23	Secondary Positive Substructure
Substructure_0726	azido	[N-]=[N+]=N[R]	0	0	1	2	3	23	Secondary Positive Substructure
Substructure_0727	2,3-dihydroxy-H-phenyl-R, defined (2H; OH)	[R]C1=CC=CC(O[H])=C1O[H]	0	0	1	2	3	23	Secondary Positive Substructure
Substructure_0729	3,4,5-trihydroxy-H-phenyl-R,defined (3H; OH)	[R]C1=CC(O[H])=C(O[H])C(O[H])=C1	0	0	1	2	3	23	Secondary Positive Substructure
Substructure_0074	piperazine-R	C1CNCCN1	0	0	1	1	2	24	Secondary Positive Substructure
Substructure_0108	prenyl	C/C(C)=C/C	0	0	1	1	2	24	Secondary Positive Substructure
Substructure_0110	ethylhexylamine-R	CCNCCCCCC	0	0	1	1	2	24	Secondary Positive Substructure
Substructure_0115	9-deazapurine	C1(C=CN2)=C2C=NC=N1	0	0	1	1	2	24	Secondary Positive Substructure
Substructure_0118	propanol-R-amine-R	NCCCO	0	0	1	1	2	24	Secondary Positive Substructure
Substructure_0119	piperidine-R	C1CCCCN1	0	0	1	1	2	24	Secondary Positive Substructure
Substructure_0121	naphthalene	C1(C=CC=C2)=C2C=CC=C1	0	0	1	1	2	24	Secondary Positive Substructure
Substructure_0125	methylheptylamine-R	CNCCCCCCC	0	0	1	1	2	24	Secondary Positive Substructure
Substructure_0146	3-chlorophenyl-R	[R]C1=CC=CC(Cl)=C1	0	0	1	1	2	24	Secondary Positive Substructure
Substructure_0149	propylhexylamine-R	CCCNCCCCCC	0	0	1	1	2	24	Secondary Positive Substructure
Substructure_0152	sulfoxid	[R]S([R])=O	0	0	1	1	2	24	Secondary Positive Substructure
Substructure_0153	sulfone	[R]S([R])(=O)=O	0	0	1	1	2	24	Secondary Positive Substructure
Substructure_0158	3-fluorophenyl-R	[R]C1=CC=CC(F)=C1	0	0	1	1	2	24	Secondary Positive Substructure
Substructure_0162	4-fluorophenyl-R	[R]C1=CC=C(F)C=C1	0	0	1	1	2	24	Secondary Positive Substructure
Substructure_0165	neopentane	CC(C)(C)C	0	0	1	1	2	24	Secondary Positive Substructure
Substructure_0166	2-nitrophenyl-R	[R]C1=CC=CC=C1[N+]([O-])=O	0	0	1	1	2	24	Secondary Positive Substructure
Substructure_0179	butylhexylamine-R	CCCCNCCCCCC	0	0	1	1	2	24	Secondary Positive Substructure
Substructure_0211	imidazole	C1=CN=CN1	0	0	1	1	2	24	Secondary Positive Substructure
Substructure_0231	propylene glycol-R	[R]OCCCO[R]	0	0	1	1	2	24	Secondary Positive Substructure
Substructure_0232	butylene glycol-R	[R]OCCCCO[R]	0	0	1	1	2	24	Secondary Positive Substructure
Substructure_0250	oxan	C1CCCCO1	0	0	1	1	2	24	Secondary Positive Substructure
Substructure_0298	propanol-H-amine-R, defined (1H; OH)	NCCCO[H]	0	0	1	1	2	24	Secondary Positive Substructure
Substructure_0307	propanol-R-amine-N-H-R, defined (1H; NH)	OCCCN[H]	0	0	1	1	2	24	Secondary Positive Substructure
Substructure_0320	butylene-R-diamine-R	NCCCCN	0	0	1	1	2	24	Secondary Positive Substructure
Substructure_0335	butylene-R-diamine-H, defined (2H; NH)	N(CCCCN()[H])[H]	0	0	1	1	2	24	Secondary Positive Substructure
Substructure_0337	propanol-H-amine-N-H-R, defined (2H; NH; OH)	[H]NCCCO[H]	0	0	1	1	2	24	Secondary Positive Substructure
Substructure_0346	isoflavone	O=C(C(C1=CC=CC=C1)=CO2)C3=C2C=CC=C3	0	0	1	1	2	24	Secondary Positive Substructure
Substructure_0347	alanine-R	CC(C(=O)O)N	0	0	1	1	2	24	Secondary Positive Substructure
Substructure_0357	propylene-H-diamin-R, defined (6H; CH)	NC([H])([H])C([H])([H])C([H])([H])N	0	0	1	1	2	24	Secondary Positive Substructure
Substructure_0358	butanol-H-amine-R, defined (1H; OH)	NCCCCO[H]	0	0	1	1	2	24	Secondary Positive Substructure
Substructure_0388	indoline-R	C12=C(NCC2)C=CC=C1	0	0	1	1	2	24	Secondary Positive Substructure
Substructure_0424	4-iodophenyl-R	[R]C1=CC=C(I)C=C1	0	0	1	1	2	24	Secondary Positive Substructure
Substructure_0609	ethylene-R-diamine-H, defined (2H; NH)	[H]NCCN[H]	0	0	1	1	2	24	Secondary Positive Substructure
Substructure_0629	butylene-H-diamine-R, defined (8H; CH)	NC([H])([H])C([H])([H])C([H])([H])C([H])([H])N	0	0	1	1	2	24	Secondary Positive Substructure
Substructure_0686	thiol-H (1H; SH)	[R]S[H]	0	0	1	1	2	24	Secondary Positive Substructure
Substructure_0720	1,3-dithiane	C1CCSCS1	0	0	1	1	2	24	Secondary Positive Substructure
Substructure_0721	1,3-dithiane tetraoxid	O=S(CCCS1(=O)=O)(C1)=O	0	0	1	1	2	24	Secondary Positive Substructure
Substructure_0730	3-thioethyl-H-phenyl-R, defined (5H; CH)	[R]C1=CC=CC(SC([H])(C([H])([H])[H])[H])=C1	0	0	1	1	2	24	Secondary Positive Substructure
Substructure_0731	4-thioethyl-H-phenyl-R, defined (5H; CH)	[R]C1=CC=C(SC([H])(C([H])([H])[H])[H])C=C1	0	0	1	1	2	24	Secondary Positive Substructure
Substructure_0046	pyridine	C1=CC=CC=N1	0	0	0	1	1	25	Secondary Positive Substructure
Substructure_0088	heptylene	CCCCCCC	0	0	0	1	1	25	Secondary Positive Substructure
Substructure_0096	3-pyridyl-R	[R]C1=CC=C[N]=C1	0	0	0	1	1	25	Secondary Positive Substructure
Substructure_0102	octylene	CCCCCCCC	0	0	0	1	1	25	Secondary Positive Substructure
Substructure_0112	thiophene	C1=CC=CS1	0	0	0	1	1	25	Secondary Positive Substructure
Substructure_0123	cyclohexyl	C1CCCCC1	0	0	0	1	1	25	Secondary Positive Substructure
Substructure_0127	biphenyl	C1(C2=CC=CC=C2)=CC=CC=C1	0	0	0	1	1	25	Secondary Positive Substructure
Substructure_0140	nonylene	CCCCCCCCC	0	0	0	1	1	25	Secondary Positive Substructure
Substructure_0142	bromine-R	[R]Br	0	0	0	1	1	25	Secondary Positive Substructure
Substructure_0169	decylene	CCCCCCCCCC	0	0	0	1	1	25	Secondary Positive Substructure
Substructure_0184	ethylheptylamine-R	CCNCCCCCCC	0	0	0	1	1	25	Secondary Positive Substructure
Substructure_0216	4-bromophenyl-R	[R]C1=CC=C(Br)C=C1	0	0	0	1	1	25	Secondary Positive Substructure
Substructure_0217	chromane	C1(CCCO2)=C2C=CC=C1	0	0	0	1	1	25	Secondary Positive Substructure
Substructure_0221	p-phenylene-R-diamine-R	NC1=CC=C(N)C=C1	0	0	0	1	1	25	Secondary Positive Substructure
Substructure_0225	methyloctylamine-R	CNCCCCCCCC	0	0	0	1	1	25	Secondary Positive Substructure
Substructure_0226	ethyloctylamine-R	CCNCCCCCCCC	0	0	0	1	1	25	Secondary Positive Substructure
Substructure_0236	methylnonylamine-R	CNCCCCCCCCC	0	0	0	1	1	25	Secondary Positive Substructure
Substructure_0237	ethylnonylamine-R	CCNCCCCCCCCC	0	0	0	1	1	25	Secondary Positive Substructure
Substructure_0255	propylheptylamine-R	CCCNCCCCCCC	0	0	0	1	1	25	Secondary Positive Substructure
Substructure_0266	pyrrolidin-R	C1CCCN1	0	0	0	1	1	25	Secondary Positive Substructure
Substructure_0272	dihydropyridine-R	C1=CNC=CC1	0	0	0	1	1	25	Secondary Positive Substructure
Substructure_0273	benzo-1,3-dioxolan	C1(C=CC=C2)=C2OCO1	0	0	0	1	1	25	Secondary Positive Substructure
Substructure_0297	methanol-R-amine-R	NCO	0	0	0	1	1	25	Secondary Positive Substructure
Substructure_0299	oxolan	C1CCCO1	0	0	0	1	1	25	Secondary Positive Substructure
Substructure_0318	2-amino-H-phenyl-R, defined (2H; NH)	[R]C1=CC=CC=C1N([H])[H]	0	0	0	1	1	25	Secondary Positive Substructure
Substructure_0323	4-thiomethyl-H-phenyl-R, defined (3H; CH)	[R]C1=CC=C(SC([H])([H])[H])C=C1	0	0	0	1	1	25	Secondary Positive Substructure
Substructure_0327	o-phenylene-R-diamine-R	NC1=CC=CC=C1N	0	0	0	1	1	25	Secondary Positive Substructure
Substructure_0340	3-thiomethyl-H-phenyl-R, defined (3H; CH)	[R]C1=CC=CC(SC([H])([H])[H])=C1	0	0	0	1	1	25	Secondary Positive Substructure
Substructure_0349	propyloctylamine-R	CCCNCCCCCCCC	0	0	0	1	1	25	Secondary Positive Substructure
Substructure_0359	butanol-R-amine-N-H-R, defined (1H; NH)	OCCCCN[H]	0	0	0	1	1	25	Secondary Positive Substructure
Substructure_0375	methyldecylamine-R	CNCCCCCCCCCC	0	0	0	1	1	25	Secondary Positive Substructure
Substructure_0390	3-pyridylmethyl-R, defined (2H; CH)	[R]C([H])([H])C1=CC=CN=C1	0	0	0	1	1	25	Secondary Positive Substructure
Substructure_0400	butylheptylamine-R	CCCCNCCCCCCC	0	0	0	1	1	25	Secondary Positive Substructure
Substructure_0417	butanol-H-amine-N-H-R, defined (2H; NH; OH)	[H]NCCCCO[H]	0	0	0	1	1	25	Secondary Positive Substructure
Substructure_0426	tetrahydronaphthalene	C12=C(C=CC=C2)CCCC1	0	0	0	1	1	25	Secondary Positive Substructure
Substructure_0530	azecane-R	C1CCCCCCCNC1	0	0	0	1	1	25	Secondary Positive Substructure
Substructure_0561	indan	C1(C=CC=C2)=C2CCC1	0	0	0	1	1	25	Secondary Positive Substructure
Substructure_0568	decahydroisoquinoline-R	C12CNCCC1CCCC2	0	0	0	1	1	25	Secondary Positive Substructure
Substructure_0618	dihydrofuan-2-one	O=C1OCCC1	0	0	0	1	1	25	Secondary Positive Substructure
Substructure_0625	aznonane-R	C1CCCCCCNC1	0	0	0	1	1	25	Secondary Positive Substructure
Substructure_0637	1,3-dioxane	C1CCOCO1	0	0	0	1	1	25	Secondary Positive Substructure
Substructure_0640	octahydroindole-R	C12C(CCCC2)NCC1	0	0	0	1	1	25	Secondary Positive Substructure
Substructure_0716	1,2,3,5,8,8a-hexahydroindolizine	N12CC=CCC1CCC2	0	0	0	1	1	25	Secondary Positive Substructure
Substructure_0725	2,4,6-cyclohepten-1-on	O=C1C=CC=CC=C1	0	0	0	1	1	25	Secondary Positive Substructure
Substructure_0734	carbazole	C1(C(C=CC=C2)=C2N3)=C3C=CC=C1	0	0	0	1	1	25	Secondary Positive Substructure

## Sheet: SHEET_4
SHEET 4: List of All Virtually Screened Molecules
TABLE D: Initial Virtual Hit Candidates
SMILES of Virtual Hit Molecule	Enamine ID
O(C)c1ccc(C=2C(=O)c3c(c(CCN4C(=O)CC(C(C)(C)C)C4)c(O)cc3)OC=2)cc1	Z1651521127
O=C(OC)C1(C2(O)CN(C(=O)C=3Oc4c(C(=O)C=3)cccc4)CCC2)CCC1	Z2964520067
O=C(NCC1(O)c2c(cc(OC)cc2)CC1)C=1Oc2c(c(OC)ccc2)C(=O)C=1	Z3892784844
O=C(N1C(C2C(O)(C)CCCC2)CCC1)C=1Oc2c(c(OC)ccc2)C(=O)C=1	Z3991355122
O=C(NCC(O)(C)C1OCCCC1)C=1Oc2c(c(OC)ccc2)C(=O)C=1	Z3899416795
FC(F)(F)CCC(O)(CNC(=O)C=1Oc2c(c(OC)ccc2)C(=O)C=1)CC	Z3992739608
O=C1C(c2ccccc2)=C(C)Oc2c(CCN3C(=O)CC(C(C)(C)C)C3)c(O)ccc12	Z1651521302
O=C(NCC1(O)c2c(ccc(OC)c2)CC1)C1=C(C)C(=O)c2c(O1)cccc2	Z3892774427
O=C(NCC1(O)c2c(ccc(OC)c2)CC1)c1ncnc2nc[nH]c12	s_22____16503380____12807966
O=C(NC(CO)C1c2c(cccc2)CC1)C=1Oc2c(c(OC)ccc2)C(=O)C=1	Z3888224047
OC[C@@H]1[C@@H](O)[C@@H](O)[C@H](n2c3ncnc(N4C5C6C(C(C4)CC5)CN(Cc4ccccc4)C6)c3nc2)O1	Z2523961968
O=C(NC1CCC(O)(CCCC)CC1)C=1Oc2c(c(OC)ccc2)C(=O)C=1	Z3874127390
Fc1c(O)cc(C2CN(C(=O)C=3Oc4c(c(OC)ccc4)C(=O)C=3)CCC2)cc1	Z3888946014
Fc1cc2OC(C(=O)N3C(C4COCCC4)CC(O)C3)=CC(=O)c2cc1	Z2661917393
O=C(N1CC2C(C(=O)OCC)NC(C1)C2)C=1Oc2c(c(OC)ccc2)C(=O)C=1	Z3888810956
O=C(N1CC(O)(Cc2onc(C(C)C)n2)CCC1)c1c2OC(c3ccccc3)=C(C)C(=O)c2ccc1	Z2653912141
O=C(NCC1OCCN(c2ncnc3[nH]cnc23)C1)C1(c2cc(OC)ccc2)CCCC1	Z1451076360
O=C(NC1C(O)CN(CCOC)CC1)C=1Oc2c(C(=O)C=1)cccc2	m_275030____14113700____14122416____14148176
O=C(N([C@@H](C(C)C)CO)Cc1ccc(OC)cc1)CCc1[nH]c2C(=O)NC(=O)N(C)c2n1	Z1680917029
O=C(N1C(C2OCCC2)CC(C(=O)OC)CC1)C1=C(C)C(=O)c2c(O1)cccc2	Z3086856065
O=C(N1[C@@H](CO)C[C@@H](C(C)(C)C)CC1)C=1Oc2c(c(OC)ccc2)C(=O)C=1	Z4095249742
O=C(N1C(C2OCCC2)CC(C(=O)OC)CC1)c1cc2OC=CC(=O)c2cc1	Z2963269292
O=C(N1C2(CC(N)C1)CCCCC2)C=1Oc2c(c(OC)ccc2)C(=O)C=1	Z3888767667
O=C(NCC(O)(C)C1COCCC1)CN1c2c(Sc3c1cccc3)cccc2	Z3868242765
OC[C@@H]1[C@@H](O)[C@@H](O)[C@H](n2c3ncnc(N4CC5(c6c(ccc(O)c6)C4)CC5)c3nc2)O1	Z2186044869
O(C)c1cc(CC2CCN(c3nc4n(C)cnc4cn3)CC2)c(O)cc1	Z4027520253
O=C(N1C(C(=O)OC)CCC2(C1)CCC2)C=1Oc2c(c(OC)ccc2)C(=O)C=1	Z3897323010
O=C(CC(C)C)N1CC(NC(=O)C=2Oc3c(c(OC)ccc3)C(=O)C=2)CCC1	Z3874170698
Fc1cc2OC(C(=O)NC(C(=O)OC)CC3c4c(cccc4)CCC3)=CC(=O)c2cc1	Z2073983633
O=C(C(NC(=O)C=1Oc2c(c(OC)ccc2)C(=O)C=1)C(C)C)N1CCCCC1	Z3876104831
O(CCn1c(CNC2c3c(c(O)ccc3)CCC2)nc2N(CCC)C(=O)NC(=O)c12)C	Z1845591670
Clc1nc(N2CCC(O)(Cc3c(OC)cccc3)CC2)c2ncn(C)c2n1	Z3718884833
O=C(NC1C2(N(C(=O)C=3Oc4c(C(=O)C=3)cccc4)CC1)CCC2)CO	m_275592____15865720____15841508____14129018
O=C(N(Cc1cc(OC)c(OC)cc1)C1C(C)CCCC1)Cn1c2ncnc(N)c2nc1	Z1581652431
Fc1cc2OC(C(=O)NC[C@H]3N(C(OC(C)(C)C)=O)C[C@H](O)C3)=CC(=O)c2cc1	Z2083324423
O=C(OC)C(NC(=O)C1=C(C)C(=O)c2c(O1)cccc2)CC1NCCCC1	Z3386297162
Brc1cc2OC(C(=O)N3[C@H]4[C@H](N)[C@@H](C3)C[C@@H]4O)=CC(=O)c2cc1	Z3829861385
O=C(Nc1cc2C(=O)C=COc2cc1)N1C(C2C(O)CCC(C)C2)CCC1	Z3176688857
O=C(CN1c2c(Sc3c1cccc3)cccc2)N1CC2C(CC(O)CC2)CC1	Z2714205559
Fc1cc2OC(C(=O)N3C4CC(O)(Cc5ccccc5)CC3CC4)=CC(=O)c2cc1	Z2184309377
O(C)c1c(CC2(O)CCN(c3nc(O)c4n(C)cnc4n3)CC2)cccc1	Z3718884828
O=C(N1C(C(O)c2ccc(OC)cc2)CCC1)c1cc2OC=CC(=O)c2cc1	Z1997213384
O=C(C(C)n1c2ncnc(N)c2nc1)N1[C@H](c2c(OC)cccc2)C[C@H](C)CC1	Z2719771317
Clc1cc2OC(C(=O)N3CC(CN4CC(O)CC4)CCC3)=CC(=O)c2cc1	Z2713267676
O=C(NC1C2(CNCCC2)CCCC1)C=1Oc2c(c(OC)ccc2)C(=O)C=1	Z3888846233
Clc1cc2OC(C(=O)NC3C(O)(COC)CCOC3)=CC(=O)c2cc1	Z3207493496
Fc1c(CC2(O)CC3N(C(=O)Cn4c5ncnc(N)c5nc4)C(C2)CC3)ccc(F)c1	Z1550782188
O=C(N1CC2(C(CO)C1)CCNCC2)C=1Oc2c(c(OC)ccc2)C(=O)C=1	Z3889406584
O=C(CCn1c2ncnc(N)c2nc1)N1C(c2c(OC)cccc2)CCC(C)C1	Z2639128025
Oc1nc(N2CCC(CCc3ccc(O)cc3)CC2)nc2ncn(C)c12	s_27____215745____15341790
O=C(N1CC2C(C(=O)OC)CC(C1)CC2)C1=C(C)C(=O)c2c(O1)cccc2	Z3911199173
O=C(NC12C(N(CCCO)CC1)CCC2)C=1Oc2c(C(=O)C=1)cccc2	m_275030____14114316____14122416____14147082
O=C(N1C[C@H]2[C@@H](C1)CC[C@@H](O)C2)c1cc2OC=CC(=O)c2cc1	Z2643562146
O(C)c1c(OC)ccc(CCC2N(Cc3[nH]c4N(C)C(=O)N(C)C(=O)c4n3)CCCC2)c1	Z1579636392
O(C)c1c([C@H]2N(CCn3c4C(=O)N(C)C(=O)N(C)c4nc3)CC[C@H]2O)cccc1	Z3319497698
O=C(NCC1(O)CC(Nc2nc3nc[nH]c3cn2)C1)C(CCOC)C	m_274310____15938284____14119722____15870074
O=C(N(Cc1ccccc1)CC1(O)CCCC1)CCn1c2ncnc(N)c2nc1	Z2633641726
Clc1cc2C(=O)C=C(C(=O)N3C4C(O)C5CC4C(C3)C5)Oc2cc1	Z1998317687
O=C(NCC(O)CNc1nc2nc[nH]c2cn1)CC1(OC)CCC1	m_274310____14112866____12658290____15870074
OC1CN(c2ncnc3n(-c4ccccc4)cnc23)C(C2COCCC2)C1	Z2613402802
OC1CN(c2nc(Nc3ccccc3)c3[nH]cnc3n2)C(C2COCCC2)C1	Z2613402978
O=C(N(CC1(O)CCOCC1)C)C=1Oc2c(c(OC)ccc2)C(=O)C=1	Z3991096634
O=C(OC)C(NC(=O)C1=C(C)C(=O)c2c(O1)cccc2)C1c2c(cccc2)CC1	Z3612302150
O=C(NC1C2(C(NCCO)C1)CCC2)C=1Oc2c(C(=O)C=1)cccc2	m_275030____14113586____14122416____14147280
Clc1ccc(CC2(O)CN(C(=O)CCSc3ncnc4[nH]cnc34)CC2)cc1	Z4053439943
O=C(NC(CO)C1CC(OC)CCC1)C(C)n1c2ncnc(N)c2nc1	Z2643662773
Clc1cc2C(=O)C=C(C(=O)N3C4C(O)CCC(C4)CC3)Oc2cc1	Z3584997642
O=C(N1CCC(C(=O)OCc2n(C)c3C(=O)NC(=O)N(C)c3n2)CC1)c1c(O)ccc(C)c1	Z847468834
F[C@H]1[C@H]2N(C(=O)C=3Oc4c(c(OC)ccc4)C(=O)C=3)C[C@H]([C@H]2C(=O)OC)C1	Z3913607040
O=C(NCC1(O)CC(CN)C1)CN1c2c(Sc3c1cccc3)cccc2	Z3796708247
Fc1c(CC2(O)CC3N(C(=O)CN(C)c4ncnc5nc[nH]c45)C(C2)CC3)ccc(F)c1	Z1550781850
Clc1cc2OC(C(=O)NC[C@@H](O)CN3CCCCC3)=CC(=O)c2cc1	Z2779212098
Fc1cc2OC(C(=O)N3C4(CC(O)C3)CCC4)=CC(=O)c2cc1	Z3628548877
O(C)c1ccc(C(O)C2N(Cc3[nH]c4N(C)C(=O)N(C)C(=O)c4n3)CCC2)cc1	Z1579784710
O=C(N(CCn1c2ncnc(N)c2nc1)C)C1c2c(ccc(OC)c2)CCC1	Z2844353740
O=C(Nc1cc2C(=O)C=COc2cc1)N1CCC(c2c(OC)cccc2)CCC1	Z3176690792
O=C(N1[C@@H]2[C@H](CN)C[C@H]1CC2)C=1Oc2c(c(OC)ccc2)C(=O)C=1	Z3889129523
O=C(NC[C@]12[C@H](NCC1)CCC2)C=1Oc2c(c(OC)ccc2)C(=O)C=1	Z3888445660
O=C(OC1C(=O)N(C2CCCCC2)CC1)C=1Oc2c(c(OC)ccc2)C(=O)C=1	Z3865419285
O=C(N1CC2(c3c(ccc(O)c3)C1)CC2)C=1Oc2c(c(OC)ccc2)C(=O)C=1	Z3992007795
O=C(NC12COC(CN)(CC1)CC2)C=1Oc2c(c(OC)ccc2)C(=O)C=1	m_240690____15266586____16808398
O=C(N1C2CN(C)C(=O)CC1CCC2)C=1Oc2c(c(OC)ccc2)C(=O)C=1	Z3992788779
O=C(Nc1cc2C(=O)C=COc2cc1)N1CC2(C(O)CC1)CCOCC2	Z3599058310
O=C(OC)C1(NC(=O)C=2Oc3c(c(OC)ccc3)C(=O)C=2)C2C(C2)CC1	m_22____15106204____16808382
O=C(NC1CN(C)C2(C1)CCOCC2)C=1Oc2c(c(OC)ccc2)C(=O)C=1	Z3992785406
O=C(NC1C2(C(Nc3ncnc4c3[nH]c(C)c4)C1)CCC2)C(O)COC	m_274310____14113314____15940890____15869892
O=C(C)N1C[C@@H]2[C@@H](N(C(=O)C=3Oc4c(c(OC)ccc4)C(=O)C=3)CC2)CC1	Z4026023629
O=C(N1C2([C@H](O)[C@H](O)C1)CCC2)C1=C(C)C(=O)c2c(O1)cccc2	Z4026881023
O=C(NCC1(O)C(C)(C)C(OCC)C1)CCn1c2ncnc(N)c2nc1	Z2637129154
O=C(N1C2C(O)CCC(C)(C1)C2)C1=C(C)C(=O)c2c(O1)cccc2	Z3591625208
O=C(Nc1cc2C(=O)C=COc2cc1)N1[C@H](C(=O)O)C[C@H]2[C@@H]1CCC2	Z3254555959
Fc1cc2OC(C(=O)NC(C(=O)OC)C3CC(OC)CCC3)=CC(=O)c2cc1	Z2477118450
Clc1cc2OC(C(=O)NCC(C)(C)C3(O)COCCC3)=CC(=O)c2cc1	Z2647274141
O(C)c1cc(OC)cc(C2(O)CCN(c3ncnc4n(CC)cnc34)CC2)c1	Z1416577159
O(C)c1cc(OC)cc(C2(O)CCN(c3n(C)c4C(=O)NC(=O)N(C)c4n3)CC2)c1	Z1416576816
O=C(N1C[C@@H](CO)[C@H](C2CCOCC2)C1)C1=C(C)C(=O)c2c(O1)cccc2	Z3911819863
Clc1cc2OC(C(=O)NC(C(O)C3CCCCC3)CO)=CC(=O)c2cc1	Z2915512464
Clc1cc2OC(C(=O)N3[C@@H]4[C@@](CO)(CCC3)CCCC4)=CC(=O)c2cc1	Z3711281072
O=C(NC1C(O)(C)CCC1)CN1c2c(Sc3c1cccc3)cccc2	s_22____13973594____12216490
O=C1N(C)c2[nH]c(N3CC4(Oc5c(cccc5)CC4)CCC3)nc2C(=O)N1	Z3559334788
O(C)c1c(OC)ccc(CCC2N(c3ncnc4n(C)cnc34)CCCC2)c1	Z1343343974
Fc1cc2OC(C(=O)N3C4C(O)CCC(C)(C3)C4)=CC(=O)c2cc1	Z3591619525
FC(F)(F)C(NC(=O)C=1Oc2c(c(OC)ccc2)C(=O)C=1)CC1NCCCC1	Z3889056007
O=C(NCC1(O)C(C)CCC1)c1cc2OC=CC(=O)c2cc1	Z2232404424
O=C(NCC(O)CCC1CC1)c1cc2OC=CC(=O)c2cc1	Z3652073800
O=C(N1[C@@H]([C@H](O)CC1)c1c(OC)cccc1)C1=C(C)C(=O)c2c(O1)cccc2	Z3585820662
Fc1c(OC)ccc(C(=O)CCC(=O)NCC2OCCN(c3ncnc4[nH]cnc34)C2)c1	Z1451077125
O=C(N(CCCn1c2ncnc(N)c2nc1)C)C1C(C)(c2c(OC)cccc2)C1	Z2801706050
Fc1cc2OC(C(=O)N3C(C)CCC4OC(C(=O)OC)CC34)=CC(=O)c2cc1	Z2077015534
O=C(N1[C@H]2[C@H](O)CC[C@H]2CC1)c1cc2OC=CC(=O)c2cc1	Z2723095745
O=C(Nc1cc2C(=O)C=COc2cc1)N1CC2(OC[C@H]3[C@@H]2C3)CCC1	Z3599058896
O=C(Nc1cc2C(=O)C=COc2cc1)N1C(C(=O)O)CC(OC)CC1	m_272330____13770678____9701516
O=C(NC12C3(OC(C)(C1)C2)CCNCC3)C=1Oc2c(c(OC)ccc2)C(=O)C=1	Z3888822171
O=C(NCC(O)CNc1ncnc2nc[nH]c12)CC1(COC)CC1	m_274310____14112866____12658402____12649998
O=C(NCCn1c2ncnc(N)c2nc1)CC1(O)CN(C(=O)C)CCC1	Z2719726491
FC(F)(F)CCC(O)(CNC(=O)c1cc2OC=CC(=O)c2cc1)CC	Z2964057252
FC(F)(F)CCC1(O)CCN(C(=O)Nc2cc3C(=O)C=COc3cc2)CC1	Z3176691503
FC(F)(F)c1nc(N2CCC(C(O)c3ccc(OC)cc3)CC2)c2nc[nH]c2n1	Z2185939566
O=C(NCC(O)(C)C1CCC(C)CC1)C1=C(C)C(=O)c2c(O1)cccc2	s_22____16504292____13952258
O=C(CN1c2c(Sc3c1cccc3)cccc2)N1C2C(C)C(O)CC1CC2	Z2784651818
O(C)C1C2N(c3ncnc4n([C@H]5[C@H](O)[C@H](O)[C@@H](CO)O5)cnc34)CC3C2CC1C3	Z2094319551
Fc1cc2OC(C(=O)N3C[C@@]4(CO)[C@@H](C3)CCCC4)=CC(=O)c2cc1	Z3639515164
O(C)c1cc(OC)cc(CCC2CCN(c3ncnc4n(C)cnc34)CC2)c1	Z1172342004
Fc1c(CC(=O)N2C(C(=O)OCCn3c4C(=O)N(C)C(=O)N(C)c4nc3)CC(O)C2)cccc1	Z794108010
S(CCC(=O)N(C(CCc1ccc(O)cc1)C)C)c1ncnc2[nH]cnc12	Z3603722444
O=C(N1[C@H]2[C@H](O)C[C@@H](C1)C2)C1=C(C)C(=O)c2c(O1)cccc2	Z3613080393
OC[C@@H]1[C@@H](O)[C@@H](O)[C@H](n2c3ncnc(N4CC(CCc5ccccc5)(C)CC4)c3nc2)O1	Z2091630677
O=C(N1CC(O)CN(c2ncnc3nc[nH]c23)CC1)C12COC(C1)CC2	m_274310____15937446____15944796____12649998
Clc1nc(NC2CC(O)(CNC(=O)C(OC)C)C2)c2[nH]cnc2n1	m_274310____15938284____12657992____15867404
O=C(NC1[C@H]2[C@@H]1CN(c1nc3nc[nH]c3cn1)C2)C1(O)C2CC(C1)CC2	m_274310____14112724____15945086____15870074
Fc1cc2OC(C(=O)N3CC(F)(C(=O)OC)C(C4CC4)C3)=CC(=O)c2cc1	Z4112550438
O=C(OC)[C@H]1[C@H](c2ccc(O)cc2)CN(c2n(C)c3C(=O)NC(=O)N(C)c3n2)C1	Z2272917983
Fc1cc2C(=O)C=C(C(=O)N3[C@H](CC(=O)OC)[C@@H]4C[C@H]3CC4)Oc2cc1	s_11____16903418____55582
O=C(CN1c2c(Sc3c1cccc3)cccc2)N1CC(C)(C)CC(O)CC1	Z2714259467
O=C(NC1(CNc2nc3nc[nH]c3cn2)CCCC1)C(O)COC	m_274310____14112810____15940890____15870074
O=C(C)N1CC(O)(CNc2nc(C(=O)OC)c3nc[nH]c3n2)CCC1	m_274310____15938210____12185798____15870962
O(C)c1c(C2CN(c3ncnc4n([C@H]5[C@H](O)[C@H](O)[C@@H](CO)O5)cnc34)CC2)cccc1	Z2091255507
O=C(NCCC1N(c2nc3nc[nH]c3cn2)CCCC1)C(O)COC	m_274310____15937814____15940890____15870074
O=C(N1CCN([C@H]2[C@@H]3C[C@H](C2)CC3)CC1)C=1Oc2c(c(OC)ccc2)C(=O)C=1	Z3907478285
O=C(Nc1cc2C(=O)C=COc2cc1)N1[C@@H](COC)C[C@@H](O)C1	Z3176690097
O=C(C(C)n1c2ncnc(N)c2nc1)N1c2c(cc(OC)cc2)CC(C(C)C)C1	Z2641753037
O=C(CN1c2c(Sc3c1cccc3)cccc2)N1[C@@H]2[C@@H](O)[C@@H](O)[C@H](C1)C2	Z3609667521
O=C(NCC(O)COc1cc2c(NC(=O)CC2)cc1)c1c2OC(c3ccccc3)=C(C)C(=O)c2ccc1	Z846268722
Fc1cc2C(=O)C=C(C(=O)N3C4C(C(=O)OC)CC(C3)CC4)Oc2cc1	Z2326786655
O=C(N1C2C(CO)C(C1)CCC2)C1=C(C)C(=O)c2c(O1)cccc2	Z3611183253
O=C(NC1(C(=O)OC)CC(O)C1)CN1c2c(Sc3c1cccc3)cccc2	Z3204064440
O(C)c1cc2c(C(CNc3ncnc4n([C@H]5[C@H](O)[C@H](O)[C@@H](CO)O5)cnc34)CCC2)cc1	Z2092430059
O=C(NCC(O)CNc1nc2ncn(C)c2cn1)C1(COC)CCC1	m_274310____14112866____14118856____15871096
O=C1N(C)C(=O)c2n(CCN3C4CC(O)(Cc5ccccc5)CC3CC4)cnc2N1C	Z2170056409
O=C(N1CC2(CSCC2)CCC1)C=1Oc2c(c(OC)ccc2)C(=O)C=1	Z3992200523
O=C(NC1C(C(=O)OC)CCNCC1)C1=C(C)C(=O)c2c(O1)cccc2	Z3700223928
S(CCC(=O)NC1c2c(cc(OC)cc2)CCC1)c1ncnc2[nH]cnc12	Z2796439078
Clc1cc2C(=O)C=C(C(=O)N3C4C(CO)C(C3)CCC4)Oc2cc1	Z3611187100
OC(CN(CCn1c2ncnc(N)c2nc1)C)C1c2c(cccc2)CCC1	Z3650965158
Fc1c(O)ccc(CC(NC(=O)c2ncnc3nc[nH]c23)C(=O)OC)c1	s_22____14174274____12807966
O(C)c1cc(CN(CC(C)C)c2ncnc3n([C@H]4[C@H](O)[C@H](O)[C@@H](CO)O4)cnc23)ccc1	Z2090160957
O=C(NC1C(O)CN(C(=O)C2C3(C2)CC3)CC1)c1ncnc2nc[nH]c12	m_275592____14114572____15843004____14134174
O=C(C(C)n1c2ncnc(N)c2nc1)N1C(C2COCCC2)CC(O)C1	Z2640873666
O=C(CO)N1C2CC(CNC(=O)C=3Oc4c(C(=O)C=3)cccc4)(OC2)C1	m_275592____15865162____14135622____15855972
FC(F)(F)CN1C(=O)C(Oc2cc3OC=C(c4ccc(OC)cc4)C(=O)c3cc2)CCC1	Z1607286671
O=C(N(Cc1ccccc1)CC1(O)c2c(cccc2)CC1)c1cc2OC=CC(=O)c2cc1	Z1997225580
O=C(NCC12OCCC(CO)(C1)C2)CN1c2c(Sc3c1cccc3)cccc2	Z4077769096
FC1(F)CCC(OCCO)(CNC(=O)c2cc3OC=CC(=O)c3cc2)CC1	Z2718511576
O=C(N1CCC(C(=O)c2ccc(O)cc2)CC1)c1ncnc2nc[nH]c12	s_22____7104936____12807966
O=C(CN1c2c(Sc3c1cccc3)cccc2)N1C(C(=O)O)CC(OC)CC1	Z2755453751
Fc1cc2OC(C(=O)N3C4C(O)CCCC3CC4)=CC(=O)c2cc1	Z3605684966
O=C(O)CC(CNC(=O)C=1Oc2c(c(OC)ccc2)C(=O)C=1)C1CC1	s_269946____12116214____16808394
O=C(N)CC1N(C(=O)C=2Oc3c(c(OC)ccc3)C(=O)C=2)CC(C)(C)C1	s_22____16809806____16808382
O=C(N1C(C)C(C(=O)N)CCC1C)C=1Oc2c(c(OC)ccc2)C(=O)C=1	s_22____11945900____16808382
O=C(N1CC2(OCC1)CNCCC2)C=1Oc2c(c(OC)ccc2)C(=O)C=1	Z3888620156
O=C(OC)[C@H]1CN(C(=O)c2cc3OC=CC(=O)c3cc2)C[C@@H](C(C)(C)C)C1	Z3623171520
O=C(OC)[C@@]1(NC(=O)C2=C(C)C(=O)c3c(O2)cccc3)C(C)(C)[C@H](OCC)C1	Z4094031869
O=C(NCC(O)CNc1ncnc2nc[nH]c12)C1CC(CC)OCC1	m_274310____14112866____14120730____12649998
O=C(CO)N1CC2C(NC(=O)C=3Oc4c(C(=O)C=3)cccc4)CC2C1	m_275592____15865142____14135622____15855972
O=C(N1CCC(NCC(C)C)(CO)CC1)c1cc2OC=CC(=O)c2cc1	Z2914631467
O=C(OC)CC1CN(C(=O)C=2Oc3c(C(=O)C=2)cccc3)C2(C1)CCOCC2	Z3909823022
O=C(NC12COC(C1)CCC2)C=1Oc2c(c(OC)ccc2)C(=O)C=1	s_22____15149284____16808382
O=C(CC(O)CC)N1CC(NC(=O)C=2Oc3c(C(=O)C=2)cccc3)(C)C1	m_275592____15865080____14135622____15859710
O=C(N1C(C(=O)OC)CCC(C(=O)OC)C1)C=1Oc2c(C(=O)C=1)cccc2	Z2718748279
Clc1cc2C(=O)C=C(C(=O)N3C4(CC(N)C3)COCCC4)Oc2cc1	Z3521197007
O=C(N(Cc1ccccc1)[C@H]1[C@H](O)CNC1)C=1Oc2c(c(OC)ccc2)C(=O)C=1	Z3888779761
FC(F)C1CCC(NC(=O)C=2Oc3c(C(=O)C=2)ccc(F)c3)(C(=O)OC)CC1	Z3611191637
Clc1cc2OC(C(=O)N3[C@H](C(=O)OC)[C@H]4[C@@H](C3)CC4)=CC(=O)c2cc1	Z3603328357
O=C(CN1c2c(Sc3c1cccc3)cccc2)N1C(C(=O)O)(CCO)CCC1	Z4085115090
O=C(Nc1ncnc2[nH]cnc12)C(OC(=O)C1CN(c2c(OC)cccc2)C(=O)CC1)C	Z2148718536
Clc1cc2C(=O)C=C(C(=O)NCC3(Cc4ccc(F)cc4)C(O)CCC3)Oc2cc1	Z1867056843
O=C(N1CC(C(=O)N2CCNCC2)CCC1)C=1Oc2c(c(OC)ccc2)C(=O)C=1	Z3864007472
Fc1cc2OC(C(=O)N3C4(C(CO)CC3)CCOCC4)=CC(=O)c2cc1	Z4025349796
O=C(N1C2(CC(O)CC1)CC2)c1cc2OC=CC(=O)c2cc1	Z3608741100
Fc1cc2OC(C(=O)N3CCN(c4ncnc5[nH]cnc45)CCC3)CCc2cc1	Z2331867981
Fc1cc2C(=O)C=C(C(=O)N3[C@]4(C(=O)OC)[C@H](CC3)CC4)Oc2cc1	Z3090867708
Fc1cc2OC(C(=O)N[C@]3(C(=O)OC)C(C)(C)[C@H](OCC)C3)=CC(=O)c2cc1	Z4094033893
O=C(NCC1(O)CC(Nc2ncnc3c2[nH]c(C)c3)C1)C1C(C)OCC1	m_274310____15938284____14120552____15869892
O=C(N1C2CC(O)(Cc3ccccc3)CC1CC2)c1ncnc2nc[nH]c12	Z3550742181
O=C(C)N1CCC(NC(=O)C=2Oc3c(C(=O)C=2)cccc3)(COC)CC1	m_275592____15865116____14135622____13186206
Clc1cc2C(=O)C=C(C(=O)N3C(CO)(C)CC(OC)C3)Oc2cc1	Z2783244495
O=C(NC1CN(C(=O)C=2Oc3c(C(=O)C=2)cccc3)CC(C)(C)C1)CO	m_275592____15865446____15841508____14129018
Fc1cc2C(=O)C=C(C(=O)N(CCCC)[C@H]3[C@H](OC)CCCC3)Oc2cc1	Z2325379227
O=C(N(Cc1ccc(O)cc1)CC1N(CC)CCC1)CN(C)c1ncnc2nc[nH]c12	Z1560342799
O=C(NC1CCN(c2ncnc3n(C)cnc23)CC1)Cc1ccc(O)cc1	Z1232675159
Brc1cc2OC(C(=O)NCC(O)C3COCC3)=CC(=O)c2cc1	Z3844066743
O=C(Nc1cc2C(=O)C=COc2cc1)N1C(C(=O)O)C(C)(C)CCC1	m_272330____13770678____17522432
Clc1cc2C(=O)C=C(C(=O)NC(C(=O)OC)CC3COCC3)Oc2cc1	Z3625797007
O=C(NCCc1cc(OC)c(O)c(OC)c1)Cn1c2ncnc(N)c2nc1	Z2646187688
FC(F)(F)c1nc(NCC2(O)c3c(cc(OC)cc3)CC2)nc2[nH]cnc12	Z3831246111
O=C(NCCO)[C@@H](Nc1nc(Nc2ccccc2)c2[nH]cnc2n1)CC(C)C	Z2612164244
Fc1c(CC2(O)CC3N(Cc4[nH]c5N(C)C(=O)N(C)C(=O)c5n4)C(C2)CC3)ccc(F)c1	Z1587892847
O=C(NCC1(O)CC(Nc2nc3nc[nH]c3cn2)C1)C1CC(C)CCC1	m_274310____15938284____14116450____15870074
O=C(N1CCC(NCC2CC2)(CO)CC1)C1=C(C)C(=O)c2c(O1)cccc2	Z3985743823
Clc1cc2C(=O)C=C(C(=O)N(Cc3ccccc3)CC3(O)C(C)OCC3)Oc2cc1	Z1934850584
O=C(Nc1cc2C(=O)C=COc2cc1)N1CC2(C#N)C(C1)CCCCC2	Z3599057171
O=C(NC1C(OC)CC(c2ccccc2)CC1)CCn1c2ncnc(N)c2nc1	Z2639282281
O=C(NCC(CO)Cc1cc(OC)cc(OC)c1)c1cc2OC=CC(=O)c2cc1	Z1997084228
Clc1cc2OC(C(=O)N3C[C@@]4(F)[C@@](CO)(C3)CCC4)=CC(=O)c2cc1	Z4025236971
O=C(NCC12OCC(Nc3nc4nc[nH]c4cn3)(C1)CC2)C(O)C1CC1	m_274310____15938212____15941824____15870074
FC(F)(F)c1nc(N2[C@@H]([C@H](O)CC2)c2c(OC)cccc2)nc2[nH]cnc12	Z3394231043
O=C(N1[C@@H]2[C@@H](CC3(OCCO3)CC2)CCC1)C1=C(C)C(=O)c2c(O1)cccc2	Z3610547741
O=C1N(C)C(=O)c2n(CCCN(CC3(O)c4c(cccc4)CC3)C)cnc2N1C	Z3650812002
O=C(N1CC(O)(CNc2ncnc3c2[nH]c(C)c3)CCC1)[C@H]1COCC1	m_274310____15938210____14118150____15869892
O=C(CCn1c2ncnc(N)c2nc1)N1CC(C(C)c2cc(OC)ccc2)CC1	Z4087579625
O=C(Cn1c2ncnc(N)c2nc1)N1CCC(Nc2cc(OC)cc(OC)c2)CC1	Z1382668032
OC1CC2C(CN(c3ncnc4n(-c5ccccc5)cnc34)C2)CC1	Z2613649233
O=C(NCC12N(c3nc4n(C)cnc4cn3)C(CC1)CC2)C1(O)COC1	m_274310____15937394____15939740____15871032
O=C(N1CC(O)(CNc2nc3n(C)cnc3cn2)CCC1)C1C2(C1)CC2	m_274310____15938210____14116668____15871032
O=C(N[C@H]1CN(c2nc3nc[nH]c3cn2)CC1)CC1(O)COCCC1	m_274310____14112798____15940692____15870074
O=C(NC1C2CN(c3nc4ncn(C)c4cn3)C(C2)CC1)C1(O)COC1	m_274310____15937726____15939740____15871096
O(C)c1ccc(C2C(C)CCN(c3nc(O)c4n(C)cnc4n3)C2)cc1	s_27____16893182____15341790
O=C(NCC1N(Cc2ccc(OC)cc2)CC1)CCn1c2ncnc(N)c2nc1	Z2718545664
O=C(N(C(C)C1CC1)Cc1ccc(OC)cc1)CCCn1c2C(=O)N(C)C(=O)N(C)c2nc1	Z297090896
O=C(NCc1ccc(OC)cc1)C1CCN(c2n(C)c3C(=O)NC(=O)N(C)c3n2)CC1	Z1324005386
O=C(NCC12CC3(OC)CC(C1)CC(C3)C2)C=1Oc2c(c(OC)ccc2)C(=O)C=1	Z3907198120
Clc1nc(C(=O)N2CC(c3ccc(OC)cc3)C(C)CC2)c2nc[nH]c2n1	Z4087858360
Clc1nc(N2CC3(Oc4c(C(=O)C3)cccc4)CCC2)c2ncn(C)c2n1	Z3718907270
O=C(NCCC1(O)CN(c2ncnc3c2[nH]c(C)c3)C1)C1ON=C(C)C1	m_274310____15937540____15942440____15869892
O=C(NC1C2C(O)C(O)C(C1)C2)CN1c2c(Sc3c1cccc3)cccc2	Z4093925064
OC1(Cc2onc(C(C)C)n2)CN(c2ncnc3n(-c4ccccc4)cnc23)CCC1	Z2651559072
O=C(NC1C2CC3(O)CC1CC(C3)C2)C1=C(C)C(=O)c2c(O1)cccc2	Z3627268901
O=C(NCC(O)CNc1nc2ncn(C)c2cn1)C1ON=C(C2CC2)C1	m_274310____14112866____15945202____15871096
O=C1N(C)C(=O)c2nc(CN3C(CCc4ccccc4)C(O)CCC3)[nH]c2N1C	Z2438167441
FC(F)(F)c1nc(N2C3CC(O)(Cc4ccccc4)CC2CC3)c2nc[nH]c2n1	Z2180015333
O=C(NC1C(O)CN(c2ncnc3nc[nH]c23)CC1)CC1C2C(C2)CC1	m_274310____14113432____14121256____12649998
Fc1c(C)ccc(C(NC(=O)c2cc3OC=CC(=O)c3cc2)C(O)C2CC2)c1	Z3625636069
O=C(Nc1cc2C(=O)C=COc2cc1)N1CC2(OC(CC)C1)COCCC2	Z3176688807
O=C(N1C2C(OC)CCC1C(OC)CC2)C1=C(C)C(=O)c2c(O1)cccc2	Z3742277119
O=C(NC12C3(OC(CO)(C1)C2)CCC3)c1cc2OC=CC(=O)c2cc1	Z3651603058
Fc1cc2C(=O)C=C(C(=O)N3C4(C(O)CC3)CSCC4)Oc2cc1	Z2676162492
Clc1cc2OC(C(=O)N3CCC4(C(O)CNC(=O)C4)CC3)=CC(=O)c2cc1	Z3715698020
OC1C2N(c3ncnc4n(-c5ccccc5)cnc34)CC3C2CC1C3	Z2612995312
OC1C2N(c3nc(Nc4ccccc4)c4[nH]cnc4n3)CC3C2CC1C3	Z2612995504
OC[C@@H]1[C@@H](O)[C@@H](O)[C@H](n2c3ncnc(Nc4ccc(N5C6CC(C5)CC6)cc4)c3nc2)O1	Z2092928600
O=C(NC1CCC(O)(CCCC)CC1)C1=C(C)C(=O)c2c(O1)cccc2	Z3611618591
O=C(CCC1CC1)N1CC(O)(CNc2nc3ncn(C)c3cn2)CCC1	m_274310____15938210____12658082____15871096
O=C(NC1(C2(O)CCN(c3nc4nc[nH]c4cn3)CC2)CC1)C1CCC1	m_274310____15938318____12185804____15870074
O=C(NCC(Nc1nc2nc[nH]c2cn1)CC)C1(O)C2CC(C1)CC2	m_274310____14112808____15945086____15870074
O=C(CO)N1C(C)C(NC(=O)C=2Oc3c(C(=O)C=2)cccc3)C(C)CC1	m_275592____15865684____14135622____15855972
O=C(N[C@H]1[C@@H]2[C@@](C(C)C)(C2)CC1)C=1Oc2c(c(OC)ccc2)C(=O)C=1	Z4078608565
Clc1cc2C(=O)C=C(C(=O)N3C(COC)(C4CC4)CCC3)Oc2cc1	Z1967607962
S(CCC(=O)N1c2c(O)cccc2CCC1)c1ncnc2[nH]cnc12	Z2800776614
Clc1nc(N2CCC(C(=O)c3ccc(O)cc3)CC2)c2ncn(C)c2n1	Z3718865475
O=C(NC1C(Oc2cc(C)ccc2)CCCC1)C(C)n1c2ncnc(N)c2nc1	Z2634465447
O=C(N1CC(O)(CNc2ncnc3nc[nH]c23)C1)C1(C2OCCC2)CC1	m_274310____15938070____15940738____12649998
O=C(N(C)C1(CN)CCCCC1)C=1Oc2c(c(OC)ccc2)C(=O)C=1	Z3888403320
O=C(NC1CN(C(=O)C=2Oc3c(C(=O)C=2)cccc3)C(C)C1)C(O)(C)C	m_275592____14115192____14135622____15857148
O=C(N1CCC2(C(CN)CCC2)CC1)C=1Oc2c(c(OC)ccc2)C(=O)C=1	Z3888576763
Clc1cc2C(=O)C=C(C(=O)N3[C@H](CC(=O)OC)CC4(C3)CC4)Oc2cc1	Z3594536999
Fc1cc2OC(C(=O)NC3CC4(N(C(OC(C)(C)C)=O)CC3)CCC4)=CC(=O)c2cc1	Z2228675612
O=C(NCCC1(O)CCN(c2ccccc2)CC1)c1cc2OC=CC(=O)c2cc1	Z2782940350
S(CCC(=O)NCC1Oc2c(cc(F)cc2)CC1)c1ncnc2[nH]cnc12	Z3642833622
O(C)c1c(CC2CN(c3ncnc4n(CC)cnc34)CCC2)cccc1	Z1070447756
Clc1c(OC)cc2c(c1)CN(c1ncnc3n([C@H]4[C@H](O)[C@H](O)[C@@H](CO)O4)cnc13)CC2	Z2218181853
Clc1cc2C(=O)C=C(C(=O)NC3(CO)C4CC5CC3CC(C4)C5)Oc2cc1	Z2350122021
O=C(CC(O)(COC)C)N1C[C@H]2C(Nc3nc4nc[nH]c4cn3)[C@H]2C1	m_274310____15937538____15944488____15870074
O=C(NCCC1(O)C2CC(C1)CC2)C1=C(C)C(=O)c2c(O1)cccc2	Z3201192963
O=C1N(C2CC2)C2C(CN(c3ncnc4n([C@H]5[C@H](O)[C@H](O)[C@@H](CO)O5)cnc34)CC2)CC1	Z2091964963
O=C(NC[C@@H](Nc1ncnc2c1[nH]c(C)c2)CO)C12COC(C1)CC2	m_274310____15937766____15944796____15869892
Fc1ccc(CC2(CO)CN(C(=O)C(C)n3c4ncnc(N)c4nc3)CC2)cc1	Z2639566541
O=C(NC1C(C)C2N(c3nc4n(C)cnc4cn3)C(C1)CC2)C1(O)CC1	m_274310____15937616____15941446____15871032
Clc1cc2C(=O)C=C(C(=O)N3C[C@@H](C(=O)OC)[C@H](C(C)C)C3)Oc2cc1	Z3714385651
Brc1cc2OC(C(=O)N3C(C)(C)CCC(O)C3)=CC(=O)c2cc1	Z4094634237
O=C(C(C)n1c2ncnc(N)c2nc1)N1c2c(c(OC)cc(OC)c2)CCC1	Z2718613695
O=C(N1[C@H]2[C@@](CO)(CC1)CCC2)c1cc2OC=CC(=O)c2cc1	Z2884193684
O=C(N1CC2(OC[C@H]3[C@@H]2C3)CCC1)C1=C(C)C(=O)c2c(O1)cccc2	Z3624312239
Clc1cc2OC(C(=O)N3[C@@H]4[C@H](C5(C3)CCOCC5)CCC4)=CC(=O)c2cc1	Z2373329143
O=C(NCCn1c2ncnc(N)c2nc1)C(C(O)c1ccc(O)cc1)(C)C	Z2719728778
O=C(NC(C)C1(O)CN(c2ncnc3c2[nH]c(C)c3)C1)CC1(O)CCC1	m_274310____15937924____12658380____15869892
O=C1C2(CN(c3ncnc4n(-c5ccccc5)cnc34)C2)CC(O)CN1	Z3077895255
O=C(N1CCC(O)(CNc2ncnc3nc[nH]c23)CC1)C1[C@H]2[C@@H]1COC2	m_274310____14113060____14119040____12649998
O=C(CO)N1CC(C2(NC(=O)C=3Oc4c(C(=O)C=3)cccc4)CC2)CC1	m_275592____15865248____14135622____15855972
FC(F)(F)C(O)C1N(C(=O)C2=C(C)C(=O)c3c(O2)cccc3)CCCC1	Z3202640551
O=C(NCC1(C)C(C2CC2)OCC1)C=1Oc2c(c(OC)ccc2)C(=O)C=1	Z3990992909
O=C(Cn1c2ncnc(N)c2nc1)N1C(c2ccc(OC)cc2)CC(C)C1	Z1442982594
Fc1cc2OC(C(=O)N3C4(CO)CC(C3)CCC4)=CC(=O)c2cc1	Z3590163460
O=C(NCC[C@H]1[C@H](O)COC1)CN1c2c(Sc3c1cccc3)cccc2	Z3907066637
O=C(c1ccc(O)cc1)C1CCN(c2nc3nc[nH]c3cn2)CC1	Z3558033634
O=C(N1c2c(O)ccc(C)c2CCC1)c1ncnc2nc[nH]c12	Z3633743584
OC[C@@H]1[C@@H](O)[C@@H](O)[C@H](n2c3ncnc(N4C(CC)C(c5ccc(C)cc5)CC4)c3nc2)O1	Z2091451191
O=C(NC12C(N(c3ncnc4c3[nH]c(C)c4)CC1)CCCCC2)COC	m_274310____15937834____12170228____15869892
O=C(N1CC(O)(CNc2ncnc3c2[nH]c(C)c3)C1)C1OC(C)(C)CC1	m_274310____15938070____15941912____15869892
O=C(OCCn1c2C(=O)N(C)C(=O)N(C)c2nc1)C1(O)CN(Cc2ccccc2)CCC1	Z1304349953
O=C(NCC1N(c2ncnc3nc[nH]c23)CCC1C1CC1)C1(O)COC1	m_274310____15938320____15939740____12649998
O=C(CC1C(C)CCO1)N1CC(O)(CNc2nc3nc[nH]c3cn2)C1	m_274310____15938070____15945318____15870074
O=C(N1CC(O)(CNc2nc3nc[nH]c3cn2)C1)C1CC2(C1)COCC2	m_274310____15938070____15944934____15870074
O=C(NCC(O)CNc1nc2nc[nH]c2cn1)CCC1OC(C)CC1	m_274310____14112866____14119796____15870074
O=C(O)CC1CC(CNC(=O)CN2c3c(Sc4c2cccc4)cccc3)OC1	Z3655260264
O=C(N(C(CO)C1CCC1)Cc1ccccc1)C(C)n1c2ncnc(N)c2nc1	Z2642127362
O(C)c1ccc(CN(C(CCCO)C)c2ncnc3n(CC)cnc23)cc1	Z2771469942
O(C)c1ccc(CN(C(CCCO)C)c2nc3n(C)cnc3cn2)cc1	Z3829965943
Fc1cc2C(=O)C=C(C(=O)N(CC3OCCC3)C3CCC(C)CC3)Oc2cc1	Z1265406108
O=C(NC(CO)CC1CCCCC1)c1cc2OC=CC(=O)c2cc1	Z2358342028
Clc1cc2OC(C(=O)N3C(C(=O)OC)CC4(C3)CCC4)=CC(=O)c2cc1	Z3625779712
OC[C@@H]1[C@@H](O)[C@@H](O)[C@H](n2c3ncnc(NC(CCN4CCCCCC4)(C)C)c3nc2)O1	Z2092507517
O=C(O)C(NC(=O)C1=C(C)C(=O)c2c(O1)cccc2)CCC(C)(C)C	Z3523347127
O=C(NCC(O)CNc1ncnc2nc[nH]c12)C1(CC(C)C)COC1	m_274310____14112866____15942300____12649998
O=C(Nc1cc2C(=O)C=COc2cc1)N1C[C@H]2[C@@H](C(C)(C)CC1)OCC2	Z3599057358
FC(F)C1CCC(OC)(CNC(=O)C2=C(C)C(=O)c3c(O2)cccc3)CC1	Z3086219099
O=C(N(CC(Cc1ccc(OC)cc1)C)C)CCn1c2ncnc(N)c2nc1	Z2635243035
S(CCC(=O)N1CC2(Oc3c(cccc3)C1)CCC2)c1ncnc2[nH]cnc12	Z2926921480
O=C(N(CC1(O)c2c(cccc2)CC1)C)Cn1c2ncnc(N)c2nc1	Z2457224162
Fc1cc2OC(C(=O)N3C(C(=O)OC)(COC)CCCC3)=CC(=O)c2cc1	Z2817958473
O=C(C(C)n1c2ncnc(N)c2nc1)N1CC(O)(C(OC(C)(C)C)=O)CCC1	Z2650302416
O=C(O)C(NC(=O)CN1c2c(Sc3c1cccc3)cccc2)C1CCOCC1	Z2755460269
O=C(NC[C@@H](Nc1nc2nc[nH]c2cn1)CO)CC12CC(C)(OC1)C2	m_274310____15937766____15944340____15870074
O=C(NCC1(O)CC(Nc2nc3ncn(C)c3cn2)C1)C1N(CC)CC1	m_274310____15938284____15942610____15871096
Clc1nc(N2[C@@H]([C@H](O)CC2)c2c(OC)cccc2)c2n(C)cnc2n1	Z3718928811
O=C(N1CC2=C(NC(=O)CC2)CC1)C=1Oc2c(c(OC)ccc2)C(=O)C=1	Z3992512941
O=C(NC(C1OCCC1)C1CCC1)C=1Oc2c(c(OC)ccc2)C(=O)C=1	Z3992643396
O(C(C)(C)C)C(=O)[C@@H]1[C@H](NC(=O)C=2Oc3c(c(OC)ccc3)C(=O)C=2)CCC1	Z3992757776
O=C(OC(C)(C)C)N[C@H]1[C@@H]2N(C(=O)C=3Oc4c(C(=O)C=3)cccc4)CC[C@@H]2CC1	Z3917261980
O=C(N1C2(c3sccc3)C(CC1)CC2)C=1Oc2c(c(OC)ccc2)C(=O)C=1	Z3992774833
O=C(NCC1C2C1CN(CCCO)C2)C=1Oc2c(C(=O)C=1)cccc2	m_275030____14114272____14122416____14147082
O(C(C)(C)C)C(=O)N1C2C(CNC(=O)c3cc4OC=CC(=O)c4cc3)CC1CC2	Z3640675444
Fc1cc2C(=O)C=C(C(=O)N3C4(CC(C(=O)OC)C3)CCOCC4)Oc2cc1	Z3762702238
O=C(CN1c2c(Sc3c1cccc3)cccc2)N1C(CO)(C)CC(O)C1	Z2914815326
O=C1N(C)C(=O)c2n(C)c(N3C[C@@H]([C@H](C)CC3)c3ccc(O)cc3)nc2N1C	Z3561932962
Oc1ccc([C@@H]2[C@H](C)CCN(c3nc4n(C)cnc4cn3)C2)cc1	Z3830651345
O=C(NC(CO)C1c2c(cccc2)CC1)Cn1c2ncnc(N)c2nc1	s_22____14793568____3937074
Brc1cc2C(=O)C=C(C(=O)N3CC4C(O)CC(C3)C4)Oc2cc1	Z3855298058
O=C(OC)C(NC(=O)C(C)n1c2ncnc(N)c2nc1)CC1COCCC1	Z2719830045
O=C(OC)CC1C(C)(C)CN(C(=O)Nc2cc3C(=O)C=COc3cc2)C1	Z3842752608
O=C(NC1C2C(C1)CNC2)C=1Oc2c(c(OC)ccc2)C(=O)C=1	Z3888577151
O=C(N(CCC1N(C)CCCC1)C)C=1Oc2c(c(OC)ccc2)C(=O)C=1	s_22____6008902____16808382
Clc1cc2C(=O)C=C(C(=O)N3C(C(=O)CCC(=O)OC)CCC3)Oc2cc1	Z3209549898
O=C(CN1c2c(Sc3c1cccc3)cccc2)N1C2C(CO)CC(C1)CC2	Z2715853582
Clc1cc2OC(C(=O)N3CC(O)(CC#N)CC3)=CC(=O)c2cc1	Z2457682016
Clc1cc2OC(C(=O)NC3(CO)C4C(C4)CCC3)=CC(=O)c2cc1	s_22____15780462____11355434
O=C(OCC(=O)NC(c1ccc(OC)cc1)C1CC1)Cn1c2ncnc(N)c2nc1	Z1352235642
Fc1cc2OC(C(=O)N3CC(C4N(C(OC(C)(C)C)=O)CCC4)CCC3)=CC(=O)c2cc1	Z2069207372
O(C)c1cc2c(C(O)(CNc3[nH]c4N(C)C(=O)NC(=O)c4n3)CC2)cc1	s_27____16503534____1324328
O(C)c1cc2C(O)(CNc3nc(O)c4n(C)cnc4n3)CCc2cc1	s_27____16503382____15341790
O=C(CCn1c2ncnc(N)c2nc1)N1CC(Cc2cc(OC)cc(OC)c2)C1	Z2632520248
O=C(COC)N1CC(O)(CNc2ncnc3n(CC)cnc23)CCC1	m_274310____15938210____12170228____12359766
O=C(NC(C)C1(O)CN(c2nc3nc[nH]c3cn2)C1)C1CC(C)OC1	m_274310____15937924____14121252____15870074
O=C(N1C(CC(C)C)CN(C)CC1)C=1Oc2c(c(OC)ccc2)C(=O)C=1	Z3992735631
Fc1cc2C(=O)C=C(C(=O)N3C(C4(OCCC4)C3)C3CC3)Oc2cc1	Z2323886988
O=C(N(C(C)C1CC1)Cc1ccc(OC)cc1)Cn1c2ncnc(N)c2nc1	Z2499512661
O=C(NCCC1C2CC(C1)CC2)C=1Oc2c(c(OC)ccc2)C(=O)C=1	s_22____2081372____16808382
O=C(Nc1cc2C(=O)C=COc2cc1)N1C2C3(C(C)(C)C(C2)CC3)CC1	s_2430____13770670____14597920
O=C(N1CC2(c3c(cccc3)CCC2)CCC1)c1cc2OC=CC(=O)c2cc1	Z1997073523
O(C)c1ccc(C2=CCN(c3ncnc4n([C@H]5[C@H](O)[C@H](O)[C@@H](CO)O5)cnc34)C2)cc1	Z2092189187
O=C(NC[C@H]1N(c2nc3nc[nH]c3cn2)CCC1)C1(O)CSCC1	m_274310____15937422____15940896____15870074
Fc1ccc(OCC2N(c3ncnc4n([C@H]5[C@H](O)[C@H](O)[C@@H](CO)O5)cnc34)CCC2)cc1	Z2093291650
O(C)c1c([C@H]2N(c3nc4n(C)cnc4cn3)CC[C@H]2O)cccc1	Z3830392513
O=C(NCCC1(O)COCCC1)CCn1c2ncnc(N)c2nc1	Z2642313878
O=C(NC1C2(C(OC)C1C)CCC2)C=1Oc2c(c(OC)ccc2)C(=O)C=1	Z3990945526
O=C(Nc1c(C(=O)N2CCCCC2)cc(OC)c(OC)c1)Cn1c2ncnc(N)c2nc1	Z1324954000
Clc1cc2C(=O)C=C(C(=O)NC3(CO)CC(C)(C)CC(C)C3)Oc2cc1	Z1680941194
Clc1cc2OC(C(=O)N3[C@@H](CN(C)C)C[C@@H](O)C3)=CC(=O)c2cc1	Z4026849870
O(C)c1c(C)cc(C2N(c3ncnc4n([C@H]5[C@H](O)[C@H](O)[C@@H](CO)O5)cnc34)CCC2)cc1	Z2092354597
Clc1cc2C(=O)C=C(C(=O)N3C4(C5N(CC3)CCC5)CC(N)C4)Oc2cc1	Z3040124420
O=C(N)CC1CC2C(CN(C(=O)C3=C(C)C(=O)c4c(O3)cccc4)CC2)CC1	Z3907269012
O=C(NC(CO)(Cc1c(OC)cccc1)C)c1ncnc2nc[nH]c12	s_22____12519984____12807966
OC[C@@H]1[C@@H](O)[C@@H](O)[C@H](n2c3ncnc(N(CC4OCCC4)C4CCC(C)CC4)c3nc2)O1	Z2091377027
O=C(N1CCC(O)(CNc2nc3n(C)cnc3cn2)CC1)C1C(CC)C1	m_274310____14113060____15940048____15871032
Clc1cc2OC(C(=O)N3C(C(C)C)CC(N4CCCC4)C3)=CC(=O)c2cc1	Z3371002165
FC1(F)C2(C1)CC(CNC(=O)C=1Oc3c(c(OC)ccc3)C(=O)C=1)CC2	Z3992785722
O=C(N1CC2(C(CO)C1)CCOCC2)c1cc2OC=CC(=O)c2cc1	Z3611364130
O=C1N(C)C(=O)c2n(CCN(C(CCc3ccc(O)cc3)C)C)cnc2N1C	Z3321943834
O(C)c1ccc(CN([C@@H](C(C)C)CO)Cc2n(C)c3C(=O)NC(=O)N(C)c3n2)cc1	Z1620168197
O(C)c1ccc(CN([C@@H](C(C)C)CO)Cc2[nH]c3N(C)C(=O)N(C)C(=O)c3n2)cc1	Z1620172036
O=C(Nc1cc2C(=O)C=COc2cc1)N1CC2C(C1)CCC(N(C)C)C2	Z3176691424
Brc1cc2C(=O)C=C(C(=O)N3[C@H](CO)C[C@H]4[C@@H]3CCC4)Oc2cc1	Z3588358716
O=C(CCCn1c2ncnc(N)c2nc1)N1C(c2c(C)ccc(OC)c2)CCC1	Z3625588096
O=C(Nc1cc2C(=O)C=COc2cc1)[C@@]12[C@@H](NC(=O)C1)CCCC2	Z3090983384
O=C(CNc1cc2C(=O)C=COc2cc1)N1C2C(CCC1)CCCC2	Z3341100133
Clc1cc(CC2CN(c3nc4nc[nH]c4cn3)CCC2)c(OC)cc1	s_27____5536628____15397812
Clc1cc2C(=O)C=C(C(=O)N3[C@@H]4[C@H](CO)C[C@H]3CC4)Oc2cc1	Z3633655835
O=C(C(COC)C)N1CCC(Nc2nc3nc[nH]c3cn2)(CO)CC1	m_274310____15937466____12658040____15870074
O=C(NC(Cc1cc(OC)ccc1)C1CC1)CCc1[nH]c2C(=O)NC(=O)N(C)c2n1	Z1518630501
Clc1nc(NCC(O)(Cc2cc(OC)c(OC)cc2)C)c2n(C)cnc2n1	Z3718890872
O=C(NCCC1(CNc2nc3nc[nH]c3cn2)CC1)C(O)(COC)C	m_274310____14113270____15940256____15870074
O=C(NC(C)C1(O)CN(c2ncnc3nc[nH]c23)C1)C1C2C(C1)CCC2	m_274310____15937924____15942410____12649998
Fc1cc2C(=O)C=C(C(=O)N(Cc3c(OC)cc(OC)cc3)CC3CCC3)Oc2cc1	Z2012113257
O=C(N1[C@H](CO)C[C@@H]2OCC[C@H]12)c1cc2OC=CC(=O)c2cc1	Z3206125610
O=C(CNC(=O)C=1Oc2c(c(OC)ccc2)C(=O)C=1)[C@H]1C[C@@H](C)CCC1	Z4094712227
O=C(CN1c2c(Sc3c1cccc3)cccc2)N1C[C@]2(C(=O)O)OCC[C@@H]2C1	Z3803100475
Brc1cc2OC(C(=O)N3[C@@H]4[C@H](COC)C[C@H]3CC4)=CC(=O)c2cc1	Z3988844407
O=C(Nc1cc2c(N(CC3CCC3)C(=O)CC2)cc1)Cn1c2ncnc(N)c2nc1	Z1748340387
Fc1cc2OC(C(=O)N3C(C(C)(C)C3)C3OCCC3)=CC(=O)c2cc1	Z2178086967
Fc1cc2C(=O)C=C(C(=O)N3[C@@H]4[C@H](C5(C3)CCC5)COC4)Oc2cc1	Z3092267539
O=C(CN(C)c1ncnc2nc[nH]c12)N1C(C(=O)Nc2cc3c(OCC3)cc2)CCCC1	Z1251536663
Clc1cc2C(=O)C=C(C(=O)N3CC(C(=O)OC)(C4CCC4)CC3)Oc2cc1	Z3707925228
O=C(NC[C@@H](Nc1ncnc2nc[nH]c12)CO)C1(C)ON=C(C2CC2)C1	m_274310____15937766____15945178____12649998
O=C(NC1CCC2(CN(c3nc4nc[nH]c4cn3)CC2)CC1)C1(O)CC1	m_274310____15938066____15941446____15870074
Clc1n(C)c2c(N3CCC4(C(=O)NCC(O)C4)CC3)nc(Cl)nc2n1	Z4026243458
O=C(NCC(O)CNc1nc2nc[nH]c2cn1)C1C(C)(C)C2CC1CC2	m_274310____14112866____15940460____15870074
O=C(NC1CC(Nc2ncnc3nc[nH]c23)C1)C(O)CC1CCCCC1	m_274310____14112710____15941232____12649998
Fc1ccc(C(=O)N2C(C(=O)OCc3n(C)c4C(=O)NC(=O)N(C)c4n3)CC(O)C2)cc1	Z1010401792
Fc1ccc(C(=O)N2C(C(=O)OCc3[nH]c4N(C)C(=O)N(C)C(=O)c4n3)CC(O)C2)cc1	Z1655197446
O=C(OC)C1(C2CCOCC2)CN(C(=O)C2=C(C)C(=O)c3c(O2)cccc3)CC1	Z3596888886
O=C(CC)N1CC(O)(C(NC(=O)C=2Oc3c(C(=O)C=2)cccc3)C)C1	m_275592____15865374____14135622____13186202
Brc1cc2OC(C(=O)N3C[C@@H]4[C@H](OC)CC[C@@H]4C3)=CC(=O)c2cc1	Z3896194510
O=C(N(Cc1cc(OC)c(O)cc1)C1CC1)C(C)n1c2ncnc(N)c2nc1	Z2634181165
O=C(N1CCC(O)(Cc2c(C)cccc2)CC1)c1cc2OC=CC(=O)c2cc1	Z3601821599
O=C(OC)[C@@H]1[C@@H](NC(=O)C=2Oc3c(C(=O)C=2)cccc3)[C@H]2[C@@H]1CCC2	Z3909299281
Clc1cc2C(=O)C=C(C(=O)N3C[C@H](C(C)(C)C)C[C@H](CO)C3)Oc2cc1	Z3638926583
Nc1nc(N2CC3(Oc4c(cccc4)CC3)CC2)nc2nc[nH]c12	Z3558647317
OC[C@@H]1[C@@H](O)[C@@H](O)[C@H](n2c3ncnc(NCCN4C(C)CCc5c4cccc5)c3nc2)O1	Z2089350714
O=C(N1c2c(CC)cccc2CC1)[C@H]1O[C@@H](Cn2c3ncnc(N)c3nc2)CC1	Z2767297935
O=C(NCCC1(O)CN(C(=O)C=2Oc3c(C(=O)C=2)cccc3)C1)CO	m_275592____15865156____15841508____14129018
OC[C@H]1[C@H](C2CCOCC2)CN(c2nc(Nc3ccccc3)c3[nH]cnc3n2)C1	Z3833772933
O=C(NC1C2(N(c3ncnc4c3[nH]c(C)c4)CC1)CCC2)CC(O)CC	m_274310____15937660____15941200____15869892
O=C(NCC1N(c2ncnc3nc[nH]c23)CC2(C1)CC2)C(O)C1CCC1	m_274310____15937906____15939406____12649998
O=C(NC1C2N(c3ncnc4nc[nH]c34)CCC(C2)CC1)C1(OC)CC1	m_274310____15937982____15941572____12649998
O=C(NCC(Nc1cc(OC)ccc1)C(C)(C)C)CCc1[nH]c2C(=O)NC(=O)N(C)c2n1	Z1726350719
O=C(NC(C)C1(O)CN(c2nc3n(C)cnc3cn2)C1)C1C2(C1)CCC2	m_274310____15937924____14116740____15871032
O=C(CCC1NC(=O)CC1)N1CC(O)(CNc2ncnc3nc[nH]c23)C1	m_274310____15938070____15940254____12649998
Clc1nc(NCC(O)CNC(=O)CC2(O)CCC2)c2[nH]cnc2n1	m_274310____14112866____12658380____15867404
FC(F)(C(=O)NCC(O)CNc1ncnc2nc[nH]c12)C1(O)CCC1	m_274310____14112866____15942144____12649998
O=C(C(OC(=O)c1cc2OC=CC(=O)c2cc1)C(C)C)N1CCCCC1	Z1996437517
O=C(COc1cc2OC=C(c3ccc(OC)cc3)C(=O)c2cc1)N1C(C2CC2)COCC1	Z1607287591
O=C(NC(C)C1CN(C2CCC2)CCC1)C1=C(C)C(=O)c2c(O1)cccc2	Z3083610509
Fc1cc2C(=O)C=C(C(=O)N3C(C(C(=O)OC)(C)C)CCC3)Oc2cc1	Z3762680854
S(CCC(=O)N1c2c(c(OC)cc(OC)c2)CCC1)c1ncnc2[nH]cnc12	Z2802414376
O=C(CN1c2c(Sc3c1cccc3)cccc2)N1[C@@H](CN)C[C@@H](O)C1	Z4029812725
O=C(OCC(=O)N1C(c2cc(OC)c(OC)cc2)CCC1)Cn1c2ncnc(N)c2nc1	Z1352235596
O=C(NC[C@@H](Nc1ncnc2c1[nH]c(C)c2)CO)CCC1COCC1	m_274310____15937766____12658150____15869892
O=C(NC1C2C(N(c3nc(O)c4n(C)cnc4n3)C1)CCCC2)CO	m_274310____15938100____15943396____15870922
O=C(NC1C2C(N(c3ncnc4n(C5CC5)cnc34)C1)CCCC2)CO	m_274310____15938100____15943396____15870250
O=C(NCC1(O)CN(C(=O)C2=C(C)CCC2)C1)c1ncnc2nc[nH]c12	m_275592____14114974____15843004____15858230
O=C(N1[C@H]2CC(NC(=O)C3(O)CC3)C[C@@H]1CC2)c1ncnc2nc[nH]c12	m_275592____15865164____15841140____15863234
O=C(NCC(O)CNc1ncnc2nc[nH]c12)C1(O)C2CC(C1)CC2	m_274310____14112866____15945086____12649998
O=C(NCC(O)CNC(=O)C1C2CC(C1)CC2)c1ncnc2nc[nH]c12	m_275592____14114882____13187016____15863234
O=C(NCCc1c(O)cc(OC)cc1)c1cc2OC=CC(=O)c2cc1	Z1997175106
FC(F)(F)[C@H]1C[C@@H](CNC(=O)C=2Oc3c(c(OC)ccc3)C(=O)C=2)NC1	Z3889014326
O=C(OC(C)(C)C)NC(C)C1N(C(=O)c2cc3OC=CC(=O)c3cc2)CCCC1	Z1994304496
O=C(CN1c2c(Sc3c1cccc3)cccc2)N1C2(CC(N)C1)COCC2	Z3520157208
O=C(N(CC1(O)CCOCC1)C)CN1c2c(Sc3c1cccc3)cccc2	Z2710637492
O=C(COC(=O)C1N(CCC(C)C)CCC1)N1c2c(Sc3c1cccc3)cccc2	Z1254056653
O=C(NC1C2CC3(OC)CC1CC(C3)C2)c1cc2OC=CC(=O)c2cc1	Z2001780106
O=C1c2c(OC3(CN(c4nc(O)c5n(C)cnc5n4)CC3)C1)cccc2	Z3718897576
O=C(NC1[C@H]2[C@@H]1CN(c1nc(O)c3n(C)cnc3n1)C2)C(OC)C1CC1	m_274310____14112724____12658318____15870922
O=C(NC1CC2(NCC1)CCCCC2)C1=C(C)C(=O)c2c(O1)cccc2	Z3134355992
Fc1cc2OC(C(=O)NC3C4(C(=O)OC)C(C4)CC3)=CC(=O)c2cc1	Z4027646108
Fc1cc2C(=O)C=C(C(=O)NC3C4(C(=O)OC)CC(C3)CC4)Oc2cc1	Z3761566379
Fc1cc2OC(C(=O)NC3C4CC(C(=O)OC)CC3COC4)=CC(=O)c2cc1	Z4087613549
O=C(Cn1c2ncnc(N)c2nc1)N1CC(O)(CNC(=O)[C@H]2[C@H](C)C2)C1	m_275592____14114974____14139992____15858030
O=C(N1CC(C23NCCC2CC3)CCC1)C1=C(C)C(=O)c2c(O1)cccc2	Z3138225322
O=C(NC(C(=O)O)C1(OC)CCC1)Nc1cc2C(=O)C=COc2cc1	m_272330____13770678____14729624
O=C(Cn1c2ncnc(N)c2nc1)N1CCC(c2onc(-c3c(OC)cccc3)n2)CC1	Z1870872196
O=C(NCCn1c2ncnc(N)c2nc1)C1ON=C(c2cc(OC)ccc2)C1	Z2719727592
O=C(NCC(O)CNc1nc2n(C)cnc2cn1)CC1CC(=O)OC1	m_274310____14112866____12658184____15871032
O=C(C)N1[C@H](C(=O)NC2CC(Nc3nc4nc[nH]c4cn3)C2)C[C@@H](O)C1	m_274310____14112710____15944884____15870074
O=C1NCC(O)C2(C1)CCN(c1ncnc3n(-c4ccccc4)cnc13)CC2	Z3650659446
O=C1N(C)c2[nH]c(N3CCC4(C(=O)NCC(O)C4)CC3)nc2C(=O)N1	s_27____13225726____1324328
O=C(N1C(C)CC(N2CCCC2)C1)C=1Oc2c(c(OC)ccc2)C(=O)C=1	Z3991898636
O=C(N1c2c(cccc2)CC(CCN)C1)C=1Oc2c(c(OC)ccc2)C(=O)C=1	Z3888457367
O=C(NC1(CO)CN(C(=O)C=2Oc3c(C(=O)C=2)cccc3)C1)CCCC	m_275592____15865366____13187034____14129018
O=C(N1[C@@H]2[C@H]([C@H](OC)C1)COC2)C=1Oc2c(c(OC)ccc2)C(=O)C=1	Z3992784737
O=C(NCC(CO)CC1CCOCC1)C1=C(C)C(=O)c2c(O1)cccc2	Z3198318907
Fc1cc2OC(C(=O)NC(C)C3CN(C4CCC4)CCC3)=CC(=O)c2cc1	Z2073873770
O(C)c1ccc(CC2CCN(c3[nH]c4N(C)C(=O)NC(=O)c4n3)CC2)cc1	Z3556860458
Clc1cc2OC(C(=O)NCC3(C(=O)OC)OCCC3)=CC(=O)c2cc1	Z3708151466
Brc1cc2OC(C(=O)NC(CO)CC3OCCC3)=CC(=O)c2cc1	Z3987471174
O=C(NC1C(Oc2ccc(OCCC)cc2)CCCC1)Cn1c2ncnc(N)c2nc1	Z1221099746
Fc1cc2C(=O)C=C(C(=O)NC3(C)C(C(=O)OC)CCCC3)Oc2cc1	Z1580144559
Fc1cc2C(=O)C=C(C(=O)N3C(C(=O)OCC)(Cc4ccccc4)CCC3)Oc2cc1	Z1848666065
O=C(NC1CN(c2nc3nc[nH]c3cn2)CC2(C1)CC2)C(O)(C)C1CC1	m_274310____15938082____15940274____15870074
O=C(NC1(C(=O)OC)COc2c(cccc2)C1)C(C)n1c2ncnc(N)c2nc1	Z2648334505
O=C(N1CC(O)CN(c2nc3ncn(C)c3cn2)CC1)C1C[C@H]2[C@@H](C1)C2	m_274310____15937446____14119060____15871096
O=C(CN1C(=O)N(CC(C)C)c2ncn(CCOC)c2C1=O)N1C(c2cc(OC)ccc2)CCC1	Z654412188
O=C(CCn1c2ncnc(N)c2nc1)N1[C@H](C(OC(C)(C)C)=O)C[C@H](O)C1	Z2721808728
O=C(NCC(O)CNc1ncnc2n(CC)cnc12)C12CC(CC1)CC2	m_274310____14112866____14116926____12359766
O=C(CN1c2c(Sc3c1cccc3)cccc2)N1C[C@H](C)[C@H](C(=O)OC)CC1	Z2715691908
O=C(N1CC2(OCC(C(=O)OC)C2)C1)C=1Oc2c(c(OC)ccc2)C(=O)C=1	Z3896573403
Clc1cc2C(=O)C=C(C(=O)NC(CCN3CCCCCC3)(C)C)Oc2cc1	Z1726309703
FC(F)(F)Oc1c(CN(C(=O)CCc2[nH]c3C(=O)NC(=O)N(C)c3n2)C2CCCC2)cccc1	Z1129106216
Clc1cc2OC(C(=O)NCC(CO)CC3CCOCC3)=CC(=O)c2cc1	Z2373267259
O=C(NC1C(CO)CCN(c2nc3nc[nH]c3cn2)CC1)CCOC	m_274310____15937892____12170234____15870074
FC(C(=O)N1CC(O)(CNc2ncnc3nc[nH]c23)C1)C1COCC1	m_274310____15938070____15944434____12649998
O=C(NC[C@@H](Nc1nc2nc[nH]c2cn1)CO)[C@H]1[C@H](c2ccccc2)C1	m_274310____15937766____14117822____15870074
O=C(NCCC1(O)CN(c2ncnc3nc[nH]c23)C1)C1C(C)CC(=O)N1	m_274310____15937540____15942600____12649998
O=C(NCCC1(O)CN(c2nc3ncn(C)c3cn2)C1)C1NC(=O)CC1	m_274310____15937540____15939670____15871096
O=C(NCC(Nc1ncnc2nc[nH]c12)C(C)C)CC1CC(O)CC1	m_274310____14112856____15944068____12649998
O=C(NC1(C2(O)CCN(c3ncnc4nc[nH]c34)CC2)CC1)C(CC)C	m_274310____15938318____12657900____12649998
O=C(NCCO)C1CCN(c2ncnc3n(-c4ccccc4)cnc23)CC1	Z2610927406
Fc1cc2OC(C(=O)OC(C(=O)N(Cc3ccc(OC)cc3)C)C(C)C)=CC(=O)c2cc1	Z2081186863
Brc1cc2OC(C(=O)N3C(CCCO)(C)CCC3)=CC(=O)c2cc1	Z3845705827
O=C(N(Cc1c(OC)ccc2c1cccc2)C1CCCC1)CCn1c2C(=O)N(C)C(=O)N(C)c2nc1	Z1090692042
Brc1cc2OC(C(=O)N3C[C@H]4N(C[C@H](O)C4)CC3)=CC(=O)c2cc1	Z3985924283
O=C(OC)C(CNC(=O)Cn1c2ncnc(N)c2nc1)Cc1ccc(OCC)cc1	Z1145538770
O=C(NC1C2CC(N)CC1COC2)CN1c2c(Sc3c1cccc3)cccc2	Z2826278503
O=C(NCC1C2(N(c3nc(O)c4n(C)cnc4n3)CC1)CC2)C1(O)CC1	m_274310____15938374____15941446____15870922
O=C(CCc1[nH]c2C(=O)NC(=O)N(C)c2n1)N1CC(Cc2cc(OC)cc(OC)c2)C1	Z1346003518
Clc1cc2C(=O)C=C(C(=O)NC3C4(C(OCC)C3)OCCC4)Oc2cc1	Z1675995033
O=C([C@H](O)C(C)C)N1CC2N(c3nc4n(C)cnc4cn3)C(C1)CCC2	m_274310____14112912____12658344____15871032
O=C(NC1C(O)CN(c2nc3nc[nH]c3cn2)CC1)C1(C)NC(=O)CC1	m_274310____14113432____15939524____15870074
Clc1nc(N2CCC(C(O)c3cc(OC)ccc3)CC2)c2[nH]cnc2n1	Z2973783365
FC(F)(F)c1nc(N2C(C3COCCC3)CC(O)C2)nc2[nH]cnc12	Z3558747490
FC(F)(F)c1[nH]c2ncnc(N3C(C4COCCC4)CC(O)C3)c2n1	Z3558747498
O=C(NCC1C2C1CN(c1ncnc3nc[nH]c13)C2)CC1(O)COCC1	m_274310____14113134____15941282____12649998
O=C(NC(C(N)C)CCc1ccccc1)C=1Oc2c(c(OC)ccc2)C(=O)C=1	Z3888738949
O=C(N(CCOC)C1CC(C)CC1)C=1Oc2c(c(OC)ccc2)C(=O)C=1	Z3991152655
O=C(N1CC2(OC(C)(C)C(=O)N2)CCC1)c1cc2OC=CC(=O)c2cc1	Z3651337353
O=C(N1C2(CC(C)(C)OCC2)CC1)C=1Oc2c(c(OC)ccc2)C(=O)C=1	Z4028981766
O=C(OC)C1(CCOC)CN(C(=O)C=2Oc3c(c(OC)ccc3)C(=O)C=2)CC1	Z3917112312
FC(F)Oc1c(OC)cc(C2(CNC(=O)C=3Oc4c(C(=O)C=3)cc(F)cc4)CCCC2)cc1	Z227044816
Clc1cc2C(=O)C=C(C(=O)N[C@@]34[C@@](OC)(OCC3)CCC4)Oc2cc1	Z2931680265
O=C(N[C@H]1C2([C@H](N3CCOCC3)C1)CCC2)Nc1cc2C(=O)C=COc2cc1	Z3176690349
O=C(OC(C(=O)N1c2c(Sc3c1cccc3)cccc2)C)C(NC(=O)C)C1CCCC1	Z269031228
O=C(NCCC1(O)CCNCC1)CN1c2c(Sc3c1cccc3)cccc2	Z3520344161
O=C(NCC(O)(COC)CO)CN1c2c(Sc3c1cccc3)cccc2	Z3649140693
O=C(NCC(Nc1ncnc2nc[nH]c12)C1CC1)C1(O)CSCC1	m_274310____14112692____15940896____12649998
Clc1cc2OC(C(=O)N3CC4C5N(CC4C3)CCCC5)=CC(=O)c2cc1	Z2372210402
O=C(NC(C)C1(O)CCN(c2nc3ncn(C)c3cn2)CC1)C1CCC1	m_274310____15938184____12185804____15871096
O=C(NCC(CNc1ncnc2c1[nH]c(C)c2)C)C1(O)C2CC(C1)CC2	m_274310____14112832____15945086____15869892
O=C(NCC(O)CNc1nc2nc[nH]c2cn1)CC1CC(O)CC1	m_274310____14112866____15944068____15870074
O=C(NCC12C(N(c3nc4nc[nH]c4cn3)CC1)CCCC2)[C@@H](O)C	m_274310____15937930____15943476____15870074
O=C(OCC)C(NC(=O)CCn1c2ncnc(N)c2nc1)CC1(OC)CCC1	Z2642287488
O=C(NC1C(C2CN(c3ncnc4nc[nH]c34)CCC2)C1)CC(O)CC	m_274310____15938186____15941200____12649998
O=C(COC)N1CC(C(NC(=O)C=2Oc3c(C(=O)C=2)cccc3)C)CC1	m_275592____14114984____13186896____14129018
Brc1cc2C(=O)C=C(C(=O)N3CCC(COC)CCC3)Oc2cc1	Z2356215202
Brc1cc2C(=O)C=C(C(=O)N3[C@@H]4C(C)(C)[C@@H](O)[C@@H]4CC3)Oc2cc1	Z4112774287
O=C(N1CC2C3NCC(C2C1)CC3)C=1Oc2c(C(=O)C=1)cccc2	Z2706373346
Clc1cc2OC(C(=O)N[C@@]34[C@@H](NC(=O)C3)CCCC4)=CC(=O)c2cc1	Z2966656777
O=C(NCC1(C)N(c2ncnc3nc[nH]c23)CCC1)C(OC)C1CCC1	m_274310____15937462____14121518____12649998
Clc1cc2C(=O)C=C(C(=O)NC34C5(OC(CO)(C3)C4)COC5)Oc2cc1	Z3651677446
O=C(NCC1CN(c2nc3n(C)cnc3cn2)CC1)C(OC)C1CCC1	m_274310____14112754____14121518____15871032
O=C(OCC1C(N(C)CC1)c1ccc(OC)cc1)CN1C(=O)N(C)c2ncn(C)c2C1=O	Z1255155878
Clc1cc2OC(C(=O)N3C4(C(=O)OC)COC(C3)C4)=CC(=O)c2cc1	Z3092954332
O=C(NC1(CO)C(C)(C)C(OCC)C1)C(C)n1c2ncnc(N)c2nc1	Z2636931088
O=C(NC(C)C1(O)CN(c2ncnc3nc[nH]c23)C1)C(CCCC)C	m_274310____15937924____12658330____12649998
O=C(NC(C)C1(O)CN(c2ncnc3n(CC)cnc23)C1)CC1C(C)C1	m_274310____15937924____14119070____12359766
O=C(NC[C@@H](Nc1nc2n(C)cnc2cn1)CO)C1C(CC)OCC1	m_274310____15937766____15940626____15871032
Fc1ccc(CNC(=O)CC2CN(c3nc(O)c4n(C)cnc4n3)CCC2)cc1	Z3718900971
O=C(Cn1c2ncnc(N)c2nc1)N1CC2(C(=O)NCC(O)C2)C1	s_22____13142178____3937074
O=C(NC1C2C(N(C(=O)c3ncnc4nc[nH]c34)C1)CCCC2)[C@H](O)C	m_275592____15865780____15841972____15863234
O=C(C(NC(=O)C1=C(C)C(=O)c2c(O1)cccc2)C(C)C)N1CCCCC1	Z3867509004
O=C(NC(CC1COCC1)C)C=1Oc2c(c(OC)ccc2)C(=O)C=1	Z3990785838
O=C(N1[C@@H]2[C@H](C1)C[C@@H](CO)C2)c1cc2OC=CC(=O)c2cc1	Z3586329154
O=C(NC1CC2(CN(C(=O)C=3Oc4c(C(=O)C=3)cccc4)CCC2)C1)C	m_275592____15865562____13186878____14129018
O=C(NC(CO)(Cc1c(OC)cccc1)C)C1=C(C)C(=O)c2c(O1)cccc2	Z3203758117
O=C(CCc1ccc(OC)cc1)N1CCN(c2[nH]c3C(=O)N(C)C(=O)N(C)c3n2)CC1	Z2157579577
Fc1cc2C(=O)C=C(C(=O)NCCC3(COC)CCCC3)Oc2cc1	Z3093211398
FC(F)(F)[C@@H]1[C@@H](NC(=O)C2=C(C)C(=O)c3c(O2)cccc3)[C@@H]2O[C@H]1CC2	Z4094484138
S(CCC(=O)N[C@H]1[C@]2(c3c(OCC2)cccc3)C1)c1ncnc2[nH]cnc12	Z3716548323
O=C(NC1CCN(C(=O)c2cc3OC=CC(=O)c3cc2)CC1)CC1CCCCC1	Z1994242215
O=C(C(O)COC)N1C(C)CC(NC(=O)c2ncnc3nc[nH]c23)C1	m_275592____14115192____15840596____15863234
Fc1cc(CC2(C(=O)N(CCn3c4ncnc(N)c4nc3)C)CC2)c(OC)cc1	Z3359819490
O=C(NCC1N(c2nc(O)c3n(C)cnc3n2)C2C(C1)COC2)C1CC1	m_274310____15937864____12185802____15870922
O=C(NCC1(O)CN(C(=O)c2ncnc3nc[nH]c23)C1)[C@H]1OCCC1	m_275592____14114974____13187362____15863234
O=C(NCC1(Nc2ncnc3c2[nH]c(C)c3)CCC1)CC1(O)COCC1	m_274310____14113008____15941282____15869892
O=C(NCCC1(O)CN(c2nc3nc[nH]c3cn2)C1)C1CC(N(C)C)C1	m_274310____15937540____15944400____15870074
FC(C(=O)NCC(O)CNc1nc2ncn(C)c2cn1)(CCCC)C	m_274310____14112866____14121236____15871096
OC[C@@H]1[C@@H](O)[C@@H](O)[C@H](n2c3ncnc(N4CC(CC5COCC5)CCC4)c3nc2)O1	Z2092171257
S(CCC(O)C(=O)NCC(Nc1ncnc2nc[nH]c12)C1CC1)C	m_274310____14112692____15941492____12649998
O=C(C(C)n1c2ncnc(N)c2nc1)N1C[C@@]2(C(=O)OC)[C@@H](C1)CCCC2	Z2642338602
FC(F)(F)C1(O)C2CN(c3ncnc4n(-c5ccccc5)cnc34)C(C1)C2	Z2975200257
Fc1ccc(OCC(O)CNC(=O)CCn2c3ncnc(N)c3nc2)cc1	Z2633554068
O=C(NC1CCN(C(=O)c2c(O)cccc2)CC1)c1cc2OC=CC(=O)c2cc1	Z1996766199
Fc1cc2OC(C(=O)N(C(CO)C3CCC3)Cc3ccccc3)=CC(=O)c2cc1	Z2457385495
O=C(OC(C)(C)C)NC1C2(CN(C(=O)C=3Oc4c(C(=O)C=3)cccc4)C1)CCC2	Z3054950285
O=C(OC)C(NC(=O)C=1Oc2c(c(OC)ccc2)C(=O)C=1)(C)C1CC1	s_22____5137210____16808382
O=C(C(C)n1c2ncnc(N)c2nc1)N1c2c(C(CCOC)CC1)cccc2	Z3208516053
O=C(N(CCCn1c2ncnc(N)c2nc1)C)C[C@H]1[C@@H](C)c2c(O1)cccc2	Z3553658711
Fc1c(O)cccc1C1CN(Cc2[nH]c3N(C)C(=O)N(C)C(=O)c3n2)CCC1	Z3521140565
FC(F)(F)C1CC(O)(CNC(=O)Nc2cc3C(=O)C=COc3cc2)CCC1	Z3176688412
Fc1cc2OC(C(=O)NC3CC4(OC)CC(C3)CCC4)=CC(=O)c2cc1	Z3742789920
S(CC)C1C(O)(CNC(=O)CCc2[nH]c3C(=O)NC(=O)N(C)c3n2)CC1	Z1334608305
O=C(Nc1c(CN2CCC(O)CC2)cccc1)CCn1c2ncnc(N)c2nc1	Z2635271679
O=C(C(C)n1c2ncnc(N)c2nc1)N1C2C(O)C3CC2C(C1)C3	Z2638506479
OC1CC2(OCC1)CCN(c1nc(Nc3ccccc3)c3[nH]cnc3n1)CC2	Z2976067036
O=C(NC[C@H]1[C@]2(c3c(cccc3)CCC2)C1)CCn1c2ncnc(N)c2nc1	Z3703765577
FC1(C(=O)NC2C(O)CN(c3ncnc4nc[nH]c34)CC2)COCC1	m_274310____14113432____14121614____12649998
O=C(NC1C2(CN(c3nc4n(C)cnc4cn3)CCC2)CCCC1)CO	m_274310____15938156____15943396____15871032
S(CC(C(=O)NCC1(O)CC(Nc2ncnc3nc[nH]c23)C1)C)C	m_274310____15938284____12658054____12649998
O=C(NC1CCN(CC2OCCC2)CC1)C1=C(C)C(=O)c2c(O1)cccc2	Z3189747348
O=C(COC(=O)c1cc2OC=CC(=O)c2cc1)N1CCC(CCc2ccccc2)CC1	Z1996437014
Fc1cc2OC(C(=O)N3C(c4ccc(OC)cc4)CC(C)C3)=CC(=O)c2cc1	Z2073003087
O=C(NC1(C2COCCC2)CC1)C=1Oc2c(c(OC)ccc2)C(=O)C=1	Z3992781190
O=C(N1CC2(C(=O)OC)C(C1)C2)c1cc2OC=CC(=O)c2cc1	Z3624529154
O=C(Nc1cc(CN2CC(O)CC2)ccc1)c1cc2OC=CC(=O)c2cc1	Z2207169759
S(CCC(=O)N(CC1CC1)c1ccc(OC)cc1)c1ncnc2[nH]cnc12	Z2801570020
Clc1cc2C(=O)C=C(C(=O)OC3CC4(C(=O)NC3)CCOCC4)Oc2cc1	Z2875478597
O=C(NCC1C2N(C(=O)C=3Oc4c(C(=O)C=3)cccc4)C(C1)CC2)CC	m_275592____15865586____13186874____14129018
Fc1cc2OC(C(=O)N3CCC([C@H]4[C@H](C(=O)OC)C4)CC3)=CC(=O)c2cc1	Z3596866430
Fc1cc2C(=O)C=C(C(=O)N3CC4(CN(C(OC(C)(C)C)=O)CCC4)CC3)Oc2cc1	Z2017904464
Clc1cc2OC(C(=O)N3CC(C)(C)C[C@@H]4OCC[C@@H]4C3)=CC(=O)c2cc1	Z3613159386
O=C(N(CC1C(O)CCCC1)C)c1cc2OC=CC(=O)c2cc1	Z1997338967
O=C(CCCn1c2ncnc(N)c2nc1)N1[C@H](C(C)C)[C@H](OC)CC1	Z4097637551
O=C(NCC1C2N(c3nc(C(=O)OC)c4nc[nH]c4n3)CC1CCC2)C	m_274310____15938040____12185798____15870962
O=C(N1CC(O)(CNc2nc(O)c3n(C)cnc3n2)CCC1)C1CC1	m_274310____15938210____12185802____15870922
O=C(NCC1C2N(C(=O)Cn3c4ncnc(N)c4nc3)C(C1)CC2)CO	m_275592____15865586____15841508____15858030
O=C(NC1C2CN(C(=O)Cn3c4ncnc(N)c4nc3)C(C2)CC1)CO	m_275592____15865730____15841508____15858030
OC[C@@H]1[C@@H](O)[C@@H](O)[C@H](n2c3ncnc(N4C5C=C(c6ccccc6)CC4CC5)c3nc2)O1	Z2093253451
O=C(NC1CC2(C(Nc3ncnc4n(CC)cnc34)C2)C1)C1(O)COC1	m_274310____15937912____15939740____12359766
O=C(NCC1(Nc2nc3nc[nH]c3cn2)CCC1)CC1(O)COCC1	m_274310____14113008____15941282____15870074
O=C(NC(CNc1nc2nc[nH]c2cn1)C1CC1)CC1(O)COCC1	m_274310____14112886____15941282____15870074
Clc1nc(NC2CC(O)(CNC(=O)C(C)C)C2)c2n(C)cnc2n1	m_274310____15938284____12657894____15870128
Clc1nc(NC2CC(O)(CNC(=O)CCC)C2)c2ncn(C)c2n1	m_274310____15938284____12657760____15870608
Fc1cc2OC(C(=O)N[C@@H](CC(C)C)CN3CCCC3)=CC(=O)c2cc1	Z2282941343
O=C(N1C2(CC(N)C1)CCOCC2)C1=C(C)C(=O)c2c(O1)cccc2	Z3385167646
O=C(Nc1cc2C(=O)C=COc2cc1)N1[C@H]2[C@H](CN(C(=O)C)CC2)CC1	Z4012483423
Fc1cc2OC(C(=O)N3c4c(ccc(OC)c4)CCCC3)=CC(=O)c2cc1	Z2072636284
O=C(CN1c2c(Sc3c1cccc3)cccc2)N1C[C@@H]2[C@H](CO)CO[C@@H]2C1	Z4026958791
O=C(N1C(C(=O)OC)C(C)(C)CC1)C1=C(C)C(=O)c2c(O1)cccc2	Z3612284490
O(C)c1c(CN(CC2CCC2)c2ncnc3nc[nH]c23)ccc(OC)c1	s_27____9867090____16914180
O=C(NCC1(OC(C)C)COCC1)C=1Oc2c(c(OC)ccc2)C(=O)C=1	Z3992717705
O=C(NC1C2(C(OC)C1C)CCC2)c1cc2OC=CC(=O)c2cc1	Z1994508914
FC1(F)CN(C(=O)c2cc3OC=CC(=O)c3cc2)C(C(=O)OC)(C)C1	Z3627631999
Fc1cc2C(=O)C=C(C(=O)N3C[C@H]4[C@@H](C(C)(C)CC3)OCC4)Oc2cc1	Z3749115213
O=C(N[C@H]1C[C@@H](C(=O)OC)NC1)CN1c2c(Sc3c1cccc3)cccc2	Z3385787571
O=C(NCC1(OC)CCC(c2ccccc2)CC1)Cn1c2ncnc(N)c2nc1	Z2098908278
O=C(N[C@H]1[C@@H](C)CN(c2nc3ncn(C)c3cn2)C1)C(O)(C)C1CCC1	m_274310____15937874____15941910____15871096
O=C(N1C(C)CCC2C1CCCC2)c1cc2OC=CC(=O)c2cc1	Z3648701483
O=C(NCC(O)CNc1nc(O)c2n(C)cnc2n1)C1(C)OCCC1	m_274310____14112866____15941478____15870922
O=C(NC[C@H]1[C@H](c2cc(OC)ccc2)C1)Cn1c2ncnc(N)c2nc1	Z2335448442
O=C(CCC1CC1)N1CC(N(CCO)c2nc3nc[nH]c3cn2)CCC1	m_274310____14113398____12658082____15870074
O=C(N[C@H]1[C@@H](Nc2nc3nc[nH]c3cn2)CCCC1)C(O)C1CCC1	m_274310____15938230____15939406____15870074
O=C(NCC(O)CNc1nc(O)c2n(C)cnc2n1)C1CC(C)CC1	m_274310____14112866____14118336____15870922
O=C(NCC12N(c3ncnc4nc[nH]c34)C(CC1)CC2)C(CCOC)C	m_274310____15937394____14119722____12649998
O=C(N1CC(O)(CNc2nc3nc[nH]c3cn2)C1)C1N(C)C(=O)CCC1	m_274310____15938070____14120494____15870074
O=C(CO)N1C2C(CNC(=O)c3ncnc4nc[nH]c34)(CCC1)CCC2	m_275592____15865790____15843004____15855972
FC(F)(C(=O)N1CC(O)(CNc2nc3nc[nH]c3cn2)C1)CC1CC1	m_274310____15938070____15942790____15870074
O=C(NC1(C2(O)CCN(c3nc4n(C)cnc4cn3)CC2)CC1)CC	m_274310____15938318____12170230____15871032
FC(C(=O)NCC[C@@H](Nc1ncnc2nc[nH]c12)C)C1(O)CCCC1	m_274310____14113064____15943992____12649998
Clc1nc(N2C[C@@H](O)[C@@H](O)CC3(C2)CCCC3)c2[nH]cnc2n1	Z3649510063
O=C(Nc1cc2C(=O)C=COc2cc1)N1C(c2ccc(OC)cc2)CC(C)C1	Z3176687392
O=C(NC(c1ccc(OC)cc1)C1CC1)CNc1cc2C(=O)C=COc2cc1	Z3341100487
O=C(N1CC2(C3(NC(=O)O2)CCC3)C1)c1cc2OC=CC(=O)c2cc1	Z3602749222
O=C(N1CC2(OC(=O)NC2)CCC1)c1cc2OC=CC(=O)c2cc1	Z1997511810
FC(F)(F)C=1Oc2c(C(=O)C=1)cc(NC(=O)CCNC(=O)C1OCCC1)cc2	Z3088532856
Clc1cc2OC(C(=O)NC(C(OC)(C)C3CC3)C)=CC(=O)c2cc1	Z2372347236
O=C(N(C(CCNC(=O)C1(O)CC1)C)C)C=1Oc2c(C(=O)C=1)cccc2	m_275592____15865666____15841140____14129018
O=C(NC1C2C(CN(C(=O)C=3Oc4c(C(=O)C=3)cccc4)C2)CC1)CC	m_275592____14114742____14135622____13186202
O=C(N1C(C(=O)OC)CC(C)(C)C1)c1cc2OC=CC(=O)c2cc1	Z3614686566
Clc1cc2C(=O)C=C(C(=O)N3CCC(C(O)c4ccc(OCC)cc4)CC3)Oc2cc1	Z2187728254
O=C(NC(CN1CCCC1)c1ccc(OC)cc1)Cn1c2ncnc(N)c2nc1	Z1625620706
O(C)c1ccc(C2C(C)CCN(c3ncnc4n(CC)cnc34)C2)cc1	s_27____16893182____2548042
O=C(N[C@H]1c2c(ccc(OC(C)C)c2)CCC1)Cn1c2ncnc(N)c2nc1	Z1515826420
Fc1cc2OC(C(=O)NCC(OC)C3OCCC3)=CC(=O)c2cc1	Z3856981315
Clc1cc2C(=O)C=C(C(=O)NC34CC(CN)(OC3)CC4)Oc2cc1	Z3522748556
O=C(N1CC23C(C1)(CNC2)CCCC3)C1=C(C)C(=O)c2c(O1)cccc2	Z3139577253
O=C(CN1C(=O)N(C)c2ncn(C)c2C1=O)N1CC2(c3c(cc4OCCOc4c3)C1)CCCC2	Z221511880
Clc1cc(c(OC)cc1)C1(CNC(=O)CCc2[nH]c3C(=O)NC(=O)N(C)c3n2)CCOCC1	Z925932474
O=C(NC[C@@H](Nc1ncnc2c1[nH]c(C)c2)CO)C1CC(OCC)C1	m_274310____15937766____12658346____15869892
O=C(NCC(C(O)(CCOC)C)(C)C)C(C)n1c2ncnc(N)c2nc1	Z2645536836
O=C(N1CCC(Nc2ncnc3nc[nH]c23)(CO)CC1)C1CC(C)CC1	m_274310____15937466____14118336____12649998
O=C(NC1[C@H]2[C@@H]1CN(c1nc3nc[nH]c3cn1)C2)C1(CO)OCCC1	m_274310____14112724____15941372____15870074
O=C(NC1CC2(C(Nc3ncnc4nc[nH]c34)C2)C1)C1(CO)OCCC1	m_274310____15937912____15941372____12649998
O(C)c1cc(OC)cc(NC2CN(Cc3[nH]c4N(C)C(=O)N(C)C(=O)c4n3)CCC2)c1	Z1450134254
O=C(NC1(CO)CN(c2ncnc3nc[nH]c23)C1)CC(O)(CCC)C	m_274310____15937896____15944758____12649998
O=C(OC)CC1CC2C(CN(c3nc(O)c4n(C)cnc4n3)CC2)CC1	Z3718936280
O=C(NCCC1(O)CCN(c2nc3nc[nH]c3cn2)CC1)C1C2(C1)CC2	m_274310____15938124____14116668____15870074
O=C(NC[C@@H](Nc1nc2n(C)cnc2cn1)CO)C1(C)C2CC(C1)CC2	m_274310____15937766____14120154____15871032
O=C(OC)CC(CNC(=O)C1=C(C)C(=O)c2c(O1)cccc2)C1CC1	Z3203325676
O=C(NC1(CO)CSCC1)C=1Oc2c(c(OC)ccc2)C(=O)C=1	s_22____15147348____16808382
O=C(Nc1cc2C(=O)C=COc2cc1)N1[C@H]2[C@@H]3OC(C)(C)O[C@@H]3[C@@H](C1)C2	Z4012483516
O=C(Nc1cc2C(=O)C=COc2cc1)C1C2(CC(=O)NC1)COCC2	Z3860419450
O=C(NC1CN(CCCO)CCC1)CN1c2c(Sc3c1cccc3)cccc2	Z2714045224
O=C(N1c2c(O)cccc2CC(C)C1)c1ncnc2nc[nH]c12	Z3583321645
O=C(NC1C(=O)N(Cc2c(OC)cc(OC)cc2)CC1)Cn1c2ncnc(N)c2nc1	Z2100402138
Brc1cc2OC(C(=O)NCC[C@H]3[C@H](O)COC3)=CC(=O)c2cc1	Z3907070040
O=C(NC1C2C(CN(c3ncnc4n(CC)cnc34)C2)C1)C1(OC)CC1	m_274310____15937524____15941572____12359766
O=C(Nc1cc2C(=O)C=COc2cc1)N1C2(C(=O)O)COC(C1)C2	m_272330____13770678____13974050
O=C(NC[C@@H]1N(c2nc(C(=O)OC)c3nc[nH]c3n2)CCC1)C(O)C	m_274310____15937644____15943424____15870962
Fc1cc2OC(C(=O)N[C@H]3C4([C@H](N5CCOCC5)C3)CCC4)=CC(=O)c2cc1	Z2646992350
O=C(NC1C2(N(C)CC1)CN(c1nc3nc[nH]c3cn1)CCC2)COC	m_274310____14462864____12170228____15870074
O=C(NCC1C2(CN(Cc3ccccc3)C1)CCOCC2)Cn1c2ncnc(N)c2nc1	Z2231797019
O=C(NCC1(Nc2ncnc3nc[nH]c23)CC1)C(O)C1CCOCC1	m_274310____14112892____15940020____12649998
O=C(CC1C(=O)NCC1)N1CC(O)CN(c2ncnc3nc[nH]c23)CC1	m_274310____15937446____14121144____12649998
O=C(NC12C(N(C(=O)Cn3c4ncnc(N)c4nc3)CC1)CCC2)CO	m_275592____14115194____15841508____15858030
O=C(NC1C(O)CN(c2ncnc3c2[nH]c(C)c3)CC1)C1C(C)(C)CO1	m_274310____14113432____15939578____15869892
O=C(OC)[C@@H](NC(=O)CNc1ncnc2n(-c3ccccc3)cnc12)CC(C)C	Z2612396856
O=C(NCCC1(OC)CN(c2nc3nc[nH]c3cn2)C1)CCCC1CC1	m_274310____15938388____14119042____15870074
FC(C(=O)NC[C@@H](Nc1nc2ncn(C)c2cn1)CO)C1COCC1	m_274310____15937766____15944434____15871096
O=C(NCC1N(c2nc3nc[nH]c3cn2)CCC1C)CC(O)(C)C1CC1	m_274310____15937876____12658210____15870074
O=C(NC[C@@H](Nc1ncnc2nc[nH]c12)CO)C1C(C(O)C)C1	m_274310____15937766____15944102____12649998
O=C(N1CC(NC(=O)C=2Oc3c(C(=O)C=2)cccc3)(C)C1)[C@H]1OCCC1	m_275592____15865080____14135622____13186690
O(C(C)(C)C)C(=O)N1C2(C(NC(=O)C3=C(C)C(=O)c4c(O3)cccc4)CC1)CC2	Z3892974088
Clc1cc2C(=O)C=C(C(=O)N(C(C)C3CC3)c3ccc(OC)cc3)Oc2cc1	Z970921294
O=C(NCC(C(CO)(C)C)c1ccccc1)C=1Oc2c(c(OC)ccc2)C(=O)C=1	Z3990845290
Fc1cc2OC(C(=O)Nc3cc(CN4CC(C(=O)N)CCC4)ccc3)=CC(=O)c2cc1	Z2069882610
Fc1cc2OC(C(=O)N3CC4(C3)CC(CC(=O)OC)C4)=CC(=O)c2cc1	Z3907988128
O=C(OC)C1(NC(=O)C=2Oc3c(C(=O)C=2)cccc3)CC(C(=O)OC)C1	s_22____14725400____59029
O=C(N1C2CC(Cc3ccccc3)CC1CC2)c1cc2OC=CC(=O)c2cc1	Z2090493238
Fc1cc2OC(C(=O)N[C@H]3[C@H](O)C(C)(C)Oc4c3scc4)=CC(=O)c2cc1	Z2304894346
O=C(NC1[C@H]2[C@@H]1CN(c1nc3ncn(C)c3cn1)C2)C(OC)CC(C)C	m_274310____14112724____14119102____15871096
O=C(NCC1N(C(=O)Cn2c3ncnc(N)c3nc2)CC1)C(O)C1CC1	m_275592____14114906____15841554____15858030
O=C(NC1(CO)COc2c(cccc2)C1)Cn1c2ncnc(N)c2nc1	Z2718490392
O=C(NCC1N(c2ncnc3n(CC)cnc23)CCCC1)C1(OC)CC1	m_274310____14112716____15941572____12359766
O=C(N1CCC(Nc2nc3nc[nH]c3cn2)(CO)CC1)[C@@H]1OCCC1	m_274310____15937466____14117374____15870074
O=C(NCC(Nc1nc2nc[nH]c2cn1)C)CCc1c(OC)cccc1	m_274310____14112730____14115852____15870074
O=C(NC12C3(OC(CO)(C1)C2)CCC3)CCn1c2ncnc(N)c2nc1	m_22____15502936____12053384
O(C)c1nc(NCC(O)CN2CCCCC2)nc2[nH]cnc12	Z1823640632
O=C(Cn1c2ncnc(N)c2nc1)N1CCC(O)(Cc2cc(C)ccc2)CC1	Z1953967559
O=C(OCc1n(C)c2C(=O)NC(=O)N(C)c2n1)C1CN(c2c(OC)cccc2)C(=O)CC1	Z2148724974
O=C(OCc1[nH]c2ncncc2n1)C1CN(c2c(OC)cccc2)C(=O)CC1	Z2174596209
O=C(N1C(C2OCCC2)CC(C(=O)OC)CC1)c1ncnc2nc[nH]c12	s_22____13267446____12807966
O=C(CN1C(=O)N(C)c2ncn(C)c2C1=O)N1C2C3C(C(C1)CC2)CN(Cc1ccccc1)C3	Z2524819893
O=C(N1CC2C(Nc3nc4n(C)cnc4cn3)CCC2C1)C1(O)COC1	m_274310____14112726____15939740____15871032
O=C(NCCn1c2ncnc(N)c2nc1)CC(O)(c1ccccc1)C1CC1	Z2719728851
FC(F)(F)Oc1cc(C2(O)CCN(c3[nH]c4C(=O)N(C)C(=O)N(C)c4n3)CC2)ccc1	Z2157638352
FC(F)(F)C1CC(O)(CNC(=O)Cn2c3ncnc(N)c3nc2)CCC1	Z1768543764
Clc1nc(N2C(C3COCCC3)CC(O)C2)c2ncn(C)c2n1	Z3718893830
O=C(N[C@@H]1c2c(ccc(OC)c2)CCC1)c1cc2OC=CC(=O)c2cc1	Z1994444971
O=C(NC(COC)C1OCCC1)CN1c2c(Sc3c1cccc3)cccc2	Z2711384670
O=C(NC1CN(C(=O)C2C(CC)(C)C2)C1)C=1Oc2c(C(=O)C=1)cccc2	m_275592____17554698____14137890____14129018
O=C(NCC1CC2(CC(OC)C2)C1)c1cc2OC=CC(=O)c2cc1	Z3640554473
O=C(N1C2CN(C(COC)C)C(C1)CC2)C=1Oc2c(C(=O)C=1)cccc2	m_275030____14114266____14122416____14147338
O=C(N1[C@@H]2[C@H](CN)C[C@H]1CC2)c1c2OC(c3ccccc3)=C(C)C(=O)c2ccc1	Z3830693034
O=C(N1Cc2c(cc(O)c(OC)c2)CC1)c1ncnc2nc[nH]c12	s_22____13039668____12807966
O=C(NC(Cc1ccc(O)cc1)c1[nH]c2c(n1)cccc2)CN(C)c1ncnc2nc[nH]c12	Z774610570
O=C(NCC1(Nc2ncnc3c2[nH]c(C)c3)CCC1)C(OC)C1CCC1	m_274310____14113008____14121518____15869892
O=C(NC1(CCO)CCCCC1)c1cc2OC=CC(=O)c2cc1	Z1997339789
S(C)c1cc2N(C(=O)COC(=O)C3N(C(=O)C(C)C)CCC3)c3c(Sc2cc1)cccc3	Z967837264
O=C(NCC12N(c3nc(C(=O)OC)c4nc[nH]c4n3)CC(C1)C2)CO	m_274310____15937396____15943396____15870962
Fc1c(OC)ccc(C2CC(N(CCn3c4ncnc(N)c4nc3)C)CC2)c1	Z3516339374
O=C(N1CC(O)CN(c2ncnc3nc[nH]c23)CC1)C1C(C)CC(=O)N1	m_274310____15937446____15942600____12649998
O=C(NC1[C@H]2[C@@H]1CN(c1nc3nc[nH]c3cn1)C2)C(OC)C1COCC1	m_274310____14112724____14121474____15870074
O=C(OC)CNC(=O)C1N(c2nc(Nc3ccccc3)c3[nH]cnc3n2)CCC1	Z2613671195
O(C)[C@H]1CN(CCCn2c3C(=O)N(C)C(=O)N(C)c3nc2)C[C@H](O)C1	Z3879230397
Fc1c(OC)cc2C(Nc3ncnc4n([C@H]5[C@H](O)[C@H](O)[C@@H](CO)O5)cnc34)CCc2c1	Z2093286033
FC(C(=O)N1CCC(O)(CNc2ncnc3c2[nH]c(C)c3)CC1)CC	m_274310____14113060____14118998____15869892
O=C(NC(C)C1(O)CN(C(=O)Cn2c3ncnc(N)c3nc2)CC1)C	m_275592____15865588____13186878____15858030
O=C(NC1C2N(c3nc4n(C)cnc4cn3)CC(C1)CC2)CC(OC)C	m_274310____15937606____12658018____15871032
O=C(NCC1C2N(c3nc4nc[nH]c4cn3)CC1CCC2)C(O)(C)C	m_274310____15938040____15939716____15870074
FC(F)(F)c1nc(NC2CC(O)(CNC(=O)CC)C2)nc2[nH]cnc12	m_274310____15938284____12170230____15870978
O=C(NC1C(C)(C)N(C(=O)C2CC2)CC1)C=1Oc2c(C(=O)C=1)cccc2	m_275592____15865698____14135622____13186210
O=C1C(C)=C(c2ccccc2)Oc2c(-c3onc(C4CN(CC5CCOCC5)C(=O)CC4)n3)cccc12	Z2651748074
O=C(N)C(CC)N1C[C@H]2C(NC(=O)C=3Oc4c(C(=O)C=3)cccc4)[C@H]2C1	m_275030____14113862____14122416____14146980
O=C(CC)N1C(CNC(=O)C=2Oc3c(C(=O)C=2)cccc3)CC2(C1)CC2	m_275592____15865758____14135622____13186202
Fc1cc2OC(C(=O)N3C(CO)CC4(C3)CCSCC4)=CC(=O)c2cc1	Z3909846634
O=C(NC1(CCO)CCN(C)CC1)C1=C(C)C(=O)c2c(O1)cccc2	Z3195338183
FC(F)(F)C=1Oc2c(C(=O)C=1)cc(NC(=O)CC1N(C(=O)C)CCCC1)cc2	Z3088532638
O=C(N1C(C2CC2)c2c(cc(OC)c(OC)c2)CC1)c1ncnc2nc[nH]c12	Z3579762241
O=C(N(CCC(C)C)c1ccc(OC)cc1)c1ncnc2nc[nH]c12	Z3547348380
O=C(NC1(C)CN(c2nc3ncn(C)c3cn2)CC1)C(OC)C1CCC1	m_274310____14112944____14121518____15871096
O=C(NCC1OC2(C(C)C(C)OC2)CC1)C1=C(C)C(=O)c2c(O1)cccc2	Z3086693267
O=C(C(O)C1CC1)N1[C@@H](CCNC(=O)c2ncnc3nc[nH]c23)CCC1	m_275592____14114842____15843004____15859246
Fc1c(OC)ccc(CN2CCC(Nc3nc(O)c4n(C)cnc4n3)CC2)c1	Z3718839566
FC(F)(F)c1nc(N2CC3(Oc4c(C(=O)C3)cccc4)CC2)c2nc[nH]c2n1	Z2348267154
O=C(N[C@@H]1[C@H](Nc2nc3nc[nH]c3cn2)CCCC1)C(OC)(CC)C	m_274310____15938064____15940328____15870074
O=C(NCCN(CCOC)c1ncnc2nc[nH]c12)C1C(C(O)C)C1	m_274310____14113204____15944102____12649998
Clc1cc2C(=O)C=C(c3onc(C4CN(CC5CCCCC5)C(=O)CC4)n3)Oc2cc1	Z2651716807
O=C(NC(CC(Nc1ncnc2nc[nH]c12)C)C)C(O)(C)C1CCC1	m_274310____14113248____15941910____12649998
O=C(NC1CC(NC(=O)c2ncnc3nc[nH]c23)C1)C(O)(C)C1CCC1	m_275592____14114726____15843004____15855864
O=C(N1[C@H]2[C@H](CN(C(=O)C3(O)CC3)C2)CCC1)c1ncnc2nc[nH]c12	m_275592____14115004____15843004____15858682
Fc1cc2OC(C(=O)NCC3OC4(COCCC4)CC3)=CC(=O)c2cc1	Z3592802650
O(C)c1cc([C@H]2N(C3CC3)CC[C@@H]2Nc2nc3n(C)cnc3cn2)ccc1	Z3830452907
O=C(NCC1(OC)CN(c2ncnc3nc[nH]c23)C1)C1CC2C(C2)CC1	m_274310____15938246____14121258____12649998
O=C(NCC1(OC)CN(c2nc3nc[nH]c3cn2)C1)C1C2C(C2)CCC1	m_274310____15938246____14121254____15870074
O(C)c1cc(OC)cc(NC2CCN(Cc3n(C)c4C(=O)NC(=O)N(C)c4n3)CC2)c1	Z1384383617
O=C(NC[C@@H](Nc1ncnc2n(CC)cnc12)CO)CC1COCC1	m_274310____15937766____12658096____12359766
O=C(NCCC1(O)CN(c2ncnc3n(C4CC4)cnc23)C1)CC1CC1	m_274310____15937540____12185810____15870250
O=C(NC1(C(=O)OCCn2c3C(=O)N(C)C(=O)N(C)c3nc2)c2c(cccc2)CCC1)C	Z1074614700
O=C(CCCn1c2C(=O)N(C)C(=O)N(C)c2nc1)N1C2C(O)C3CC2C(C1)C3	Z1998311798
O=C(N(CC(O)CN(C)c1ncnc2nc[nH]c12)C)CC1C2C(C2)CC1	m_274310____14113198____14121256____12649998
O=C(N1[C@@H](COCc2ccccc2)CCC1)C=1Oc2c(c(OC)ccc2)C(=O)C=1	Z3893055242
O=C(NC(CCN1CCN(C)CC1)(C)C)C=1Oc2c(c(OC)ccc2)C(=O)C=1	Z3991006217
O=C(Nc1cc2C(=O)C=COc2cc1)N1C2(C(O)C)CCC1CC2	Z3599057701
Fc1cc2OC(C(=O)OCC(=O)NC(C(=O)N3CCCCC3)C)=CC(=O)c2cc1	Z2081184607
O=C(NCC12CN(CCC1)CCC2)c1cc2OC=CC(=O)c2cc1	Z3203575984
O=C(N1[C@@H]2[C@H]([C@H](OC)C1)COC2)c1cc2OC=CC(=O)c2cc1	Z3633638351
Clc1cc2N(C(=O)C(NC(COC)C3OCCC3)C)c3c(Sc2cc1)cccc3	Z1917797297
O=C(N(C)C)[C@H]1O[C@@H](C2CCN(C(=O)c3cc4OC=CC(=O)c4cc3)CC2)CC1	Z3055738245
O=C(N[C@@H]1C[C@]2(C(=O)O)[C@H](C1)C2)CN1c2c(Sc3c1cccc3)cccc2	Z2755675104
O=C(NC1C(=O)N(Cc2ccc(OC)cc2)CC1)Cn1c2C(=O)N(C)C(=O)N(C)c2nc1	Z1212559538
Fc1cc2C(=O)C=C(C(=O)N3C4CC(=O)NCC3CCC4)Oc2cc1	Z3750091262
Clc1cc2C(=O)C=C(C(=O)N3c4c5c(ccc4)CCCC5CC3)Oc2cc1	Z1555755722
O=C(NCC1(N2CCC(OC)CC2)CCCC1)Cn1c2ncnc(N)c2nc1	Z1152719507
O=C(CC1(O)COCC1)N1[C@@H](CNc2ncnc3c2[nH]c(C)c3)CCC1	m_274310____14112828____15941282____15869892
Clc1nc(N2CCC(Cc3cc(O)ccc3)CC2)c2[nH]cnc2n1	Z3650532683
OC[C@H]1N(c2ncnc3n(-c4ccccc4)cnc23)[C@@H]2[C@H](C1)CCC2	Z3394382714
Fc1cc2C(=O)C=C(C(=O)N3C4C5(C(C)(C)C(C4)CC5)CC3)Oc2cc1	s_11____14597902____55582
Clc1cc2C(=O)C=C(C(=O)NCC3OC4(CC(C)OC4)CC3)Oc2cc1	Z2876871956
O=C(C(O)(C)C1CCC1)N1CC2N(c3ncnc4nc[nH]c34)CC(C1)C2	m_274310____15938238____15941910____12649998
Clc1nc(N2C(COC)(CNC(=O)CO)CCC2)c2[nH]cnc2n1	m_274310____15937468____15943396____15867404
O=C(NC1C2CN(c3nc4n(C)cnc4cn3)C(C2)CC1)C(OC)(C)C	m_274310____15937726____15940296____15871032
O=C(NCC1C2N(C(=O)OC)CC(C1)CC2)CCn1c2ncnc(N)c2nc1	Z2641852998
Clc1cc2OC(C(=O)NCC3(CO)CC4(CC(F)(F)C4)C3)=CC(=O)c2cc1	Z3907122602
O=C(N1CC(O)C(NC(=O)C2CC(C)C2)CC1)c1ncnc2nc[nH]c12	m_275592____14114572____13187300____15863234
O=C(N1CC(O)(C(NC(=O)C2CC2)C)CC1)c1ncnc2nc[nH]c12	m_275592____15865588____13186882____15863234
Clc1nc(N2C3C(NC(=O)CO)CCC(C3)CC2)c2[nH]cnc2n1	m_274310____15937982____15943396____15867404
Oc1nc(N2C(C3COCCC3)CC(O)C2)nc2ncn(C)c12	Z3718893824
Clc1ccc(C2(O)CC3N(c4ncnc5n(CC)cnc45)C(C2)CC3)cc1	Z2199808358
Clc1ccc(C2(O)CC3N(c4nc(O)c5n(C)cnc5n4)C(C2)CC3)cc1	Z3718891655
Clc1nc(N2C3CC(O)(c4ccc(Cl)cc4)CC2CC3)c2[nH]cnc2n1	Z2972395390
O=C(NCC(O)CNc1nc2n(C)cnc2cn1)c1cc(OC)ccc1	m_274310____14112866____14115580____15871032
O=C(OC)C[C@H]1C(C)(C)[C@@H](NC(=O)C2=C(C)C(=O)c3c(O2)cccc3)C1	Z3612351752
O=C(NC(CCCC(C)C)C)COc1cc2C(=O)C=C(C)Oc2cc1	s_34____14165858____6579578
FC1C(C(=O)N2C[C@H]3C(NC(=O)C=4Oc5c(C(=O)C=4)cccc5)[C@H]3C2)C1	m_275592____14114740____14135622____15857454
Clc1cc2OC(C(=O)N(C)C3c4c(cc(OC)cc4)CCC3)=CC(=O)c2cc1	Z2372135834
O=C(NCC[C@@H](Nc1nc(O)c2n(C)cnc2n1)C)C1(OC)CCC1	m_274310____14113064____15942752____15870922
O=C(NC(Cc1c(C)cccc1)c1cc(OC)c(OC)cc1)CCc1[nH]c2C(=O)NC(=O)N(C)c2n1	Z925981210
O=C(CC(C)C)N1CC(N(CCO)c2ncnc3c2[nH]c(C)c3)CCC1	m_274310____14113398____12657780____15869892
O=C(N(CC(C)C)c1c(OC)ccc(C)c1)CCCn1c2ncnc(N)c2nc1	Z4088090126
O=C(NCC1O[C@H]2[C@H](C1)CCCC2)C1=C(C)C(=O)c2c(O1)cccc2	Z3623667496
O=C(N[C@H]1[C@H]2O[C@H]([C@H]3[C@@H]2C3)C1)C1=C(C)C(=O)c2c(O1)cccc2	Z3087417792
O=C(NCC12OC3CC(C1)CC(C2)C3)c1cc2OC=CC(=O)c2cc1	Z3704086790
O=C(NCC1(C)C2OC(C1)CC2)CN1c2c(Sc3c1cccc3)cccc2	Z2714720881
O=C(NCC(O)CNc1ncnc2c1[nH]c(C)c2)C1C(C)CC(=O)N1	m_274310____14112866____15942600____15869892
Clc1cc2C(=O)C=C(C(=O)N3C4C(c5nc[nH]c5CC4)CCC3)Oc2cc1	Z3584505543
Cn1c2c(nc(N3CCC4(Oc5c(cccc5)CC4)CC3)nc2)nc1	Z3829862159
O=C1N(C)C(=O)c2[nH]c(N3CCC4(Oc5c(cccc5)CC4)CC3)nc2N1	Z3077609311
Fc1cc2OC(C(=O)N3C(C(C)C)C4(C3)CCCCC4)=CC(=O)c2cc1	Z2305337664
OC1(CN(Cc2ccccc2)c2ncnc3n(C4CC4)cnc23)CCCC1	Z2212420362
O=C(CCn1c2ncnc(N)c2nc1)N1C(COC)(CC(C)C)CCC1	Z2637212382
O=C(C(O)C1CCC1)N1C2CN(c3nc4nc[nH]c4cn3)CCC1CC2	m_274310____14112902____15939406____15870074
O=C(N(C)C1CC(c2cc(OC)ccc2)C1)CCn1c2ncnc(N)c2nc1	Z2641309659
O(CC1(O)CCN(c2[nH]c3C(=O)N(C)C(=O)N(C)c3n2)CCC1)C	s_27____14058184____624172
O=C(NCC[C@@H](Nc1ncnc2c1[nH]c(C)c2)C)CC(O)(CCC)C	m_274310____14113064____15944758____15869892
Clc1cc(C(=O)N2C(C(=O)OCc3n(C)c4C(=O)NC(=O)N(C)c4n3)CCC2)c(OC)cc1	Z847459836
FC1(F)CCC(OC)(CNC(=O)CCc2[nH]c3C(=O)NC(=O)N(C)c3n2)CC1	Z2644029647
O=C(C)N1CC2C(NCc3n(CCOC)c4C(=O)NC(=O)N(CCC)c4n3)CCCC2C1	Z2149936016
O=C(N1CCC(O)(CNc2nc3nc[nH]c3cn2)CC1)C1(C)CC(C)C1	m_274310____14113060____15941298____15870074
O=C(NC1(CNc2ncnc3nc[nH]c23)CCCC1)CC1CC(O)CC1	m_274310____14112810____15944068____12649998
Clc1nc(N2CCC(O)(C3(NC(=O)C)CC3)CC2)c2[nH]cnc2n1	m_274310____15938318____12185798____15867404
O=C(N1C2(CC(=O)C1)CNC2)C=1Oc2c(c(OC)ccc2)C(=O)C=1	Z3888767260
O=C(NCC1CN(CC2CC2)CCC1)Nc1cc2C(=O)C=COc2cc1	Z3176690424
FC1(F)[C@H](C(=O)OC)[C@@H]1CNC(=O)C1=C(C)C(=O)c2c(O1)cccc2	Z3204350102
O=C(N1C(C)(C)CC(OC)CC1)C=1Oc2c(C(=O)C=1)cccc2	Z4089886890
O=C(OCC(=O)N1c2c(Sc3c1cccc3)cccc2)CCNC(=O)c1c(O)cc(C)cc1	Z1016336436
O=C(NC(C)C1(OC)CCOCC1)CN1c2c(Sc3c1cccc3)cccc2	Z2714630729
Clc1cc2C(=O)C=C(C(=O)NC3C(C)(C)C(CC(=O)OC)C3)Oc2cc1	Z3608918688
FC(F)(F)C=1Oc2c(C(=O)C=1)cc(NC(=O)CCC1CNC(=O)CC1)cc2	Z3582994634
O=C(CN1c2c(Sc3c1cccc3)cccc2)N1CC(COC)(C2CCC2)C1	Z2715501539
Fc1cc2OC(C(=O)N3[C@H](C)[C@H](N(CCO)C)CC3)=CC(=O)c2cc1	Z3587475448
Clc1cc2OC(C(=O)NC3CN(C)C4(C3)CCC4)=CC(=O)c2cc1	Z3625431934
FC(F)(F)Oc1c(CC(CO)CNC(=O)c2cc3OC=CC(=O)c3cc2)cccc1	Z1997083793
O=C(NCCn1c2ncnc(N)c2nc1)CC(NC(=O)C)c1ccc(OC)cc1	Z2719731616
Brc1cc2C(=O)C=C(C(=O)N3CC(CO)(CC)CCC3)Oc2cc1	Z2357955104
O=C(NC1CN(c2ccc(OC)cc2)C(=O)C1)Cn1c2ncnc(N)c2nc1	Z2644323771
Fc1cc2OC(C(=O)NCC3N(CCCC)CCCC3)=CC(=O)c2cc1	Z2069137967
Brc1cc2C(=O)C=C(C(=O)NC3(C(O)COC)CC3)Oc2cc1	Z3608955599
O=C(NC1C2(OCC1)CCNCC2)C=1Oc2c(C(=O)C=1)cccc2	Z3384269209
S(CCC(=O)N1C(CO)(C)CC(OC)C1)c1ncnc2[nH]cnc12	s_22____12430332____11399486
Clc1cc2OC(C(=O)N3[C@H](C(=O)N(C)C)C[C@@H]4OCC[C@H]34)=CC(=O)c2cc1	Z3600295605
O=C(N[C@H]1[C@H]2O[C@H]([C@H]3[C@@H]2C3)C1)c1cc2OC=CC(=O)c2cc1	Z2964923083
O=C(Cn1c2ncnc(N)c2nc1)N1C(C)CCC2(OCc3c2cccc3)C1	Z3624976984
Fc1c(OC)ccc(C2C(C)N(C(=O)Cn3c4ncnc(N)c4nc3)CC2)c1	Z3628515770
O=C(NCC1OC2(CN(c3nc4nc[nH]c4cn3)C1)CCC2)C1(O)CC1	m_274310____15938386____15941446____15870074
Fc1cc2OC(C(=O)N3C4C(c5ncn(C)c5CC4)CCC3)=CC(=O)c2cc1	Z3584463637
O=C(NC(Cc1c(OC)cccc1)(C)C)CCc1[nH]c2C(=O)NC(=O)N(C)c2n1	Z1129450685
Clc1cc2OC(C(=O)N3C4(C(=O)OCC4)CCC3)=CC(=O)c2cc1	Z2372324030
Clc1nc(N2CCC3(Oc4c(C(O)C3)cccc4)CC2)c2ncn(CC)c2n1	Z2976072870
Clc1cc2OC(C(=O)N[C@@H]3[C@@H](CO)[C@@H]4[C@H]3CCC4)=CC(=O)c2cc1	Z3647465017
O=C(NC1CN(C(=O)Cn2c3ncnc(N)c3nc2)CC2(C1)CC2)CO	m_275592____15865460____15841508____15858030
O=C(NC1C(C)(C)C2N(C(=O)c3ncnc4nc[nH]c34)CCCC12)CO	m_275592____14114516____15841508____15863234
O=C(NC1C(C)(C)C2N(c3nc4ncn(C)c4cn3)CCCC12)CO	m_274310____14113376____15943396____15871096
O=C(CC1(O)COCC1)N1C[C@H]2[C@@H](C1)CN(c1nc3nc[nH]c3cn1)C2	m_274310____14112980____15941282____15870074
Clc1nc(NCC2CC(NC(=O)C3(O)CC3)CC2)c2[nH]cnc2n1	m_274310____14113186____15941446____15867404
O=C(NCC[C@H]1[C@H](Cc2ccccc2)C1)CCCn1c2ncnc(N)c2nc1	Z3205347148
O=C(Nc1ncnc2[nH]cnc12)C(OC(=O)C1(NC(=O)C)c2c(cccc2)CCC1)C	Z1303835185
O=C(NC(CC1CC2N(c3nc4nc[nH]c4cn3)C(C1)CC2)C)COC	m_274310____15937840____12170228____15870074
O=C(NCC1(Nc2nc(O)c3n(C)cnc3n2)CC1)C1C2OC(C1)CC2	m_274310____14112892____12658074____15870922
O=C1N(C)C(=O)c2n(CCN3C(C4C(O)CCC(C)C4)CCCC3)cnc2N1C	Z1980506459
O=C(N(C(C)C1CC1)C1CC1)COC(=O)C=1Oc2c(c(OC)ccc2)C(=O)C=1	Z3865416662
O=C(N1C(CO)CC(CO)C1)C=1Oc2c(C(=O)C=1)cccc2	Z3370624187
Clc1cc2OC(C(=O)NC[C@H]3[C@@H](C(=O)OC)C3(F)F)=CC(=O)c2cc1	Z2850194432
Fc1cc2C(=O)C=C(C(=O)N3CCC(NC(=O)C4CCOCC4)CC3)Oc2cc1	Z1151455008
S(CCC(=O)N1c2c(C(CCOC)CC1)cccc2)c1ncnc2[nH]cnc12	Z3208516114
Clc1cc2OC(C(=O)N3[C@H]4[C@@H]5OC(C)(C)O[C@@H]5[C@@H](C3)C4)=CC(=O)c2cc1	Z4024011828
O=C(OCC)C12C(C)OC(CNC(=O)C3=C(C)C(=O)c4c(O3)cccc4)(C1)C2	Z3625462204
Clc1cc2OC(C(=O)N3CCC(C(=O)OC)(C(F)F)CC3)=CC(=O)c2cc1	Z3706733155
O=C(OC)C(NC(=O)C1=C(C)C(=O)c2c(O1)cccc2)C1(C)CC1	Z3092536885
O=C(CN(C)c1ncnc2nc[nH]c12)N1c2c(OC)cc(OC)cc2CCC1	Z2356927130
O=C(NC[C@H]1[C@@H]2O[C@H](C1)CC2)CN1c2c(Sc3c1cccc3)cccc2	Z3644323885
O=C(OC)C1C2CN(c3nc(O)c4n(C)cnc4n3)CC(C1)CC2	Z3833512440
O=C1N(C)C(=O)c2n(CCN3C(c4cc(O)ccc4)CCCC3)cnc2N1C	Z3323342098
O=C(NCC1N(c2nc3n(C)cnc3cn2)CCN(C)C1)C1(O)CCC1	m_274310____15938056____15941818____15871032
O=C(NCC1(COC)N(c2nc3ncn(C)c3cn2)CCC1)CO	m_274310____15937468____15943396____15871096
O=C(C(OC)C1CCC1)N1[C@@H]2CN(c3nc4ncn(C)c4cn3)[C@H](C1)C2	m_274310____14112794____14121518____15871096
O=C(CC1(O)COCC1)N1CC(NC(=O)c2ncnc3nc[nH]c23)C1	m_275592____17554698____15843834____15863234
O=C(NC1CN(c2ncnc3nc[nH]c23)C(C)C1)C1OCC2(C1)CCC2	m_274310____15938050____15944278____12649998
O(C)c1cc(OC)cc(N2CC(CNc3nc(O)c4n(C)cnc4n3)CC2)c1	Z3718863000
O=C(N1CC2C(N(c3nc4n(C)cnc4cn3)CCC2)CC1)C1(O)CC1	m_274310____15937870____15941446____15871032
O=C(NCC1(CNc2nc3ncn(C)c3cn2)CC1)CC1CC(O)CC1	m_274310____15937456____15944068____15871096
O=C(N(CCCN)CC1CCCC1)C1=C(C)C(=O)c2c(O1)cccc2	Z3104706733
Brc1cc2OC(C(=O)NCC3C(C)(C)C(OC)C3)=CC(=O)c2cc1	Z3988886953
FC(F)(F)C1CC(NC(=O)COC(=O)C=2Oc3c(C(=O)C=2)ccc(F)c3)CCC1	Z2081179029
Fc1cc2OC(C(=O)N3C4C(=O)NCC4C(C)CC3)=CC(=O)c2cc1	Z3911141590
Fc1cc2C(=O)C=C(C(=O)NC34CN(CC3)CCC4)Oc2cc1	s_11____12622556____55582
Clc1cc2C(=O)C=C(C(=O)N3C4C(C(N)C3)COC4)Oc2cc1	Z3522538200
Brc1cc2C(=O)C=C(C(=O)NC3C4(C(OC)C3)CCC4)Oc2cc1	Z2356234543
O(C)c1ccc(N2C(=O)C(Nc3nc4n(C)cnc4cn3)CCC2)cc1	Z3832883175
Fc1cc2C(=O)C=C(C(=O)N3CCC4(C(C(=O)N5CCCC5)C4)CC3)Oc2cc1	Z1580543516
Clc1cc2OC(C(=O)NCC3OCC4(CC3)CCOCC4)=CC(=O)c2cc1	Z2849755328
Fc1c(F)cc(C2CN(C(=O)c3ncnc4[nH]cnc34)CCC2)cc1OC	Z3500954038
O=C(N1CC2(c3c(cc4OCCOc4c3)C1)CCCC2)c1ncnc2nc[nH]c12	Z3467237382
O=C(NC1C2N(c3nc(C(=O)OC)c4nc[nH]c4n3)CCC(C2)CC1)C	m_274310____15937982____12185798____15870962
O=C(NCC1C2N(C(=O)OC)CC(C1)CC2)CN(C)c1ncnc2nc[nH]c12	Z2407804532
O=C(NC[C@H](Nc1ncnc2nc[nH]c12)C)C(OC)C1COCCC1	m_274310____15937956____15945060____12649998
O=C(NCC1C2(CCN(c3ncnc4n(CC)cnc34)C1)CCC2)CO	m_274310____15937844____15943396____12359766
O=C(CCn1c2ncnc(N)c2nc1)N1C2(C(O)CC1)CSCC2	Z2647816911
O=C(CCc1[nH]c2C(=O)NC(=O)N(C)c2n1)N1C(CO)(CC(C)C)CCC1	Z1834109473
Clc1ccc(CC2(O)CN(c3nc(O)c4n(C)cnc4n3)CC2)cc1	Z3718934094
O=C(NC1C2(Nc3ncnc4nc[nH]c34)CC(C1)CC2)CCC(OC)C	m_274310____15938252____12658244____12649998
Clc1nc(NCC2(O)CN(C(=O)CC)CCC2)c2ncn(C)c2n1	m_274310____15938210____12170230____15870608
n1(-c2ccccc2)c2ncnc(N3CC45C(C3)(COC4)CCCC5)c2nc1	Z2616016302
FC(F)(F)CCC1(O)CCN(c2ncnc3n(-c4ccccc4)cnc23)CC1	Z3078444057
O=C(NC1(C2(O)CCN(c3nc(O)c4n(C)cnc4n3)CC2)CC1)C	m_274310____15938318____12185798____15870922
O=C(NC1(C2(O)CCN(C(=O)c3ncnc4nc[nH]c34)CC2)CC1)C	m_275592____15865594____13186878____15863234
O=C(N1CC(N(C)c2nc3nc[nH]c3cn2)C1)C1(O)C2CC(C1)CC2	m_274310____15937960____15945086____15870074
O=C(N(CC(Nc1nc2nc[nH]c2cn1)(C)C)C)C1(O)C2CC(C1)CC2	m_274310____15937578____15945086____15870074
FC(F)(C(=O)NC[C@@H](Nc1ncnc2nc[nH]c12)CO)CC1CC1	m_274310____15937766____15942790____12649998
O=C(N1CC2(C1)CN(c1ncnc3nc[nH]c13)C2)C1(O)C2CC(C1)CC2	m_274310____15937932____15945086____12649998
O=C(NC1C2C(N(c3ncnc4nc[nH]c34)C1)CCCC2)C(CO)(C)C	m_274310____15938100____15939676____12649998
O=C(OC)c1sc(C2CN(C(=O)c3cc4OC=CC(=O)c4cc3)CCC2)nc1	Z2649934588
O=C(N1CCC2(NC(=O)OC2)CC1)c1cc2OC=CC(=O)c2cc1	Z1994526340
Fc1cc2C(=O)C=C(C(=O)N[C@H](C(=O)N3CCOCC3)CC(C)C)Oc2cc1	Z2454359565
O=C(NC1C(C)NCCC1C)C=1Oc2c(c(OC)ccc2)C(=O)C=1	Z3865643192
Brc1cc2C(=O)C=C(C(=O)N3C[C@@H]4[C@H](CO)CO[C@@H]4C3)Oc2cc1	Z4026960408
Brc1cc2C(=O)C=C(C(=O)NCC3(COC)OCCC3)Oc2cc1	Z3054684056
S(CC(=O)NC(c1ccc(OC)cc1)C1CC1)c1ncnc2[nH]cnc12	Z1227795345
O=C(Nc1cc2C(=O)C=COc2cc1)N1CC2(OCC1)CC(C)(C)OC2	Z3599057312
O=C(NC1C(C(=O)OCc2ccccc2)C2CC1CC2)c1cc2OC=CC(=O)c2cc1	Z1994433860
O=C(NC(CN1CCCC1)c1ccc(OC)cc1)CCc1[nH]c2C(=O)NC(=O)N(C)c2n1	Z1625621069
O=C(CCc1[nH]c2C(=O)NC(=O)N(C)c2n1)N1CCC(c2oc3c(C)cccc3n2)CC1	Z1769366525
O=C(NCC(Nc1ncnc2c1[nH]c(C)c2)C1CC1)C1(CO)OCCC1	m_274310____14112692____15941372____15869892
O=C(NC1C2C(CN(c3ncnc4nc[nH]c34)C2)C1)CC(COC)(C)C	m_274310____15937524____14121384____12649998
O=C(N(CC(O)CN(C)c1ncnc2c1[nH]c(C)c2)C)C1C(CC)(C)C1	m_274310____14113198____14120664____15869892
O=C(N[C@@H](CNc1nc2nc[nH]c2cn1)C)C12N(CC(OC)C1)CCC2	m_274310____14112874____15945184____15870074
O=C(C(OC)C1CC1)N1CC2(N(c3nc4nc[nH]c4cn3)CCC2)CC1	m_274310____15937494____12658318____15870074
Clc1ccc(C(O)C2CCN(C(=O)CCc3[nH]c4C(=O)NC(=O)N(C)c4n3)CC2)cc1	Z1170796359
O=C(NCC1C2(CCN(c3nc4ncn(C)c4cn3)C1)CCC2)COC	m_274310____15937844____12170228____15871096
O=C(N(CC(O)COc1ccc(CC)cc1)C)C(C)n1c2ncnc(N)c2nc1	Z2632316487
O=C(N(CCCn1c2ncnc(N)c2nc1)C)C1(c2ccccc2)OCCCC1	Z3202738242
O=C(Cn1c2ncnc(N)c2nc1)N1C2C(OC)C3CC2C(C1)C3	Z2089967489
O=C(NC(C(=O)O)CC1COCC1)Nc1cc2C(=O)C=COc2cc1	m_272330____13770678____14588458
Fc1ccc(CC2(C(=O)N(CCn3c4ncnc(N)c4nc3)C)OCCC2)cc1	Z3359819420
O=C(NCC1CN(c2nc3nc[nH]c3cn2)C(C)C1)CC1(OC)CCC1	m_274310____15938344____12658290____15870074
FC1(CO)CC(C(=O)N2CC(O)(CNc3ncnc4nc[nH]c34)C2)C1	m_274310____15938070____15944288____12649998
Fc1cc(CC2(C)N(C(=O)CCCn3c4ncnc(N)c4nc3)CCC2)ccc1	Z3203024749
O=C(NC[C@@H](Nc1nc2ncn(C)c2cn1)CO)C12OCC(C)(C1)C2	m_274310____15937766____15942350____15871096
O=C(NCCC(Nc1nc2n(C)cnc2cn1)C)CC1CC(O)CC1	m_274310____14112744____15944068____15871032
O=C(N(C[C@@H]1N(c2nc3nc[nH]c3cn2)CCC1)C)CC1CC(O)CC1	m_274310____15938286____15944068____15870074
O=C(NC[C@H](Nc1nc2nc[nH]c2cn1)C)C(C)(C)C1(O)COCC1	m_274310____15937956____15943866____15870074
Fc1cc2C(C(=O)NC[C@@H](Nc3ncnc4nc[nH]c34)CO)Cc2cc1	m_274310____15937766____14121640____12649998
O=C(CC1(O)CCC1)N1CC(C)(C)C(CNc2nc3nc[nH]c3cn2)C1	m_274310____15938178____12658380____15870074
O=C(N1[C@H]2CC(CNc3nc4ncn(C)c4cn3)C[C@@H]1CC2)C1(O)CC1	m_274310____15938306____15941446____15871096
O=C(CC)N1CC2(N(C(=O)C=3Oc4c(C(=O)C=3)cccc4)CCC2)CC1	m_275592____15865694____13186874____14129018
O=C(Nc1c(N2CCC(CO)CC2)cccc1)c1cc2OC=CC(=O)c2cc1	Z1997133659
Clc1cc2OC(C(=O)NC3CN(C(=O)COC)CCC3)=CC(=O)c2cc1	Z3868277436
Clc1cc2OC(C(=O)N3C4(COC(CO)C3)CCC4)=CC(=O)c2cc1	Z3713254036
O=C(NCC1N(c2ncnc3c2[nH]c(C)c3)CCC1C)C(O)(C)C1CC1	m_274310____15937876____15940274____15869892
Fc1cc2OC(C(=O)Nc3ccc(OCCN4CCCCC4)cc3)=CC(=O)c2cc1	Z2073027870
O=C(NC1(C(=O)OC)[C@H](C)C1C)c1cc2OC=CC(=O)c2cc1	Z3614674308
O=C(NCC1C2(C(OC(C)(C)C)C1)CCC2)C1=C(C)C(=O)c2c(O1)cccc2	Z3911978647
O=C(NC[C@]1(CO)[C@@H](c2ccccc2)CC1)C1=C(C)C(=O)c2c(O1)cccc2	Z4114195900
O=C(NC1C(C)(C)C2OCCC12)CN1c2c(Sc3c1cccc3)cccc2	Z2706145613
O=C(N1CCC(O)(Cc2ncccc2)CC1)C1=C(C)C(=O)c2c(O1)cccc2	Z3203278881
Fc1cc2OC(C(=O)N3CC4(C(=O)N5CCCC5)C(C3)COCC4)=CC(=O)c2cc1	Z2585764304
O=C(N1[C@H](Cc2ccc(O)cc2)COCC1)c1ncnc2nc[nH]c12	m_22____16946112____12807966
Fc1cc2C(=O)C=C(C(=O)OCC(=O)NC(c3ccc(F)cc3)C3CCCC3)Oc2cc1	Z792955188
Fc1cc2C(=O)C=C(C(=O)NC3C4OCC5C4CC3C5)Oc2cc1	Z2822106954
Fc1cc2C(=O)C=C(C(=O)NC3(CNC(=O)OC(C)(C)C)C(C)CCCC3)Oc2cc1	Z1264556598
S(CCC(=O)NC(C)C1CN(CCOC)CCC1)c1ncnc2[nH]cnc12	Z3669010454
O=C(NC1C2(CN(c3nc(C(=O)OC)c4nc[nH]c4n3)CC1)CCC2)C	m_274310____15937724____12185798____15870962
Brc1cc2OC(C(=O)NCC3(CO)C(CO)CC3)=CC(=O)c2cc1	Z3851907840
O=C(N1C(C(=O)OCC)CC2(C1)CCNCC2)C1=C(C)C(=O)c2c(O1)cccc2	Z3830925317
O=C(N(CC(O)CN(C)c1ncnc2nc[nH]c12)C)C1COCCC1	m_274310____14113198____12658032____12649998
Clc1nc(N2C3(C(NC(=O)C(O)C)CC2)CCC3)c2[nH]cnc2n1	m_274310____15937660____15943424____15867404
Clc1nc(N2C3C(NC(=O)CO)(CC2)CCC3)c2ncn(C)c2n1	m_274310____14113178____15943396____15870608
Clc1nc(N2C3(C(NC(=O)CO)CC2)CCC3)c2n(C)cnc2n1	m_274310____15937660____15943396____15870128
O=C(NC1CC2(C1)CC(CNc1nc3nc[nH]c3cn1)C2)C1(OC)CC1	m_274310____15938266____15941572____15870074
O=C(NC1CC(C)N(c2ncnc3nc[nH]c23)CC1)C1C(OC)CCC1	m_274310____14113062____14121250____12649998
O=C(N(CC(O)CN(C)c1nc2nc[nH]c2cn1)C)C1(C2CCC2)CC1	m_274310____14113198____15944534____15870074
Clc1nc(NC2CCN(Cc3c(OC)cccc3)CC2)c2ncn(C)c2n1	Z3718840586
O=C(NC1CCC2(CN(c3ncnc4nc[nH]c34)CC2)CC1)C(OC)C	m_274310____15938066____12657992____12649998
O=C(NC(C)C1(O)CN(c2ncnc3nc[nH]c23)C1)CC1C(=O)NCC1	m_274310____15937924____14121144____12649998
O=C(NC[C@H]1N(C(OC(C)(C)C)=O)C[C@H](O)C1)CN(C)c1ncnc2nc[nH]c12	Z2083313803
Fc1ccc(OC2CCC(NC(=O)c3ncnc4[nH]cnc34)CC2)cc1	Z3860894702
O=C(NCC(Nc1ncnc2nc[nH]c12)C(C)C)C1OCC2(C1)CCC2	m_274310____14112856____15944278____12649998
O=C(C(CCOC)C)N1C2C(Nc3ncnc4nc[nH]c34)CC(C1)CC2	m_274310____14113316____14119722____12649998
O=C(NC1C2CC3(OC)CC1CC(C3)C2)C(C)n1c2ncnc(N)c2nc1	Z2638600176
O=C1N(C)C(=O)c2n(CCCN3[C@@H]4[C@@H](CC[C@H](O)C4)CCC3)cnc2N1C	Z3881378523
O=C(NCC(N(C(=O)C=1Oc2c(C(=O)C=1)cccc2)C)C1CC1)CCC	m_275592____14115184____14135622____13186232
O=C(Nc1cc2C(=O)C=COc2cc1)C1c2c(O)cccc2CC1	m_22____13770658____10465922
O=C(N1[C@H]2[C@](C)(COC2)CCC1)C1=C(C)C(=O)c2c(O1)cccc2	Z3910748699
O=C(OC(C)(C)C)N[C@H]1[C@]2(NC(=O)C=3Oc4c(C(=O)C=3)cccc4)C[C@H](C1)CC2	Z4096816775
Fc1cc2OC(C(=O)N3C(CN(C)C)COC4(C3)CCCC4)=CC(=O)c2cc1	Z2648668141
Clc1cc2OC(C(=O)NCC(C)(C)N3CCC(OC)CC3)=CC(=O)c2cc1	Z2372932688
O=C(NC(C(C)C)Cc1c(OC)ccc(C)c1)CCn1c2ncnc(N)c2nc1	Z2632628813
O(C)c1c(O)ccc(CN(CCn2c3C(=O)N(C)C(=O)N(C)c3nc2)C2CC2)c1	Z1613082884
Fc1cc2OC(C(=O)NCC(C(=O)OC)Cc3ccc(OCC)cc3)=CC(=O)c2cc1	Z2068222601
O=C(NC1(COC)CCN(C(=O)C2CC2)CC1)c1ncnc2nc[nH]c12	m_275592____15865116____15843004____13186210
O=C(NCC1Oc2c(C(=O)C1)cccc2)Cn1c2ncnc(N)c2nc1	m_22____12628806____3937074
S(c1ncnc2n(C)cnc12)C1C(=O)N(c2ccc(OC)cc2)CCC1	Z3799410094
Clc1n(C)c2c(N3C(C)c4c(cc(O)c(OC)c4)CC3)nc(Cl)nc2n1	Z4026457806
O=C(OCC1C(N(C)CC1)c1ccc(OC)cc1)CCc1[nH]c2C(=O)NC(=O)N(C)c2n1	Z1353337883
O=C(NCC(N(C)c1nc2nc[nH]c2cn1)C)C(OC)C1CCC1	m_274310____14113110____14121518____15870074
Clc1cc2OC(C(=O)N[C@@]34C5(OC[C@@H]3C4)CCC5)=CC(=O)c2cc1	Z2963780719
O=C(OC)[C@H]1N(C(=O)C2=C(C)C(=O)c3c(O2)cccc3)C[C@H](OCC)C1	Z3715833003
O=C(CCCn1c2ncnc(N)c2nc1)N1c2c(cc(OC(C)C)cc2)CCC1	Z3205432871
Clc1cc2OC(C(=O)N3C[C@]4(C(F)(F)F)[C@H](C3)CCC4)=CC(=O)c2cc1	Z2876615808
O=C(N[C@H]1[C@@H](Nc2nc(O)c3n(C)cnc3n2)CCCC1)C(OC)C	m_274310____15938230____12657992____15870922
O=C(NCC(Nc1ncnc2c1[nH]c(C)c2)C(C)C)C(O)COC	m_274310____14112856____15940890____15869892
O=C(NCC(O)(C)C1C2CC(C1)CC2)Nc1cc2C(=O)C=COc2cc1	s_2430____13770670____16504686
Clc1cc2N(C(=O)COC(=O)C(NC(=O)C3CCC3)C)c3c(Sc2cc1)cccc3	Z1054597186
OC1(CN(Cc2ccccc2)c2ncnc3n(CC)cnc23)c2c(cccc2)CC1	Z1498336088
O=C1N(C)c2nc(CN(Cc3ccccc3)CC3(O)c4c(cccc4)CC3)n(C)c2C(=O)N1	Z1499053601
O=C(NC1C(C)N(c2nc(C(=O)OC)c3nc[nH]c3n2)CCC1)CO	m_274310____14113182____15943396____15870962
O=C(N1CC(O)CN(c2nc3nc[nH]c3cn2)CC1)C1(COC)CC1	m_274310____15937446____14118776____15870074
O=C(NCC(Nc1nc2nc[nH]c2cn1)CC)C1(CO)OCCC1	m_274310____14112808____15941372____15870074
O=C(NC1C(C2CN(c3nc4n(C)cnc4cn3)CCC2)C1)[C@H](OC)C	m_274310____15938186____15939588____15871032
O=C(NC[C@@H](Nc1ncnc2n(C3CC3)cnc12)CO)C12OCC(C1)C2	m_274310____15937766____15944064____15870250
Clc1nc(N2C3C(NC(=O)CO)CC(C2)CC3)c2ncn(C)c2n1	m_274310____15937606____15943396____15870608
O=C(NCC(Nc1nc2n(C)cnc2cn1)(C)C)CC1(O)COCC1	m_274310____15937404____15941282____15871032
O=C(N(CC1(Cc2ccccc2)C2CC(C1)CC2)C1CC1)Cn1c2ncnc(N)c2nc1	Z1370224702
O=C(CC1(O)CCC1)N1C(C)CC(CNc2nc3n(C)cnc3cn2)C1	m_274310____14113140____12658380____15871032
O=C(NC12C3(OC(CO)(C1)C2)CCN(c1nc2nc[nH]c2cn1)CC3)C	m_274310____15938276____12185798____15870074
O=C(NCC(C)(C)C1(O)COCCC1)Cn1c2ncnc(N)c2nc1	Z2647269681
FC(C(=O)NCC(Nc1nc2ncn(C)c2cn1)C)C1(O)CCCC1	m_274310____14112730____15943992____15871096
FC(F)(F)C=1Oc2c(C(=O)C=1)cc(NC(=O)[C@@H]1O[C@@H](C(=O)OC)[C@H](C)C1)cc2	Z3088533173
O=C(N1C(C(OC(C)(C)C)=O)C2(C1)CCC2)C1=C(C)C(=O)c2c(O1)cccc2	Z3634071402
O=C(NCC(O)Cn1nccc1)C=1Oc2c(c(OC)ccc2)C(=O)C=1	s_22____14189672____16808382
O=C(NC[C@H](CC(=O)OC)CC(C)C)C(C)n1c2ncnc(N)c2nc1	Z2640668736
O=C(N(CCn1c2ncnc(N)c2nc1)C)C1c2c(OC(C)(C)C1)cccc2	Z2844353590
Clc1cc2C(=O)C=C(C(=O)OC3C(=O)N(c4c(OC)cccc4)CCC3)Oc2cc1	Z1223768991
O=C(NCC(O)C1OCCC1)Nc1cc2C(=O)C=COc2cc1	s_2430____13770670____12217594
FC(F)(F)c1nc(NC2C(=O)N(Cc3c(OC)cc(OC)cc3)CC2)c2nc[nH]c2n1	Z2094858049
Fc1cc2OC(C(=O)NC3C4(CCC3C#N)CCOCC4)=CC(=O)c2cc1	Z3207604274
Fc1cc2OC(C(=O)NC3CCC(N4C(=O)CCCC4)CC3)=CC(=O)c2cc1	Z2962349925
O=C(N(CCOC)C)C1CN(c2ncnc3n(-c4ccccc4)cnc23)CCC1	Z2611295038
O=C(NC1(C2N(c3nc4nc[nH]c4cn3)CCC2)CC1)CC(OC)CC	m_274310____15938234____15945216____15870074
Clc1nc(N2CC3(Oc4c(C(=O)C3)cccc4)CC2)c2[nH]cnc2n1	Z2972757315
Clc1nc(N2CC3(Oc4c(cccc4)C2)CCOCC3)c2[nH]c(O)nc2n1	Z3718916239
O=C(CCc1[nH]c2C(=O)NC(=O)N(C)c2n1)N1c2c3c(C(=O)CCC3C1)ccc2	Z1703924711
O=C(C[C@H]1[C@H](Cc2ccccc2)C1)N1CCN(c2ncnc3[nH]cnc23)CCC1	Z2979354543
O=C(N1C2CC(N(C)c3ncnc4c3[nH]c(C)c4)CC1CC2)C1(O)CC1	m_274310____15937952____15941446____15869892
O=C(NCCC1CC(Nc2ncnc3c2[nH]c(C)c3)C1)CC(O)CCC	m_274310____15937752____15942470____15869892
Clc1cc2C(=O)C=C(C(=O)N3C(CC4C5CC(C4)CC5)CCC3)Oc2cc1	Z1038829322
O=C(CC(OC)CC)N1CC2(Nc3nc4nc[nH]c4cn3)C(C1)CCC2	m_274310____15937522____15945216____15870074
O=C(CC(OC)(C)C)N1CC2(Nc3ncnc4nc[nH]c34)C(C1)CCC2	m_274310____15937522____15939526____12649998
O=C(CO)N1CC2C3N(c4ncnc5n(CC)cnc45)CC(C2C1)CC3	m_274310____14113378____15943396____12359766
O=C(CO)N1CC2C3N(c4nc5n(C)cnc5cn4)CC(C2C1)CC3	m_274310____14113378____15943396____15871032
O=C(NC[C@@H](Nc1nc2ncn(C)c2cn1)CO)C1C2CCN(C1)CC2	m_274310____15937766____14118406____15871096
O=C(CC(O)(CCC)C)N1CCC(Nc2nc3nc[nH]c3cn2)CC1	m_274310____14112654____15944758____15870074
O=C(NC(C)C1CN(C(=O)c2ncnc3nc[nH]c23)C1)CC1(O)CCC1	m_275592____14115142____13187522____15863234
O=C(CC1(O)CCC1)N1CCC(N(C)c2nc3n(C)cnc3cn2)CC1	m_274310____15937352____12658380____15871032
O=C(NC1C(O)CN(c2ncnc3nc[nH]c23)CC1)C(O)COC	m_274310____14113432____15940890____12649998
Fc1c(N2CCC(O)CC2)ccc(CNC(=O)Cn2c3ncnc(N)c3nc2)c1	Z1145503648
O=C(NC(CCO)C12CC3CC(C1)CC(C2)C3)C(C)n1c2ncnc(N)c2nc1	Z2639888046
Clc1nc(N2C(C3CCCCC3)CC(O)C2)c2[nH]c(O)nc2n1	Z3718856159
FC(F)CN(C(=O)C=1Oc2c(c(OC)ccc2)C(=O)C=1)CC1CCC1	Z3990893214
O=C(C(C)C)N1CC2N(C(=O)C=3Oc4c(C(=O)C=3)cccc4)CC(C1)C2	m_275592____15865798____13187038____14129018
FC1(F)C(CC(=O)OC)(CCNC(=O)c2cc3OC=CC(=O)c3cc2)C1	Z3609808235
O=C(OC(C(=O)N1c2c(Sc3c1cccc3)cccc2)C)C(O)Cc1ccc(OC)cc1	Z1478856812
O=C(N[C@@H](CNC(=O)C1CC(=O)CC1)C)C=1Oc2c(C(=O)C=1)cccc2	m_275592____14114890____14135622____15861700
FC(F)(F)C(=O)NCC1N(C(=O)c2cc3OC=CC(=O)c3cc2)CC(C)CC1	Z3712671940
O=C(NC12CC(C)(OC1)CC2)c1cc2OC=CC(=O)c2cc1	Z3627481182
Fc1cc2C(=O)C=C(C(=O)N3CCC4(OC(C)(C)C(=O)N4)CC3)Oc2cc1	Z3756725591
O=C(NC1CC2(S(=O)(=O)CC1)CC(C(=O)O)C2)CN1c2c(Sc3c1cccc3)cccc2	Z3278712705
O=C(NC1CC2(C(Nc3ncnc4c3[nH]c(C)c4)C2)C1)C(OC)(CC)C	m_274310____15937912____15940328____15869892
O=C1N(C)C(=O)c2n(CCN3CC4(Oc5c(cccc5)C3)CCC4)cnc2N1C	Z2863766597
OCC1N(CC2N(c3nc(Nc4ccccc4)c4[nH]cnc4n3)CCC2)CCC1	Z2612039107
O=C(C(OC)(CC)C)N1C(CNc2ncnc3c2[nH]c(C)c3)CCCC1	m_274310____14112718____15940328____15869892
Clc1cc2OC(C(=O)NC34COC(C3)CC4)=CC(=O)c2cc1	Z3647341405
Fc1cc2C(=O)C=C(C(=O)NC[C@@]34C(F)(F)[C@@H]3CCCO4)Oc2cc1	Z2675300234
O=C(C(C)n1c2ncnc(N)c2nc1)N1C(c2cc3OCOc3cc2)CCC1	Z2627443990
S(CC(=O)NC1(c2cc3OCCOc3cc2)CCCC1)c1[nH]c2C(=O)N(C)C(=O)N(C)c2n1	Z441289822
Clc1cc2OC(C(=O)NC3CC(C(=O)OC)(C)OCC3)=CC(=O)c2cc1	Z3060180406
Fc1c(O)cc(C2CN(c3n(C)c4C(=O)N(C)C(=O)N(C)c4n3)CCC2)cc1	Z3561982948
O=C1N(C)C(=O)c2nc(CN3CC4(Oc5c(C(=O)C4)cccc5)CC3)[nH]c2N1C	Z2330694713
O=C(NC1(CO)CN(c2ncnc3c2[nH]c(C)c3)C1)C(C)C1OCCC1	m_274310____15937896____14119122____15869892
Fc1cc2OC(C(=O)NC(C3(CO)CCOCC3)C3CC3)=CC(=O)c2cc1	Z2913536170
O=C(NC1C2C(CN(c3nc4nc[nH]c4cn3)C2)C1)C1(COC)CCC1	m_274310____15937524____14118856____15870074
O=C(N[C@@H](C)C1CCN(c2ncnc3c2[nH]c(C)c3)CC1)C1(O)COC1	m_274310____14113208____15939740____15869892
O=C(N1CC2(C(Nc3nc(O)c4n(C)cnc4n3)CCC2)C1)C1(O)CC1	m_274310____15938182____15941446____15870922
O=C(C(O)(C)C1CCC1)N1C[C@H]2C(Nc3nc4ncn(C)c4cn3)[C@H]2C1	m_274310____15937538____15941910____15871096
O(C)c1c(CN2CCC(Nc3[nH]c4C(=O)N(C)C(=O)N(C)c4n3)CC2)cccc1	Z2968370462
OCC1C2N(c3ncnc4n(-c5ccccc5)cnc34)CC(C1)CC2	Z2616081930
O=C([C@H](OC)C)N1CC2C(NC(=O)c3ncnc4nc[nH]c34)CCC2C1	m_275592____14114742____15843222____15863234
O=C1N(C)c2[nH]c(N3CCC(O)(c4ccccc4)CCC3)nc2C(=O)N1	s_27____14728554____1324328
O=C(C(CCOC)(C)C)N1C2CN(c3ncnc4nc[nH]c34)C(C1)CC2	m_274310____14113128____14120696____12649998
O=C(CN(C)c1ncnc2nc[nH]c12)N1C(C(=O)OCC)(Cc2ccccc2)CCC1	Z1841836786
O=C(NC1(C(=O)OC)CCCCC1)Cn1c2ncnc(N(C)C)c2nc1	Z991176938
O=C(NC1(CO)CN(c2ncnc3nc[nH]c23)C1)C12C(C)(C)OCC1C2	m_274310____15937896____15939914____12649998
O=C(NC1(CO)CN(c2nc3nc[nH]c3cn2)C1)CC1NC(=O)CCC1	m_274310____15937896____14119634____15870074
O=C(NC1C2CN(c3ncnc4n(CC)cnc34)C(C2)CC1)C(O)(C)C	m_274310____15937726____15939716____12359766
O=C(NC1C2CN(c3ncnc4n(C5CC5)cnc34)C(C2)CC1)C(O)C	m_274310____15937726____15943424____15870250
Clc1nc(N2C3C(CNC(=O)CO)CC2CC3)c2n(C)cnc2n1	m_274310____15938302____15943396____15870128
O=C(NCCC1(O)CN(c2ncnc3nc[nH]c23)C1)C(COC)(C)C	m_274310____15937540____14118778____12649998
O=C(N)C1N(Cc2n(CCOC)c3C(=O)NC(=O)N(CCC)c3n2)C2C(C1)CCCC2	Z1024673102
O=C(NCC12C(N(c3ncnc4nc[nH]c34)CC1)CCCC2)COCC	m_274310____15937930____12657804____12649998
O=C(C(C(O)CC)C)N1C2CN(c3nc4ncn(C)c4cn3)C(C1)CC2	m_274310____14113128____15939384____15871096
O=C(N1CCC(c2nn(C)cc2)CC1)C=1Oc2c(c(OC)ccc2)C(=O)C=1	Z3992711908
[SH0](=O)(C)C1CC(NC(=O)C=2Oc3c(c(OC)ccc3)C(=O)C=2)CC1	Z3992775789
O=C(N1c2c(OC)cc(OC)cc2CCC1)C1=C(C)C(=O)c2c(O1)cccc2	Z3085855229
O=C(N(C)C1CN(c2ccccc2)CCC1)C=1Oc2c(c(OC)ccc2)C(=O)C=1	Z3990636655
O=C(CN1c2c(Sc3c1cccc3)cccc2)N1C2(CC(CO)C2)CC1	Z2781773473
O=C(N(CC(O)COCc1ccccc1)C)C=1Oc2c(c(OC)ccc2)C(=O)C=1	Z3990880659
FC(F)(F)C=1Oc2c(C(=O)C=1)cc(NC(=O)C(OC)C1COCCC1)cc2	Z3088532433
O=C(NCC1C2(C1)COCC2)CN1c2c(Sc3c1cccc3)cccc2	Z3855555304
O=C(N1CCC(C(=O)OCC)(COC)CC1)c1cc2OC=CC(=O)c2cc1	Z1994687112
Clc1cc2C(=O)C=C(C(=O)N3CC4(C(OC)C3)CC4)Oc2cc1	Z3091907433
O(C)c1c(O)cc2c(C(C)N(c3ncnc4nc[nH]c34)CC2)c1	Z4026457837
Fc1cc2OC(C(=O)NC3CC4N(CC(=O)N(C)C)C(C3)CC4)=CC(=O)c2cc1	Z2092828743
Fc1cc2C(=O)C=C(C(=O)NCCN3CCN(C(=O)C4CCCCC4)CC3)Oc2cc1	Z1190632397
O=C(NC12C(N(c3nc(C(=O)OC)c4nc[nH]c4n3)CC1)CCC2)CC	m_274310____14113178____12170230____15870962
FC(F)Oc1c(C2C(C(=O)NCCn3c4ncnc(N)c4nc3)C2)cccc1	Z2719729558
S(CCC(=O)N(Cc1cc(O)ccc1)CC1CC1)c1ncnc2[nH]cnc12	Z2800568087
O=C(CC1(OC)CCC1)N1[C@@H]2CN(c3ncnc4c3[nH]c(C)c4)[C@H](C1)C2	m_274310____14112794____12658290____15869892
FC(F)(F)Oc1c(C2(F)CCN(C(=O)Cn3c4ncnc(N)c4nc3)CC2)cccc1	Z1987777924
O=C(NC1C(CO)CCN(c2ncnc3c2[nH]c(C)c3)CC1)CCCC	m_274310____15937892____12657890____15869892
O=C(Cn1c2ncnc(N)c2nc1)N1CC2C(C(=O)OC)CC(C1)C2	m_22____15732734____3937074
O=C(C(OC)(CC)C)N1CC2N(c3nc4nc[nH]c4cn3)C(C1)CC2	m_274310____14112770____15940328____15870074
O=C(NCC1(C(=O)N)CN(c2nc3ncn(C)c3cn2)C1)C1(O)CCC1	m_274310____15938322____15941818____15871096
Fc1cc([C@@H]2[C@@H](C(=O)NCC3OCCN(c4ncnc5[nH]cnc45)C3)C2)ccc1	Z2879515116
Clc1cc2C(=O)C=C(C(=O)NC3(C(=O)OCC)c4c(cccc4)CC3)Oc2cc1	Z1198582986
O=C(OC1CC2N(CC1)CCC2)CN1c2c(Sc3c1cccc3)cccc2	Z2709571568
Fc1c(O)ccc(CC(C(=O)OC)CNc2ncnc3n(C)cnc23)c1	Z2370581861
FC(F)(F)c1nc(N2CC(NC(=O)CCCc3ccccc3)CCC2)c2nc[nH]c2n1	Z2094109244
S(CCC(=O)NCC1C2c3c(cccc3)CCC12)c1ncnc2[nH]cnc12	Z2800647829
S(CCC(=O)N(C)C1CC(c2cc(OC)ccc2)C1)c1ncnc2[nH]cnc12	Z2801608775
Clc1nc(N(Cc2ccccc2)CC2(O)CCOCC2)c2[nH]cnc2n1	Z2970495682
Clc1cc2OC(C(=O)NC3C4(C5OCCC35)CCCC4)=CC(=O)c2cc1	Z2372244586
O=C(NCC1C2N(c3nc(C(=O)OC)c4nc[nH]c4n3)C(C1)CC2)CC	m_274310____15938302____12170230____15870962
O=C(NC1(CO)CN(c2ncnc3nc[nH]c23)C1)C1ON=C(C2CC2)C1	m_274310____15937896____15945202____12649998
Clc1nc(NCC(O)CNC(=O)CC2(C)CC2)c2n(C)cnc2n1	m_274310____14112866____14118886____15870128
O=C([C@@H](O)C)N1C2C(CNC(=O)c3ncnc4nc[nH]c34)C(C1)CCC2	m_275592____15865772____15843004____15856892
Fc1cc(CC2(O)CN(Cc3n(C)c4C(=O)NC(=O)N(C)c4n3)CC2)ccc1	Z1535886657
OC1CN(c2ncnc3n(C4CC4)cnc23)CC2(C1)CCCC2	Z3395286150
O=C(NCC1(O)CC(Nc2ncnc3nc[nH]c23)C1)Cc1ncsc1	m_274310____15938284____14119294____12649998
O=C(N1C2(c3oc(C)nn3)CC(C1)C2)C=1Oc2c(c(OC)ccc2)C(=O)C=1	Z3992578613
O=C(N1[C@@H]2CN(CCC3CC3)[C@H](C1)C2)C=1Oc2c(C(=O)C=1)cccc2	m_275030____14113932____14122416____14147276
F[C@@H]1CN(C(=O)C=2Oc3c(C(=O)C=2)cccc3)[C@H](CNC(=O)C2CC2)C1	m_275592____15865680____13186882____14129018
O=C(NC1CC(Nc2ncnc3c2[nH]c(C)c3)(C)C1)C(OC)CC(C)C	m_274310____15937822____14119102____15869892
O=C(N1CCN(C2CCC(C(C)C)CC2)CC1)c1cc2OC=CC(=O)c2cc1	Z1997074245
Fc1cc2OC(C(=O)NCC(CC)(CC)c3cc(OC)c(OC)cc3)=CC(=O)c2cc1	Z2073982884
Fc1cc2OC(C(=O)N3CC4(OCC3)c3c(cccc3)CC4)=CC(=O)c2cc1	Z2073288462
Clc1cc2OC(C(=O)N3CC(CCC)N(CCOC)CC3)=CC(=O)c2cc1	Z2373059330
Fc1cc2C(=O)C=C(C(=O)OC(C(=O)N(CC)C3CCCCC3)C)Oc2cc1	Z24269656
FC(F)(F)C=1Oc2c(C(=O)C=1)cc(NC(=O)[C@H](NC(=O)C)CC1CCC1)cc2	Z3088532893
O=C(NCCN1C[C@@H](O)CC1)C1=C(C)C(=O)c2c(O1)cccc2	Z3203659069
F[C@@H]1CN(C(=O)CN2c3c(Sc4c2cccc4)cccc3)[C@H](C(=O)OC)C1	Z2711594845
O=C(NC(C(=O)N1CCC(CO)CC1)CC(C)C)Cn1c2ncnc(N)c2nc1	Z1604651730
O=C(NCC[C@@H](O)COCc1ccccc1)C1=C(C)C(=O)c2c(O1)cccc2	Z3203655962
Fc1cc2C(=O)C=C(C(=O)N3CC45C(C3)(CN(C)C4)CCC5)Oc2cc1	Z3750602921
O=C(NCCC1CC(Nc2nc3ncn(C)c3cn2)C1)C(OC)C1CC1	m_274310____15937752____12658318____15871096
O=C(N(CCC1C2CC(C1)CC2)C1CC1)c1cc2OC=CC(=O)c2cc1	Z1996558881
O=C(NC1(C2CN(c3ncnc4nc[nH]c34)CC2)CC1)CC(OC)CC	m_274310____15937690____15945216____12649998
O=C(NCC1C2(N(c3nc4ncn(C)c4cn3)CC1)CC2)CC(OC)C	m_274310____15938374____12658018____15871096
O=C(C(O)(C)C1CCC1)N1CC(CN(C)c2nc3nc[nH]c3cn2)CC1	m_274310____14112778____15941910____15870074
O=C(NC(C)C1(O)CN(c2nc(O)c3n(C)cnc3n2)C1)[C@@H]1[C@@H](C)C1	m_274310____15937924____14119010____15870922
Fc1c(OC2CCN(C(=O)CCc3[nH]c4C(=O)NC(=O)N(C)c4n3)CC2)ccc(C#N)c1	Z2092574365
O=C(NCC(C)(C)C1CCN(c2ncnc3nc[nH]c23)CC1)C1(O)CC1	m_274310____15937760____15941446____12649998
O=C(NCC(O)(Cc1ccccc1)c1ccccc1)Cn1c2ncnc(N)c2nc1	Z1286611196
OC[C@@H]1[C@@H](O)[C@@H](O)[C@H](n2c3ncnc(N4C(C5(C4)CCOCC5)C4CC4)c3nc2)O1	Z2218117669
FC1(CNC(=O)C(O)C2CC2)CCN(c2ncnc3nc[nH]c23)CC1	m_274310____15938110____15941824____12649998
Clc1cc2C(=O)C=C(C(=O)N(CCC3C4CC(C3)CC4)C3CC3)Oc2cc1	Z783579552
O=C(CC(OC)(C)C)N1C2CN(c3ncnc4nc[nH]c34)CCC1CC2	m_274310____14112902____15939526____12649998
OCC1(C2CCOCC2)CN(c2ncnc3n(-c4ccccc4)cnc23)CC1	Z3395106580
O=C1N(C)C(=O)c2n(CCN3CCC(O)(Cc4ccc(C)cc4)CC3)cnc2N1C	Z1939933594
Clc1nc(N2CC3(CC(NC(=O)CO)C2)CC3)c2n(C)cnc2n1	m_274310____15938082____15943396____15870128
Fc1c(N2CC(CNc3ncnc4n([C@H]5[C@H](O)[C@H](O)[C@@H](CO)O5)cnc34)CC2)cccc1	Z2185911421
O=C(NCC12N(c3nc(O)c4n(C)cnc4n3)C(CC1)CC2)CC(C)C	m_274310____15937394____12657780____15870922
O=C(NC12C(N(c3nc4nc[nH]c4cn3)CC1)CCC2)C1C(C(O)C)C1	m_274310____14113178____15944102____15870074
O=C(NCC1(Nc2nc3nc[nH]c3cn2)CC1)C1(OC)COCCC1	m_274310____14112892____15944590____15870074
O=C(NC1C2C(N(c3nc4n(C)cnc4cn3)C1)CCCC2)COCC	m_274310____15938100____12657804____15871032
O=C(Cn1c2ncnc(N)c2nc1)N1[C@@H]2[C@@H](O[C@H](c3ccccc3)C2)CCC1	Z2485644745
O=C(CC1CC(O)CC1)N1CC(CNC(=O)c2ncnc3nc[nH]c23)C1	m_275592____17554702____15845878____15863234
O=C(NCC(Nc1ncnc2nc[nH]c12)CC)C1CC2(CC(OC)C2)C1	m_274310____14112808____15945428____12649998
O=C(NC(C)C1(O)CN(c2ncnc3n(C4CC4)cnc23)CC1)CCC	m_274310____15938308____12657760____15870250
O=C(NC(C)C1(O)CN(c2nc3nc[nH]c3cn2)CC1)CC1CN(C)C1	m_274310____15938308____15939414____15870074
O=C(NCC1C2N(c3ncnc4nc[nH]c34)C(C1)CC2)C12OCC(C1)C2	m_274310____15938302____15944064____12649998
O=C(OCc1n(C)c2C(=O)NC(=O)N(C)c2n1)[C@@H](NC(=O)c1c(OC)cccc1)C(C)C	Z847360694
O=C1N(C)c2nc(n(C)c2C(=O)N1)N1C(C2CCCCC2)CC(O)C1	Z1272398851
Clc1nc(N2C3C(CC(O)CC3)CCC2)c2[nH]cnc2n1	Z3834223114
O=C(N1c2c(C(CCO)CC1)cccc2)C1=C(C)C(=O)c2c(O1)cccc2	Z3585755568
O=C(N1CC(CN2C(=O)CCC2)CC1)C=1Oc2c(c(OC)ccc2)C(=O)C=1	Z3992568452
O=C(N(CCO)C1CSCCC1)Nc1cc2C(=O)C=COc2cc1	Z3176688779
O=C(NC1(C2CNCCC2)CC1)C1=C(C)C(=O)c2c(O1)cccc2	Z3385174843
O=C(N1CC2(N)CC(C1)CC2)C=1Oc2c(C(=O)C=1)cccc2	Z3831822474
O=C(C(C)(C)C)N1CC(COc2cc3C(=O)C=C(C)Oc3cc2)CCC1	Z3340024312
O=C(NCC1N(C(=O)c2ncnc3nc[nH]c23)CC1)C(OC)(C)C1CC1	m_275592____16453348____15843004____15859488
Clc1cc2OC(C(=O)OC3[C@H]4CN5C[C@@H]3CC(C5)C4)=CC(=O)c2cc1	s_11____15480844____11355432
O(C)c1ccc(C(NCCn2c3C(=O)N(C)C(=O)N(C)c3nc2)C2CCOCC2)cc1	Z1613221888
O=C(N1c2c(c(OC)cc(OC)c2)CCC1)c1ncnc2nc[nH]c12	Z3575657653
O=C(NCC1C(C)(C)CCN(c2nc3nc[nH]c3cn2)C1)C1(OC)CC1	m_274310____15937798____15941572____15870074
O=C(NCC1C(Nc2ncnc3c2[nH]c(C)c3)CCCC1)C(OC)(C)C	m_274310____15937428____15940296____15869892
Fc1cc2OC(C(=O)N3C4C(C5CC4CC5)C3)=CC(=O)c2cc1	Z2071319900
Clc1cc2C(=O)C=C(C(=O)N3C4(CC3)CCC(CO)CC4)Oc2cc1	Z1594667140
O=C(CN(C)c1ncnc2nc[nH]c12)N1C(C)CCC2(OCc3c2cccc3)C1	Z3624976624
O=C(NC1C2(NC(=O)CC1)CCOCC2)C=1Oc2c(C(=O)C=1)cccc2	Z2761684522
O=C(NC(C)C1CN(c2nc3nc[nH]c3cn2)CCC1)CC1(OC)CC1	m_274310____14112722____15942250____15870074
O=C(CN1c2c(Sc3c1cccc3)cccc2)N1C(C2C(=O)CCC2)CCC1	Z2708810421
O=C(NC1C(C)(C)C(OCc2ccccc2)C1)C(C)n1c2ncnc(N)c2nc1	Z2636364101
Fc1cc2OC(C(=O)N3[C@H](C(=O)OC)C[C@@H](OC)C3)=CC(=O)c2cc1	Z4024575401
O=C(C(O)(C)C1CC1)N1CC(CC)C(Nc2ncnc3nc[nH]c23)CC1	m_274310____14112888____15940274____12649998
O=C(C(O)(C)C1CC1)N1CCC(Nc2nc3n(C)cnc3cn2)CCC1	m_274310____15937430____15940274____15871032
FCC1(NC(=O)C(O)C2CC2)CN(c2nc3ncn(C)c3cn2)CC1	m_274310____15938298____15941824____15871096
O=C(C(O)(C)C1CCC1)N1CCC(N(C)c2ncnc3nc[nH]c23)CC1	m_274310____15937352____15941910____12649998
Clc1ccc(C(O)C2CCN(c3nc(OC)c4nc[nH]c4n3)CC2)cc1	Z1787608295
O=C(OC)c1nc(NC(CCNC(=O)C2C3(C2)CC3)C)nc2[nH]cnc12	m_274310____14112744____14116668____15870962
O=C(C(OC)C1CCC1)N1CC(CNc2ncnc3nc[nH]c23)C(C)C1	m_274310____14112970____14121518____12649998
O=C1N(C)C(=O)c2nc(CN(Cc3ccccc3)CC3(O)C(C)OCC3)[nH]c2N1C	Z1930371684
O=C(N1CC(CCNC(=O)C2(O)CCC2)CC1)c1ncnc2nc[nH]c12	m_275592____14114790____15841548____15863234
FC1(C(=O)NCC(O)CNc2ncnc3c2[nH]c(C)c3)CCOCC1	m_274310____14112866____14119452____15869892
O=C(CC(OC)CC)N1[C@H]2[C@H](CN(c3nc4nc[nH]c4cn3)C2)CCC1	m_274310____14112988____15945216____15870074
O=C(NC1C(C)(C)CN(c2nc3nc[nH]c3cn2)C1)C1C(OC)CCC1	m_274310____14113132____14121250____15870074
O=C(N1CC2(N(c3ncnc4nc[nH]c34)CCC2)CC1)C1(COC)CC1	m_274310____15937494____14118776____12649998
O=C(NCC1N(c2nc3ncn(C)c3cn2)CCCC1(C)C)[C@@H](O)C	m_274310____15937440____15943476____15871096
O=C(NC1C(CO)CCN(c2nc3n(C)cnc3cn2)CC1)C1CCC1	m_274310____15937892____12185804____15871032
O=C(NCCC1CN(c2ncnc3nc[nH]c23)CC1)C1C(OC)CCC1	m_274310____14112774____14121250____12649998
O(C)c1cc(C(C)C2CN(c3nc(O)c4n(C)cnc4n3)CC2)ccc1	s_27____16727114____15341790
O=C(NC1CCC(N(C)c2ncnc3nc[nH]c23)CC1)CC1(OC)CC1	m_274310____15937658____15942250____12649998
O=C1NCC(C2N(c3ncnc4n(-c5ccccc5)cnc34)CCCC2)C1	Z2612353343
O=C(OC)C[C@H]1N(C(=O)CCn2c3ncnc(N)c3nc2)[C@H]2C[C@@H]1CC2	s_22____16903420____12053384
O=C(N(CCOC)C1C2CC(C1)CC2)CCc1[nH]c2C(=O)NC(=O)N(C)c2n1	Z1894516286
O=C(NC1C(CNc2ncnc3nc[nH]c23)CCCC1)CC(OC)C	m_274310____14112880____12658018____12649998
O=C(NCC12N(c3ncnc4nc[nH]c34)C(CC1)CC2)C1OCCOC1	m_274310____15937394____12657916____12649998
O=C(NC(CN(C)c1nc2ncn(C)c2cn1)C)C1(O)C2CC(C1)CC2	m_274310____14112878____15945086____15871096
Fc1ccc(C2(CNC(=O)COC(=O)Cn3c4ncnc(N)c4nc3)CCCC2)cc1	Z1352238938
O=C(NC1CC2C(CN(c3ncnc4nc[nH]c34)CC2)CC1)C(CO)C	m_274310____15938118____15943438____12649998
OC1(CC2N(c3ncnc4nc[nH]c34)CCCC2)CCCCC1	Z4026220524
O=C(NCCN(C(=O)C1CC(C)OC1)C)C=1Oc2c(C(=O)C=1)cccc2	m_275592____14114776____14139142____14129018
FC1(F)CN(C(=O)C2=C(C)C(=O)c3c(O2)cccc3)C(CO)(C)C1	Z3627055075
O=C(Nc1cc2C(=O)C=COc2cc1)C1CCN(C2CSCC2)CC1	Z3059920210
O=C(Nc1cc2C(=O)C=COc2cc1)N1[C@]2(C)C[C@H](C1)CCC2	Z3599057873
Clc1cc2OC(C(=O)NC(COC)CCCC)=CC(=O)c2cc1	Z2372205832
O=C(N1CCC(N2c3c(cccc3)CCC2)CC1)c1cc2OC=CC(=O)c2cc1	Z1996452850
Brc1cc2OC(C(=O)N3[C@H](CN)C[C@@H](OC)C3)=CC(=O)c2cc1	Z3829392819
Fc1cc2OC(C(=O)Nc3c(C)cc(C(=O)N4CC(C)CCC4)cc3)=CC(=O)c2cc1	Z2068350326
Clc1cc2OC(C(=O)N3[C@@H](CO)CC4(OCCO4)C3)=CC(=O)c2cc1	Z3713330015
Clc1cc2OC(C(=O)N3C(C4OCCO4)CCC(C)C3)=CC(=O)c2cc1	Z3595854349
Clc1cc2C(=O)C=C(C(=O)N3CCC(CCOC)(c4onc(C5CCCC5)n4)CC3)Oc2cc1	Z2654325209
O=C(Nc1cc2C(=O)C=COc2cc1)N1CC2(OCC3(C(=O)OC)C2C3)C1	Z3599057704
Brc1cc2OC(C(=O)N3C(CCN)C(C)CCC3)=CC(=O)c2cc1	Z3829069805
O=C(NCCC(Nc1nc2nc[nH]c2cn1)(C)C)C(OC)CC(C)C	m_274310____15937426____14119102____15870074
Fc1cc2OC(C(=O)N3CCN(CC(=O)NC4CC(C)CCC4)CC3)=CC(=O)c2cc1	Z2070367413
O=C(C(O)C1CC1)N1C(C)(C)C(NC(=O)c2ncnc3nc[nH]c23)CC1	m_275592____15865698____15843004____15859246
O=C(N(CC(Cc1ccc(OC)cc1)C)C)c1ncnc2[nH]cnc12	Z3343176660
O=C(OC)C[C@@H](CNC(=O)CCc1[nH]c2C(=O)NC(=O)N(C)c2n1)CC(C)C	Z2282702487
Fc1cc2OC(C(=O)N[C@@H]3[C@H]4[C@@H](C3)CC(CO)C4)=CC(=O)c2cc1	Z3057064549
Brc1cc2OC(C(=O)N3C4(CC(N)CC3)CCC4)=CC(=O)c2cc1	Z3829852266
O=C(NC[C@@]12C3(OC[C@@H]1C2)CCC3)C1=C(C)C(=O)c2c(O1)cccc2	Z3087811974
O=C1N(C)C(=O)c2n(CCN3Cc4c(ccc(O)c4)CCC3)cnc2N1C	Z3881153365
O=C(NC1C2(CN(c3nc(O)c4n(C)cnc4n3)C2)CCC1)COC	m_274310____15937854____12170228____15870922
Fc1cc2C(=O)C=C(C(=O)N3c4c(cccc4)CC4C3CCCC4)Oc2cc1	Z1832924434
FC(F)(F)c1nc(N2CC3(c4c(ccc(O)c4)C2)CC3)nc2[nH]cnc12	Z3392411964
O=C(NC(CNc1ncnc2c1[nH]c(C)c2)C1CC1)CC1(OC)CCC1	m_274310____14112886____12658290____15869892
Brc1cc2C(=O)C=C(C(=O)NC3C(CO)C4CC3CC4)Oc2cc1	Z2357796162
Fc1cc2C(O)CCCN(C(=O)C(C)n3c4ncnc(N)c4nc3)c2cc1	Z2635917543
F[C@@H]1CN([C@H](CNC(=O)CO)C1)c1nc(C(=O)OC)c2nc[nH]c2n1	m_274310____15937436____15943396____15870962
Clc1cc2OC(C(=O)N3C4([C@@H]5[C@H](C3)CCC5)CC4)=CC(=O)c2cc1	Z3711528990
S(CCC(=O)N1C(CO)(CC(C)C)CCC1)c1ncnc2[nH]cnc12	Z2801103853
O=C(NCC(O)CNc1nc(O)c2n(C)cnc2n1)C(OC)(CC)C	m_274310____14112866____15940328____15870922
O=C(NCC12OCC(N(c3ncnc4n(C5CC5)cnc34)C1)C2)[C@H](O)C	m_274310____15937550____15942712____15870250
O(C)c1c(CC2N(c3n(C)c4C(=O)N(C)C(=O)N(C)c4n3)CCC2)cccc1	Z2968800423
S(=O)(=O)(N1CCC(CNc2ncnc3n(C)cnc23)CC1)c1cc(OC)c(OC)cc1	Z1189028323
O=C(COC)N1C2(CC(NC(=O)c3ncnc4nc[nH]c34)C2)CCCC1	m_275592____15064750____13186896____15863234
O=C(NCC(O)CNC(=O)C1(C)CC(C)C1)c1ncnc2nc[nH]c12	m_275592____14114882____15843850____15863234
O=C(NC1CN(c2ncnc3nc[nH]c23)CC2(C1)CC2)C1OC(C)CC1	m_274310____15938082____15941862____12649998
O=C(NC)CN(Cc1n(C)c2C(=O)NC(=O)N(C)c2n1)CC1(O)CC(C)CCC1	Z1779493687
Fc1c2N(C(=O)CCn3c4ncnc(N)c4nc3)CC3(c2ccc1)CCCC3	Z2637341179
O=C(NCCC(N(C)c1nc2nc[nH]c2cn1)C)C1OCC2(C1)CCC2	m_274310____15937372____15944278____15870074
O=C(NC1(C(=O)OC)CC(CO)C1)CN(C)c1ncnc2nc[nH]c12	s_22____13946832____821962
O=C1NC(C(Nc2nc(O)c3n(C)cnc3n2)CC1)C1OCCC1	s_27____10302184____15341790
O[C@H]1CN2[C@@H](CN(c3ncnc4n(-c5ccccc5)cnc34)Cc3c2nccc3)C1	Z2651392338
O=C(O)C(NC(=O)CN1c2c(Sc3c1cccc3)cccc2)CCOC	Z2755403354
Fc1ccc(CN(CCCC)c2ncnc3n([C@H]4[C@H](O)[C@H](O)[C@@H](CO)O4)cnc23)cc1	Z2090166970
O=C(CO)N1CC2(CNc3ncnc4n(CC)cnc34)C(C1)CCCC2	m_274310____15937414____15943396____12359766
O=C1N(C)C(=O)c2nc(CN3CC4(CC(O)C3)CCC4)[nH]c2N1C	Z3319151466
O=C(NC1C(C)CCCC1)C(OC(=O)CN1C(=O)N(C)c2ncn(C)c2C1=O)C(C)C	Z283181740
O=C(NC1(C)CCN(c2ncnc3nc[nH]c23)CC1)CC(O)(C)C1CC1	m_274310____14112928____12658210____12649998
Clc1nc(C(=O)N2CC3C(O)CCCC3C2)c2nc[nH]c2n1	Z4051829764
O=C(N(CCCc1ccc(OC)cc1)C)C1=C(C)C(=O)c2c(O1)cccc2	Z3079280622
O=C(N1C[C@H]2OC(=O)N[C@H]2C1)C=1Oc2c(c(OC)ccc2)C(=O)C=1	Z4024810773
O=C(NC1CC(C(O)(C)C)C1)CN1c2c(Sc3c1cccc3)cccc2	Z3060118127
O=C(N1CCC2(C(C)(C)NC(=O)O2)CC1)C1=C(C)C(=O)c2c(O1)cccc2	Z3706245286
O=C(OC)C(N(C(=O)C1=C(C)C(=O)c2c(O1)cccc2)CC1CC1)(CC)C	Z3085981454
Fc1cc2OC(C(=O)N[C@H]3[C@H](OCc4ccccc4)CCCC3)=CC(=O)c2cc1	Z2335322410
FC(F)(F)C1OC(CNC(=O)c2cc3OC=CC(=O)c3cc2)CCC1	Z2961824243
Clc1cc2OC(C(=O)N3C(C)(C)C(O)C(C)(C)C3)=CC(=O)c2cc1	Z3712719473
O=C(N(CCNc1ncnc2nc[nH]c12)C)C12N(CC(OC)C1)CCC2	m_274310____14112760____15945184____12649998
O=C(CO)N1CCC(Nc2nc(C(=O)OC)c3nc[nH]c3n2)CCC1	m_274310____15937430____15943396____15870962
O=C(NCC1N(c2ncnc3c2[nH]c(C)c3)CC2(C1)CC2)C1OCCC1	m_274310____15937906____12657822____15869892
Brc1cc2OC(C(=O)NC(C(=O)OC)C3(C)CC3)=CC(=O)c2cc1	Z3895498176
O=C(N1CCC(CO)CC1)c1ccc(NCCn2c3C(=O)N(C)C(=O)N(C)c3nc2)cc1	Z1343278123
Clc1cc2OC(C(=O)NCCC(=O)N3C(CC)CCCC3)=CC(=O)c2cc1	Z2372903106
O=C(C(O)(C)C1CCC1)N1CC(C2(Nc3ncnc4nc[nH]c34)CC2)C1	m_274310____15938116____15941910____12649998
Fc1c(OC)ccc(C2CC(NC(=O)CCc3[nH]c4C(=O)NC(=O)N(C)c4n3)C2)c1	Z2005196151
O=C(OC)c1nc(NC2(CCNC(=O)C3CC3)CCC2)nc2[nH]cnc12	m_274310____15938382____12185802____15870962
O=C(OC)c1nc(NCC2C(NC(=O)C3CC3)CCC2)nc2[nH]cnc12	m_274310____14112864____12185802____15870962
Fc1cc2OC(C(=O)N3CCC(F)(c4cc(OC)ccc4)CC3)=CC(=O)c2cc1	Z2076711233
Fc1cc2OC(C(=O)NC3C(=O)N(c4cc(OC)cc(OC)c4)CC3)=CC(=O)c2cc1	Z2072206752
FC(F)Oc1ccc(N2C(=O)C(Nc3nc(OC)c4nc[nH]c4n3)CCC2)cc1	Z1787621892
FC1(C(=O)NCC2(COC)N(c3nc4nc[nH]c4cn3)CCC2)CC1	m_274310____15937468____15943210____15870074
O=C(CCC)N1CC2C(Nc3nc(C(=O)OC)c4nc[nH]c4n3)CC2C1	m_274310____15937382____12657760____15870962
Fc1cc2C(=O)C=C(C(=O)NCC3(C)C4OC(C3)CC4)Oc2cc1	Z2415114983
O=C(NC1[C@H]2[C@@H]1CN(c1nc3nc[nH]c3cn1)C2)[C@H](O)c1ccccc1	m_274310____14112724____15942820____15870074
Clc1cc(CC2(C)N(C(=O)C(C)n3c4ncnc(N)c4nc3)CCC2)ccc1	Z2642242219
O=C(Cn1c2ncnc(N)c2nc1)N1c2c3c(ccc2)CCCC3CC1	Z1557514444
O=C(NC1(C2CN(C(=O)c3ncnc4nc[nH]c34)CCC2)CC1)[C@@H](O)C	m_275592____15064724____15842598____15863234
O=C(NC[C@@H](Nc1nc2nc[nH]c2cn1)CO)C(O)(C)C1CC1	m_274310____15937766____15940274____15870074
O(C)c1c([C@H]2N(Cc3n(C)c4C(=O)NC(=O)N(C)c4n3)[C@@H](C)CCC2)cccc1	Z3319899954
Fc1cc2C(=O)C=C(C(=O)NC(C(=O)OCC)C3OCCCC3)Oc2cc1	Z3761435684
O=C(NCC1(O)C(C)OCC1)CCn1c2C(=O)N(C)C(=O)N(C)c2nc1	Z1929550038
O=C(NC1C2N(c3ncnc4n(CC)cnc34)CC(C1)CC2)CCOC	m_274310____15937606____12170234____12359766
Clc1nc(NC2C3C(CN(C(=O)CO)C3)CCC2)c2[nH]cnc2n1	m_274310____14113180____15943396____15867404
O=C(CC1C(C)(C)C(O)C1)N1CC(Nc2ncnc3nc[nH]c23)C(C)C1	m_274310____14113046____15941762____12649998
FC1(c2cc(OC)cc(OC)c2)CCN(c2nc3n(C)cnc3cn2)CC1	Z3829461855
FC(F)CC1(C(=O)NC[C@@H](Nc2nc3nc[nH]c3cn2)CO)CCC1	m_274310____15937766____15945140____15870074
O=C(C(O)C)N1C2C3C(C(C1)CC2)CN(c1nc2n(C)cnc2cn1)C3	m_274310____14113426____15943424____15871032
OC1CC2C(N(c3nc4n(C)cnc4cn3)CCC2)CC1	Z3834220298
O=C(Nc1cc2C(=O)C=COc2cc1)C12N(C3CC3)CC(C1)C2	Z3672805461
Brc1cc2OC(C(=O)NC3CC(CC(=O)OC)C3)=CC(=O)c2cc1	Z3987586876
O=C(NC[C@H]1[C@H](c2ccccc2)CN(C)C1)C=1Oc2c(c(OC)ccc2)C(=O)C=1	Z3992392578
O=C(N1CC(Cc2ccccc2)C(=O)CC1)C1=C(C)C(=O)c2c(O1)cccc2	Z3634016080
Clc1cc2OC(C(=O)NCC(OCCO)C(C)(C)C)=CC(=O)c2cc1	Z3626406860
O=C(NCC1(COC)N(c2ncnc3c2[nH]c(C)c3)CCC1)CC1CC1	m_274310____15937468____12185810____15869892
O=C(NCC1N(C(=O)C=2Oc3c(C(=O)C=2)cccc3)CC1)C(CO)CC	m_275592____16453348____14135622____15862556
FC(F)(F)C1(NC(=O)C=2Oc3c(C(=O)C=2)cc(F)cc3)CCC2(OCCO2)CC1	Z1384087635
O=C(N1[C@@H]2[C@@H](NC(=O)C2)CCC1)c1cc2OC=CC(=O)c2cc1	Z3614937927
Clc1cc2C(=O)C=C(C(=O)NC3C(Oc4c(F)cccc4)CCCC3)Oc2cc1	Z1192553501
O=C(C(O)C)N1C(C)CC(Nc2nc(C(=O)OC)c3nc[nH]c3n2)C1	m_274310____14113176____15943424____15870962
Clc1cc2OC(C(=O)N(C(C(=O)OC)(CC)C)CC3CC3)=CC(=O)c2cc1	Z2408012534
FC(F)(F)C1N(C(=O)C=2Oc3c(C(=O)C=2)cccc3)C2CCC1CC2	Z4094567957
Fc1cc2OC(C(=O)NC3c4c(OC5(C3)CCC5)cccc4)=CC(=O)c2cc1	Z2072664320
O=C(N(C(C)C1Oc2c(cccc2)C1)C)CCCn1c2ncnc(N)c2nc1	Z3193463804
Fc1cc2OC(C(=O)NC3CC(CC(=O)OC)OCC3)=CC(=O)c2cc1	Z3646117156
O=C(COC)N1CC(CC)C(Nc2nc(O)c3n(C)cnc3n2)CC1	m_274310____14112888____12170228____15870922
O=C(NCC1N(c2ncnc3c2[nH]c(C)c3)C2C(C1)COC2)CCCC	m_274310____15937864____12657890____15869892
O=C(NC1[C@H]2[C@@H]1CN(c1ncnc3c1[nH]c(C)c3)C2)C1ON=C(CC)C1	m_274310____14112724____15942448____15869892
Fc1c(O)cccc1C1CN(c2nc3ncn(C)c3cn2)CCC1	Z3830664793
Fc1c(O)cccc1C1CN(c2[nH]c3N(C)C(=O)NC(=O)c3n2)CCC1	s_27____15420466____1324328
O=C(NCC1OC(c2ccccc2)CC1)CCn1c2ncnc(N)c2nc1	Z2642308710
O=C(OCc1ccccc1)NC1C(C2CCN(C(=O)Cn3c4ncnc(N)c4nc3)CC2)C1	Z2229452650
O=C(NC(C(Nc1nc2nc[nH]c2cn1)C)CCc1ccccc1)CO	m_274310____15938018____15943396____15870074
O=C(NCCn1c2ncnc(N)c2nc1)C1c2c(cc(C#N)cc2)CCC1	Z2719725869
O=C(NCC1(Nc2nc3nc[nH]c3cn2)CCC1)C1ON=C(C(C)C)C1	m_274310____14113008____15944294____15870074
OCC1OCC2(C1)CCN(c1ncnc3n(-c4ccccc4)cnc13)CC2	Z3079071313
O=C(CC1(COC)CC1)N1C(C)CC(Nc2nc3nc[nH]c3cn2)CC1	m_274310____14112924____12658402____15870074
O=C(NCC(O)CNc1nc2nc[nH]c2cn1)C1Cn2c(ncc2)CC1	m_274310____14112866____14121238____15870074
O=C(NCC(O)CNc1ncnc2nc[nH]c12)C1c2n(ncc2)CCC1	m_274310____14112866____14121214____12649998
Brc1[nH]c2c(N3C[C@H](O)C[C@@H](C(=O)OC)C3)nc(Cl)nc2c1	Z4026446329
O=C(NCC(C)(C)C1N(c2nc3n(C)cnc3cn2)CCC1)[C@@H](O)C	m_274310____15938274____15943476____15871032
O=C(NCC1(CO)C(c2ccccc2)C1)CCc1[nH]c2C(=O)NC(=O)N(C)c2n1	Z2178293138
O=C(CN1C(=O)N(C)c2ncn(C)c2C1=O)N1C2C(OC)C3CC2C(C1)C3	Z2090003068
O=C1N(C)C(=O)c2nc(CN3CC(O)(Cc4onc(C(C)C)n4)CCC3)[nH]c2N1C	Z2652615839
O=C(NCC1(Nc2ncnc3nc[nH]c23)CCCC1)CC(OC)CC	m_274310____14112836____15945216____12649998
O=C(NC1(CNc2ncnc3nc[nH]c23)CCCC1)C1C(OC)CCC1	m_274310____14112810____14121250____12649998
O=C(NCC(Nc1nc2n(C)cnc2cn1)C1CCC1)CC1(OC)CC1	m_274310____15938356____15942250____15871032
Fc1ccc(OC2(C(=O)NCCn3c4ncnc(N)c4nc3)CC2)cc1	s_527____11555272____16484198
Clc1nc(NCC2(O)CN(C(=O)C3CCC3)C2)c2n(C)cnc2n1	m_274310____15938070____12185804____15870128
O=C(N1C(c2cc(OC)ccc2)CC(C)C1)c1ncnc2nc[nH]c12	Z3543740604
FC(F)(F)c1nc(N2CCC(c3onc(-c4c(OC)cccc4)n3)CC2)c2nc[nH]c2n1	Z1883373665
O=C(NC1CC(Nc2nc3nc[nH]c3cn2)C1)CC1C(C)(C)C(OC)C1	m_274310____14112704____15945386____15870074
O=C(N1CCC(O)(CN2CCCCC2)CC1)c1ncnc2[nH]cnc12	Z3344390784
Clc1cc2OC(C(=O)NC3C4C5(OCCC5C4)CCC3)=CC(=O)c2cc1	Z3613031756
O=C(NCC12C(N(c3nc(O)c4n(C)cnc4n3)CC1)CCCC2)C	m_274310____15937930____12185798____15870922
Clc1nc(N2CC(O)C(NC(=O)CCCC)CC2)c2[nH]cnc2n1	m_274310____14113432____12657890____15867404
OC1CC2N(c3nc(Nc4ccccc4)c4[nH]cnc4n3)C(C1)CCC2	s_27____14940930____10803818
O=C(N1CC(Nc2nc3nc[nH]c3cn2)C1)C1CC2CC(O)CC(C1)C2	m_274310____15937386____15943650____15870074
Clc1n(C)c2c(N3CC4C(O)(CC3)CCCC4)nc(Cl)nc2n1	Z4025539726
O=C(N1C2CC(c3c(cccc3)C1)C2)C=1Oc2c(c(OC)ccc2)C(=O)C=1	Z3992791356
O=C(NCCC(C)(C)C)COC(=O)C=1Oc2c(c(OC)ccc2)C(=O)C=1	Z3865416730
O=C(Nc1cc2C(=O)C=COc2cc1)C1CN(C(=O)CC1)C1CC1	Z3583858398
O=C(N1C(C)CC(C)C(CN)C1)C1=C(C)C(=O)c2c(O1)cccc2	Z3113849061
O=C(N[C@@H]1CN(C2CCCC2)CCC1)Nc1cc2C(=O)C=COc2cc1	Z3599058812
O=C(NC(COC)(CCO)C)c1cc2OC=CC(=O)c2cc1	Z1997335594
Brc1cc2C(=O)C=C(C(=O)NC3C4(OCCC4)CCC3)Oc2cc1	Z2851792981
S(C(C(=O)N1CCC(C(=O)OC)CC1)C(C)C)c1ncnc2n(C)cnc12	Z2788723538
O=C(CCc1ccc(OC(C(=O)N2CCN(c3ncnc4[nH]cnc34)CCC2)C)cc1)C	Z1915752927
O=C(CC1(COC)CC1)N1C[C@@H](NC(=O)c2ncnc3nc[nH]c23)CC1	m_275592____14114812____15843004____13186872
Clc1cc2C(=O)C=C(C(=O)N(Cc3c(N4CCC(OC)CC4)ccc(F)c3)C)Oc2cc1	Z914163734
FC1(F)CN(C(=O)Nc2cc3C(=O)C=COc3cc2)C(C(=O)O)(C)C1	Z3494795682
Clc1nc(N2C(C(=O)Nc3c(OC)ccc(C)c3)CCC2)c2[nH]cnc2n1	Z2969787520
O=C(OC)C(CNC(=O)C(C)n1c2ncnc(N)c2nc1)Cc1ccc(C)cc1	Z2628101768
Fc1cc2C(=O)C=C(C(=O)N3[C@@H]4[C@@H](NC(=O)C4)CCC3)Oc2cc1	Z3750747469
Clc1cc2OC(C(=O)NC(c3ccncc3)C3(CO)CCC3)=CC(=O)c2cc1	Z2649883794
Fc1c(CO[C@@H]2CN(C(=O)C(C)n3c4ncnc(N)c4nc3)CCC2)cccc1	Z2637864379
O=C(NC1(CO)COc2c(cccc2)C1)c1ncnc2nc[nH]c12	s_22____12219222____12807966
Clc1cc2OC(C(=O)N3C4C(C)C(=O)CC3CC4)=CC(=O)c2cc1	Z2783328286
O=C(NCCc1ccc(OC)cc1)C(OC(=O)Cn1c2ncnc(N)c2nc1)C	Z1352238724
S(CCC(=O)N1c2c3c(C(=O)CCC3C1)ccc2)c1ncnc2[nH]cnc12	Z2800937346
C(C)n1c2ncnc(N3CC4(c5c(cc6OCCOc6c5)C3)CCCC4)c2nc1	Z1514059004
FC1(F)CC(C(OC)C(=O)N(CCCn2c3ncnc(N)c3nc2)C)C1	Z3356866520
O=C(N1CCC(Nc2nc3ncn(C)c3cn2)(CO)CC1)C1(CC)CC1	m_274310____15937466____14119090____15871096
O=C(C(OC)(C)C)N1CC2(Nc3nc4ncn(C)c4cn3)C(C1)CCC2	m_274310____15937522____15940296____15871096
Clc1nc(N2CCC(C(=O)N3c4c(cccc4)CC3)CC2)c2[nH]c(O)nc2n1	Z3718843190
O=C(NCC12OCC(N(c3nc4n(C)cnc4cn3)C1)C2)C1C(CC)C1	m_274310____15937550____15940048____15871032
O=C(NCC1OCC2(CN(c3nc4nc[nH]c4cn3)CC2)C1)CCCC	m_274310____15937860____12657890____15870074
O(C)c1cc(CN(Cc2[nH]c3N(C)C(=O)N(C)C(=O)c3n2)CC2OCCC2)ccc1	Z1579605823
O=C(NC1C2(CCC1CNc1ncnc3c1[nH]c(C)c3)CCC2)[C@H](O)C	m_274310____15938174____15942712____15869892
O(C)c1c(N(CCO)CCCn2c3C(=O)N(C)C(=O)N(C)c3nc2)cccc1	Z3650509136
FC(F)(F)c1[nH]c2ncnc(NCC(O)CN3CCC(C)CC3)c2n1	Z3390747218
FC(F)(F)c1nc(N2CCC(O)(Cc3ccc(C)cc3)CC2)nc2[nH]cnc12	Z3392060830
FC(F)(F)c1nc(N[C@@H](CO)CNC(=O)C2CCC2)nc2[nH]cnc12	m_274310____15937766____12185804____15870978
O=C(OCc1[nH]c2ncncc2n1)C(NC(=O)C12CC3CC(C1)CC(C2)C3)C(C)C	Z2174581101
O=C(NC1c2c(nccc2)CCC1)C=1Oc2c(c(OC)ccc2)C(=O)C=1	Z3874304573
O=C(NCC1(C)CN(C(=O)C=2Oc3c(C(=O)C=2)cccc3)CC1)COC	m_275592____14114962____14135622____13186224
O=C(NC1(C)C(C2CC2)OCC1)C1=C(C)C(=O)c2c(O1)cccc2	Z3083694012
O=C(NCC(NC(=O)C=1Oc2c(C(=O)C=1)cccc2)CCCC)CC#N	m_275592____14115138____14135622____15855652
O=C(OC(C)(C)C)NC1CCC(N(C(=O)c2cc3OC=CC(=O)c3cc2)C)CC1	Z1994373637
O=C(Nc1ccc(OC2CCNCC2)cc1)C=1Oc2c(c(OC)ccc2)C(=O)C=1	Z4004977494
O=C(OC(C(=O)N1c2c(Sc3c1cccc3)cccc2)C)C(OC)c1ccc(O)cc1	Z1691846988
Clc1cc2C(=O)C=C(C(=O)N3C(C(=O)N4CCN(C)CC4)CCc4c3cccc4)Oc2cc1	Z772822882
Fc1cc2OC(C(=O)N3CCC(F)(F)C(CC#N)CC3)=CC(=O)c2cc1	Z3715263425
O=C(NCC1(C)c2c(cccc2)CCC1)c1cc2OC=CC(=O)c2cc1	Z1994495657
O=C(NC12CNCC(C1)CC2)C=1Oc2c(C(=O)C=1)cccc2	Z3831023202
Fc1cc2C(=O)C=C(C(=O)NC3C(N4CCOCC4)CCCC3)Oc2cc1	Z1434611477
O=C(C(OC(=O)C1N(C(=O)CCC)CCC1)C)N1c2c(Sc3c1cccc3)cccc2	Z1303776195
O=C(COC(=O)C1(CC(=O)N2CCOCC2)CCCC1)N1c2c(Sc3c1cccc3)cccc2	Z76797778
O(C)c1c(C)ccc(C2CN(c3nc(O)c4n(C)cnc4n3)CCC2)c1	s_27____15420024____15341790
O=C(CCc1[nH]c2C(=O)NC(=O)N(C)c2n1)N1CCN(Cc2c(OC)c(OC)c(OC)cc2)CC1	Z827410862
O=C(N(CCOC)c1cc(OC)c(OC)cc1)CCc1[nH]c2C(=O)NC(=O)N(C)c2n1	Z1360650389
O=C(NCCC1(Nc2ncnc3c2[nH]c(C)c3)CCC1)CC(OC)(C)C	m_274310____15938382____15939526____15869892
Clc1cc2OC(C(=O)N[C@H]3[C@H](C4CC4)NC(=O)CC3)=CC(=O)c2cc1	Z2876272171
O=C(NCC1OCCN(c2ncnc3[nH]cnc23)C1)C(CC(C)C)N1C(=O)CCCC1	Z1454754261
O=C(NCC1(COC)N(c2ncnc3n(CC)cnc23)CCC1)C1CC1	m_274310____15937468____12185802____12359766
O=C(N1c2c(cc(OC)cc2)CCC1)N1CC(c2n(C)c3ncnc(NC)c3n2)CC1	Z1945844275
Fc1cc2C(=O)C=C(C(=O)NCC34CC(C)(OC3)CC4)Oc2cc1	Z3754970546
O=C(C(C)n1c2ncnc(N)c2nc1)N1C[C@@H](CO)[C@@H](c2ccccc2)CC1	Z2645595771
OC[C@@H]1[C@@H](O)[C@@H](O)[C@H](n2c3ncnc(Nc4cc(CCN(C)C5CC5)ccc4)c3nc2)O1	Z2092181021
O=C1NC2C(CN(c3nc(NCc4ccccc4)c4nc[nH]c4n3)C2)CCC1	Z3560621992
O=C(CN(CC)c1ncnc2n([C@H]3[C@H](O)[C@H](O)[C@@H](CO)O3)cnc12)N1CCCCCC1	Z2094647084
O=C(CCC(OC)C)N1CC2(C(Nc3ncnc4nc[nH]c34)CCC2)C1	m_274310____15938182____12658244____12649998
O=C1N(CCCC)c2nc(CN(CCCO)C3c4c(cccc4)CCC3)n(C)c2C(=O)N1	Z1318083249
FC(F)(F)c1nc(N2CC3C(C(=O)OC)CC(C2)CC3)nc2[nH]cnc12	Z3833512474
Clc1nc(N(C(CNC(=O)C(O)(CCC)C)C)C)c2[nH]cnc2n1	m_274310____14113110____15942148____15867404
O=C(N(CCCC)C)C1CCN(c2ncnc3n([C@H]4[C@H](O)[C@H](O)[C@@H](CO)O4)cnc23)CC1	Z2089556683
O=C(NCC1N(c2ncnc3nc[nH]c23)C2C(C1)COC2)C(C)C1CC1	m_274310____15937864____12658130____12649998
S(CC)C1C(O)(CNC(=O)Cn2c3ncnc(N)c3nc2)CC1	Z1334607721
O=C(NCC1(N(CCO)C)CCCCC1)Cn1c2ncnc(N)c2nc1	Z1498963383
O=C(NCC(N(C(=O)c1ncnc2nc[nH]c12)C)C)C(O)CCCC	m_275592____14114856____15843004____15859676
O=C(N(C)C1C(CC)(CC)C(OC)C1)CCCn1c2ncnc(N)c2nc1	Z3193086925
Clc1nc(C(=O)N2c3c(cc(OC)c(F)c3)CCC2)c2nc[nH]c2n1	Z4087283571
O=C(N)[C@H]1O[C@@H](C2CCN(c3ncnc4n(-c5ccccc5)cnc34)CC2)CC1	Z3079051741
O=C(N[C@H]1C2([C@H](N3CCOCC3)C1)CCC2)C(C)n1c2ncnc(N)c2nc1	Z2646991498
Clc1nc(N2CC3(C(COC)C2)CCCC3)c2[nH]c(O)nc2n1	Z3834229828
O=C(NCC(N(C)c1nc2nc[nH]c2cn1)C)CC(O)(COC)C	m_274310____14113110____15944488____15870074
Clc1nc(N2CC(Cc3cc(OC)ccc3)CC2)c2ncn(C)c2n1	s_27____17514712____15344262
Fc1c2N(c3ncnc4n([C@H]5[C@H](O)[C@H](O)[C@@H](CO)O5)cnc34)CC3(c2ccc1)CCCC3	Z2092954218
O=C(NCC1C2N(c3nc(O)c4n(C)cnc4n3)CC1CCC2)C(C)C	m_274310____15938040____12657894____15870922
O=C(NC1(CNc2nc3ncn(C)c3cn2)C(C)CCCC1)[C@H](O)C	m_274310____14112814____15942712____15871096
O=C(Cc1nocc1)N1CCC(O)(CNc2nc3nc[nH]c3cn2)CC1	m_274310____14113060____12658090____15870074
Clc1cc2C(=O)C=C(C(=O)NCC(O)COc3ccc(F)cc3)Oc2cc1	Z1165240051
O=C(N[C@@H](CNc1ncnc2nc[nH]c12)C)CC1(O)COCCC1	m_274310____14112874____15940692____12649998
O=C(N(Cc1occc1)CC1OCCC1)C=1Oc2c(c(OC)ccc2)C(=O)C=1	Z3990785494
O=C(NC(C(=O)N1CCCCC1)CC)Nc1cc2C(=O)C=COc2cc1	Z3842752532
Fc1cc2C(=O)C=C(C(=O)OC(C(=O)N3Cc4c(cccc4)CC3)C(C)C)Oc2cc1	Z292328998
O=C(OC)N1CC(NC(=O)c2cc3OC=CC(=O)c3cc2)CCC1	Z1996554055
O=C(OC(C)(C)C)NC1[C@H]2[C@@H]1CN(C(=O)C1=C(C)C(=O)c3c(O1)cccc3)C2	Z3612377503
O=C(NN1CC2CC(C1)CCC2)C1=C(C)C(=O)c2c(O1)cccc2	Z3204364297
O=C(N[C@H](C)C1c2c(cccc2)CCC1)c1cc2OC=CC(=O)c2cc1	Z1994641193
Clc1cc2C(=O)C=C(C(=O)N3CCC(c4c5c([nH]c4)ccc(C(=O)N)c5)CC3)Oc2cc1	Z1687086497
Brc1cc2C(=O)C=C(C(=O)N3[C@H]4[C@](C)(COC4)CCC3)Oc2cc1	Z3910738212
Fc1cc2C(=O)C=C(C(=O)NC3C(C)(C)C(OC)C3C)Oc2cc1	Z1599856436
Fc1cc2C(=O)C=C(C(=O)N3C[C@H]4[C@@H](NC(=O)OC4)CC3)Oc2cc1	Z1985098860
Brc1cc2C(=O)C=C(C(=O)NC3CC4N(CC3)CCC4)Oc2cc1	Z2355645040
Clc1cc2OC(C(=O)NCC3C4c5c(cccc5)CCC34)=CC(=O)c2cc1	Z2372238150
O=C(N(C(COC)C)C1c2c(cccc2)CC1)C(C)n1c2ncnc(N)c2nc1	Z2723059384
O=C(N(CCCn1c2ncnc(N)c2nc1)C)C[C@H](C)c1cc(OC)c(C)cc1	Z3553658679
O=C(N1CC(Nc2nc(O)c3n(C)cnc3n2)C1)C1ON=C(C(C)C)C1	m_274310____15937386____15944294____15870922
Clc1cc2OC(C(=O)N3C4(CC(C(=O)N)CC3)CC4)=CC(=O)c2cc1	Z4094353125
O=C(CCOC)N1CCC(Nc2nc(Nc3ccccc3)c3[nH]cnc3n2)CC1	Z2612231017
Clc1cc2OC(C(=O)N3C4C(C(F)(F)F)C4CCC3)=CC(=O)c2cc1	Z2372960506
O=C(NCC(O)COCC(C)C)CN1c2c(Sc3c1cccc3)cccc2	Z2707804157
O=C(NCC1Cc2c(C(C)CC1)cccc2)CCn1c2ncnc(N)c2nc1	Z4092278186
O=C(C(O)(C)C1CCC1)N1C[C@@H](C)N(c2nc3n(C)cnc3cn2)CC1	m_274310____15937432____15941910____15871032
Clc1c(C)cc(c(O)c1)C1CN(c2n(C)c3C(=O)NC(=O)N(C)c3n2)CC1	Z2615534825
O=C(C(OC)C1COCCC1)N1CC(Nc2nc3nc[nH]c3cn2)C1	m_274310____15937386____15945060____15870074
O=C(Cn1c2ncnc(N)c2nc1)N1C2C(C(c3ccccc3)C1)COCC2	Z2090585166
O=C(NCC1N(c2nc3nc[nH]c3cn2)CCC1C1CC1)[C@H]1OCCC1	m_274310____15938320____12658218____15870074
O=C(N(C)C1CCC(Nc2nc3nc[nH]c3cn2)CC1)C(O)(C)C1CC1	m_274310____14113106____15940274____15870074
O=C(C(C)n1c2ncnc(N)c2nc1)N1[C@@H]2C(C)(C)C(OC)[C@@H]2CC1	Z4096747838
O=C(NCC(Nc1nc2nc[nH]c2cn1)CC)C1ON=C(C(C)(C)C)C1	m_274310____14112808____15944842____15870074
O=C(CC)N1CC2(Nc3nc(C(=O)OC)c4nc[nH]c4n3)C(C1)CCC2	m_274310____15937522____12170230____15870962
O=C(C(O)C1CC1)N1CC(O)(CNc2ncnc3n(C4CC4)cnc23)C1	m_274310____15938070____15941824____15870250
OC[C@@H]1[C@@H](O)[C@@H](O)[C@H](n2c3ncnc(N(C)C4CN(c5ccccc5)CCC4)c3nc2)O1	Z2091137301
O(C)C1CC(C(Nc2nc(Nc3ccccc3)c3[nH]cnc3n2)CO)CCC1	Z2614383265
O=C(NC1CC(Nc2nc3nc[nH]c3cn2)CCC1)CC1(OC)CC1	m_274310____14112738____15942250____15870074
O=C(COC)N1C(C2N(c3ncnc4c3[nH]c(C)c4)CCC2)CCCC1	m_274310____14112720____12170228____15869892
O=C(NC1(CO)CN(c2nc3n(C)cnc3cn2)C1)C1C(C(C)C)(C)C1	m_274310____15937896____14120668____15871032
O=C(N[C@H]1[C@@H](Nc2nc3ncn(C)c3cn2)CCCC1)C1C(C)(C)CO1	m_274310____15938230____15939578____15871096
Clc1nc(N[C@@H](CNC(=O)C2(CO)OCCC2)C)c2[nH]cnc2n1	m_274310____15937956____15941372____15867404
Clc1ccc(C2(O)CN(c3n(C)c4C(=O)NC(=O)N(C)c4n3)CCC2)cc1	Z2479442776
Oc1nc(N2CC3(CC(O)C2)CCOCC3)nc2ncn(C)c12	Z3718914439
O=C1N(C)C(=O)c2n(C)c(N3CC4(CC(O)C3)CCOCC4)nc2N1C	Z2974260981
O=C1N(C)c2[nH]c(N3CC4(CC(O)C3)CCOCC4)nc2C(=O)N1	s_27____12914530____1324328
O=C(NC[C@@H](Nc1ncnc2nc[nH]c12)CO)C1(OC)CSCC1	m_274310____15937766____15942904____12649998
O=C(Cn1c2ncnc(N)c2nc1)N1C2C(N(CCO)CCC2)CC1	s_22____13432158____3937074
Clc1ccc(C2(O)CN(c3nc4nc[nH]c4cn3)CCC2)cc1	Z3558955443
O=C(Cn1nncc1)N1CC(O)(CNc2nc3nc[nH]c3cn2)CCC1	m_274310____15938210____15939728____15870074
O=C(N[C@H]1[C@@H](C)CN(c2nc3nc[nH]c3cn2)C1)C1OC2(CC1)CCC2	m_274310____15937874____15944176____15870074
FC(F)(F)c1ccc(OCC(O)CN(C(=O)Cn2c3ncnc(N)c3nc2)C)cc1	Z1325484873
Clc1nc(N2CC(O)CC(C(=O)OC)C2)c2ncn(C)c2n1	Z3718901540
O=C(NC1(C(=O)OC)C2C(C2)CC1)Cn1c2ncnc(N)c2nc1	m_22____15106204____3937074
Clc1nc(N2CC(CN3CC(O)CC3)CCC2)c2ncn(CC)c2n1	Z2851919307
O=C(CCn1c2ncnc(N)c2nc1)N1C2C(=O)NCCOC2CCC1	s_22____12640524____12053384
O=C(NC(C)C1(O)CN(c2ncnc3nc[nH]c23)CC1)Cc1occc1	m_274310____15938308____14117998____12649998
O=C1N(C)c2nc(CN3C4C5C(C(C3)CC4)CN(Cc3ccccc3)C5)n(C)c2C(=O)N1	Z2524524696
O=C(NCCC1(O)CCN(c2nc3ncn(C)c3cn2)CC1)C1(C)CC1	m_274310____15938124____14116762____15871096
O=C(NC1C2CC3(OC)CC1CC(C3)C2)CCn1c2C(=O)N(C)C(=O)N(C)c2nc1	Z2001784058
O=C(NC12CC3(Nc4nc5nc[nH]c5cn4)CC(C1)CC(C2)C3)[C@@H](O)C	m_274310____15938312____15943476____15870074
O=C(C(OC)C)N1C(C2N(c3nc4nc[nH]c4cn3)CCC2)CCCC1	m_274310____14112720____12657992____15870074
Clc1nc(NCC23OCC(NC(=O)CO)(C2)CC3)c2[nH]cnc2n1	m_274310____15938270____15943396____15867404
O=C(NCC(Nc1ncnc2nc[nH]c12)C1CC1)C1OC2(CC1)CCC2	m_274310____14112692____15944176____12649998
O=C(NCC1N(c2ncnc3nc[nH]c23)CCC1C)C1C2OC(C1)CC2	m_274310____15937876____12658074____12649998
Clc1n(C)c2c(N3CC(O)(Cc4cc(F)ccc4)CC3)nc(Cl)nc2n1	Z4025626152
O(CC1(O)C(Nc2ncnc3n(-c4ccccc4)cnc23)COCC1)C	Z3079602930
O=C(NCC1CN(c2nc3nc[nH]c3cn2)C(C)C1)C1C2OC(C1)CC2	m_274310____15938344____12658074____15870074
O=C(NC1C2CN(c3ncnc4nc[nH]c34)C(C2)CC1)C1C(C)OCC1	m_274310____15937726____14120552____12649998
FC(F)(F)c1[nH]c2ncnc(NC3CC(O)(CNC(=O)C)C3)c2n1	m_274310____15938284____12185798____15870062
Fc1ccc(OCC(O)CNC(=O)c2ncnc3nc[nH]c23)cc1	s_22____7114780____12807966
OC12C(CN(c3nc4nc[nH]c4cn3)CC1)CCCC2	Z3557985263
O=C(NCC(N(C(=O)C=1Oc2c(C(=O)C=1)cccc2)C)C)[C@@H]1C(C)(C)C1	m_275592____14114856____14135622____13186678
O=C(NCC1(C(=O)Nc2cc(C)c(C)cc2)CCCC1)c1cc2OC=CC(=O)c2cc1	Z1994374268
FC1(F)C(CCNC(=O)C2=C(C)C(=O)c3c(O2)cccc3)CCNCC1	Z3831651477
O=C(N1CC(C(C)C)COCC1)C=1Oc2c(c(OC)ccc2)C(=O)C=1	Z3992787450
O=C([C@@H](O)C(C)C)N1CCC(Nc2ncnc3c2[nH]c(C)c3)(CC)CC1	m_274310____14113030____15940340____15869892
O=C(N1CCC2(C(C(=O)N(C)C3CC3)C2)CC1)C1=C(C)C(=O)c2c(O1)cccc2	Z3083447880
O=C(NC(CC(C)C)CCO)c1cc2OC=CC(=O)c2cc1	Z3060430351
Clc1cc2OC(C(=O)N3CC4(C(N(C)C)C3)CCOCC4)=CC(=O)c2cc1	Z3585097882
Fc1cc2OC(C(=O)NC3(C)C(C4CC4)OCC3)=CC(=O)c2cc1	Z2073938767
O=C(N1C2(CS(=O)(=O)CCC2)CCC1)c1cc2OC=CC(=O)c2cc1	Z3627372266
O=C(NCCC(N(C)c1ncnc2c1[nH]c(C)c2)C)C1C(C)CC(C)O1	m_274310____15937372____12658332____15869892
Fc1cc2C(=O)C=C(C(=O)N(CCC)C3C(C)(C)C(OCC)C3)Oc2cc1	Z1251644973
Fc1cc2OC(C(=O)N3C(C)CCN(c4c(OC)cccc4)CC3)=CC(=O)c2cc1	Z2074002467
O=C(N1C[C@H](Nc2ncnc3nc[nH]c23)CC1)C1(C)N(C)CC(OC)C1	m_274310____14112646____15942896____12649998
O=C(NCC1CN(Cc2n(CCOC)c3C(=O)NC(=O)N(CCC)c3n2)CCC1)C(C)C	Z1015158430
O=C(NC(C)(C)C1N(c2ncnc3n(CC)cnc23)CCC1)C(O)C	m_274310____15937364____15943424____12359766
FC(F)(F)c1nc(NC(CN2CCCC2)c2ccc(OC)cc2)c2nc[nH]c2n1	Z1883321401
O=C(NC1CN(c2ncnc3nc[nH]c23)C2(C1)CCOCC2)COC	m_274310____15938372____12170228____12649998
O=C(NCCC(OCC)C1CCCC1)c1cc2OC=CC(=O)c2cc1	Z1994363208
N(c1nc(NC2CCN(CC3COCC3)CC2)nc2nc[nH]c12)c1ccccc1	Z2611770803
Fc1c(OC(C(=O)NCCn2c3ncnc(N)c3nc2)C(C)C)ccc(F)c1	Z2719730594
O=C(NC1C(C)N(c2nc3nc[nH]c3cn2)CCC1)C12OCC(C)(C1)C2	m_274310____14113182____15942350____15870074
O=C(NCC1C2(N(c3ncnc4n(CC)cnc34)CC1)CC2)C(O)C	m_274310____15938374____15943424____12359766
Fc1c(OC)c(CC2N(c3nc(N)c4[nH]cnc4n3)CCC2)ccc1	Z3559930860
S(c1ccccc1)C1(CNC(=O)CCn2c3ncnc(N)c3nc2)CCCC1	Z2628698913
O=C1N(C)c2nc(CNC3(CO)c4c(cccc4)CCC3)n(C)c2C(=O)N1	Z1994283612
O=C(NC1CC(Nc2nc3n(C)cnc3cn2)(C)C1)C1C(OC)CCC1	m_274310____15937822____14121250____15871032
O=C(OC)[C@@]12[C@@H](CN(c3ncnc4n(-c5ccccc5)cnc34)C1)COCC2	Z2612938516
O=C(NCCC1COCCC1)[C@@H]1O[C@H](Cn2c3ncnc(N)c3nc2)CC1	Z3336395479
O=C(NC1C2(Nc3ncnc4c3[nH]c(C)c4)CC(C1)CC2)[C@H]1OCCC1	m_274310____15938252____12658218____15869892
FC(F)(F)C1CN(c2ncnc3n([C@H]4[C@H](O)[C@H](O)[C@@H](CO)O4)cnc23)C(C)CC1	Z2092264102
O=C(NCC1N(c2nc3n(C)cnc3cn2)CC2(C1)CC2)C(COC)C	m_274310____15937906____12658040____15871032
O=C(N1CC2(C(Nc3nc4nc[nH]c4cn3)C1)CCC2)C1(CO)COC1	m_274310____15937800____15941838____15870074
O=C(NCC12CC(CNc3ncnc4nc[nH]c34)(OC1)C2)C1CC(O)C1	m_274310____15938022____15943652____12649998
O=C(NC1C(CO)CCNC1)CN1c2c(Sc3c1cccc3)cccc2	Z3830788593
O=C(NCC12OCC(Nc3ncnc4c3[nH]c(C)c4)(C1)CC2)C(CC)C	m_274310____15938212____12657900____15869892
O=C(NC1C(C(=O)OCc2ccccc2)C2CC1CC2)Cn1c2ncnc(N)c2nc1	Z1467834222
Clc1nc(N2C3(CNC(=O)CO)CCC2CC3)c2ncn(C)c2n1	m_274310____15937394____15943396____15870608
O=C(NC1CCC(O)CC1)C(NCc1n(C)c2C(=O)NC(=O)N(C)c2n1)(C)C	Z1205218593
FC(F)(F)c1nc(NCC(O)COCc2ccc(OC)cc2)c2nc[nH]c2n1	Z2179188619
O=C(NC1C(C)C2N(c3ncnc4c3[nH]c(C)c4)C(C1)CC2)C(CO)C	m_274310____15937616____15943438____15869892
OC[C@@H]1[C@@H](O)[C@@H](O)[C@H](n2c3ncnc(N4CC5(OCC4)C4CC(C5)CC4)c3nc2)O1	Z2093232050
O=C(CCOC)N1C(C2CN(c3ncnc4nc[nH]c34)CC2)CCCC1	m_274310____14112896____12170234____12649998
O=C(NC(CNc1nc2ncn(C)c2cn1)C1CCCC1)C1(CO)CC1	m_274310____14112936____15943012____15871096
Fc1ccc(C(N(C(=O)CCCn2c3C(=O)N(C)C(=O)N(C)c3nc2)C2CCC(CC)CC2)C)cc1	Z1126810944
FC(F)(F)C1(O)C2CN(CCn3c4C(=O)N(C)C(=O)N(C)c4nc3)C(C1)C2	Z2953785754
O=C(NC(CN1CCC(C)CC1)C)c1cc2OC=CC(=O)c2cc1	Z2646234740
O=C(N(CCCC)CC)COc1cc2OC=C(c3ccc(OC)cc3)C(=O)c2cc1	Z1607287784
O=C(NCCN(C(=O)C=1Oc2c(C(=O)C=1)cccc2)C)[C@H]1OC(=O)CC1	m_275592____14114776____14135622____15862656
O=C(OC)Cc1cc2N(C(=O)C3=C(C)C(=O)c4c(O3)cccc4)CCCc2cc1	Z3658309592
O=C(NC1C2c3c(cccc3)CCC12)C1=C(C)C(=O)c2c(O1)cccc2	Z3193472446
O=C(NC(C1OCCC1)C1CCC1)c1cc2OC=CC(=O)c2cc1	Z2784716519
O=C1C(C)=C(c2ccccc2)Oc2c(-c3onc(C4OCC5N(C4)CCCC5)n3)cccc12	Z2159124931
Fc1cc2OC(C(=O)NC(CCC(=O)OC)Cc3ccccc3)=CC(=O)c2cc1	Z2073500496
O=C(C(OC)C(C)C)N1CC2C(Nc3ncnc4c3[nH]c(C)c4)C(C1)C2	m_274310____15937444____14119068____15869892
O=C(NC1CC2(CC(C)(C)OC2)C1)C1=C(C)C(=O)c2c(O1)cccc2	Z3205239926
Clc1cc2OC(C(=O)NCC34OCC(C#N)(C3)C4)=CC(=O)c2cc1	Z3625954813
O=C(N1C(Cc2ccc(C#N)cc2)CCCC1)c1cc2OC=CC(=O)c2cc1	Z3609486220
FC(F)(F)c1cc(CN2C(=O)C(OC(=O)c3cc4OC=CC(=O)c4cc3)CCC2)ccc1	Z1996448929
O=C(CN1c2c(Sc3c1cccc3)cccc2)N1CC2(OCC(=O)C2)CC1	Z4049323838
Fc1cc2OC(C(=O)NC3CCC(Oc4c(C#N)cccc4)CC3)=CC(=O)c2cc1	Z2070675807
O=C(C(OC(=O)C1(C(C)C)CC(=O)NC1)C)N1c2c(Sc3c1cccc3)cccc2	Z2187697398
O=C(NC(C(OC)(C)C1CC1)C)C(C)n1c2ncnc(N)c2nc1	Z2641541943
O(C)c1c(CN2C(=O)C(Nc3n(C)c4C(=O)NC(=O)N(C)c4n3)CC2)ccc(OC)c1	Z2094861031
Clc1cc2C(=O)C=C(C(=O)N3C(C(C#N)c4ccccc4)CCCC3)Oc2cc1	Z1355936581
O=C(NCCN1C[C@@H](O)CC1)CN1c2c(Sc3c1cccc3)cccc2	Z2723372875
O=C(NCC1C2(N(c3nc(C(=O)OC)c4nc[nH]c4n3)CC1)CC2)C	m_274310____15938374____12185798____15870962
O=C(N1CCN(c2ncnc3[nH]cnc23)CCC1)C1OCC(c2ccccc2)C1	Z3206147926
FC(F)(F)c1nc(NCC2N(Cc3ccc(OC)cc3)CC2)c2nc[nH]c2n1	Z2700644427
O=C(C(O)COC)N1CC(NC(=O)c2ncnc3nc[nH]c23)(C)CC1	m_275592____14114960____15843004____15858990
O=C(NC1C2(CN(c3nc4nc[nH]c4cn3)CC1)CCC2)[C@H]1OCCC1	m_274310____15937724____12658218____15870074
O=C(NC1CCN(Cc2ccccc2)CC1)C(OC(=O)Cn1c2ncnc(N)c2nc1)C	Z1352236568
O=C(NC1CN(c2nc3ncn(C)c3cn2)C(C)C1)C1C2(C1)COCC2	m_274310____15938050____14120742____15871096
O=C(NC1CN(c2nc3nc[nH]c3cn2)C(C)C1)CC12CC(C)(OC1)C2	m_274310____15938050____15944340____15870074
O=C(NCCC(Nc1ncnc2c1[nH]c(C)c2)C)C1OC2(CC1)CCC2	m_274310____14112744____15944176____15869892
O=C(N[C@H]1CN(C(=O)C2C(C(O)C)C2)CCC1)c1ncnc2nc[nH]c12	m_275592____14114802____15843004____15860286
O=C(NCC1N(c2nc3ncn(C)c3cn2)CCCC1)C1C(C(O)C)C1	m_274310____14112716____15944102____15871096
FC(F)Oc1ccc(N2C(=O)C(OC(=O)Cn3c4ncnc(N)c4nc3)CCC2)cc1	Z1352237896
O=C(CCCn1c2ncnc(N)c2nc1)N1CC=C(c2c(OC)cccc2)CC1	Z4088005020
Clc1ccc(CC(NC(=O)Cn2c3ncnc(N)c3nc2)C2CCCCC2)cc1	Z1145637364
FC(F)(F)c1[nH]c2ncnc(N3CCC(Nc4c(OC)cccc4)CC3)c2n1	Z3391308903
O=C(NCCC1(O)CCN(c2nc3n(C)cnc3cn2)CC1)[C@H]1[C@H](C)C1	m_274310____15938124____14118992____15871032
O=C(C(COC)C)N1CC2N(c3nc4nc[nH]c4cn3)C(CC1)CCC2	m_274310____15938108____12658040____15870074
O=C(OC)[C@H]1N(CCn2c3C(=O)N(C)C(=O)N(C)c3nc2)C[C@@H]2[C@H]1CCC2	Z3520970458
Fc1ccc(C2C3C(C2)CCN(C(=O)Cn2c4ncnc(N)c4nc2)C3)cc1	Z3610830524
Clc1nc(N2CCC(O)(C(NC(=O)C)C)CC2)c2n(C)cnc2n1	m_274310____15938184____12185798____15870128
Clc1n(C)c2c(N3CC4C(CC(C(=O)OC)CC4)CC3)nc(Cl)nc2n1	Z4026546794
O=C(OCCC)C[C@@H](CNC(=O)c1cc2OC=CC(=O)c2cc1)CC(C)C	Z2484246493
O=C(N1C(C(C)C)C2(C1)CCSCC2)C1=C(C)C(=O)c2c(O1)cccc2	Z3205456611
O=C(N(CC(CNC(=O)C12C(C1)C2)C)C)C=1Oc2c(C(=O)C=1)cccc2	m_275592____15865062____15842258____14129018
O=C(Nc1cc2C(=O)C=COc2cc1)C[C@@H](CNC(=O)C)CC(C)C	Z3059920318
O=C(NC(CCCC(C)C)C)CNc1cc2C(=O)C=COc2cc1	s_38____13770660____6579268
O=C(NC(C(C)C)(CNc1ncnc2c1[nH]c(C)c2)C)C(OC)C1CC1	m_274310____15937366____12658318____15869892
O=C(CN1c2c(Sc3c1cccc3)cccc2)N1CC2NC(=O)CCC2C1	Z3597594558
Fc1cc2C(=O)C=C(C(=O)N(c3cc4OCOc4cc3)C3CCCCC3)Oc2cc1	Z1505254146
O=C(NCC(CNc1ncnc2nc[nH]c12)C)C1Oc2c(cccc2)C1	m_274310____14112832____14116176____12649998
Fc1cc2OC(C(=O)OCC(=O)N(C)C3C(C)CCCC3)=CC(=O)c2cc1	Z2081186890
Clc1cc(C2N(C)CCCC2CNC(=O)C=2Oc3c(C(=O)C=2)cc(F)cc3)ccc1	Z1251616371
O=C(NC(CC1CN(c2nc3nc[nH]c3cn2)C1)C)C(OC)(C)C1CC1	m_274310____15937974____15940966____15870074
O=C(NC(C)C1CN(c2ncnc3n(C4CC4)cnc23)CCC1)COC	m_274310____14112722____12170228____15870250
O=C(Cn1c2ncnc(N)c2nc1)N1C(CO)(C)CC(OC)C1	s_22____12430332____3937074
O=C(NC(C)C1CN(C(=O)OC)CCC1)CN(C)c1ncnc2nc[nH]c12	Z1730238483
O=C(NC(C(=O)N1CCC(CO)CC1)CC(C)C)CN(C)c1ncnc2nc[nH]c12	Z1604645976
O=C(NC1(C2N(c3nc(O)c4n(C)cnc4n3)CCC2)CC1)CC(C)C	m_274310____15938234____12657780____15870922
N(c1nc(N2CC3(OC(C)C2)CC(C)OCC3)nc2nc[nH]c12)c1ccccc1	Z2612958669
Fc1cc2C(=O)C=C(C(=O)N3C(C(CC)C)CCCC3)Oc2cc1	Z1239391979
O=C1N(C)C(=O)c2n(CCCN(Cc3cc(O)ccc3)CC3CC3)cnc2N1C	Z3649337531
Clc1cc2C(=O)C=C(C(=O)OCC(=O)N3C(c4cc(OC)ccc4)CCC3)Oc2cc1	Z792599040
Clc1nc(NC2CN(C(=O)C3(O)CCC3)CC2)c2n(C)cnc2n1	m_274310____14112734____15941818____15870128
O=C(CC(O)C(C)C)N1C(C)CC(CNc2ncnc3c2[nH]c(C)c3)C1	m_274310____14113140____15941896____15869892
O=C(NCC1C2C1CN(c1nc(O)c3n(C)cnc3n1)C2)CCOC	m_274310____14113134____12170234____15870922
S(CCC(=O)N1C2(CC(N)C1)COCC2)c1ncnc2[nH]cnc12	s_240690____15099838____17033960
O=C(NC1C2(N(c3ncnc4nc[nH]c34)CC1)CCC2)C1CC(C)OC1	m_274310____15937660____14121252____12649998
O=C(NC1C(CC)(CC)C(OC)C1C)C(C)n1c2ncnc(N)c2nc1	Z2635532863
Oc1nc(N2CC3(Oc4c(cccc4)C2)COCC3)nc2ncn(C)c12	Z3718928064
O=C(CCn1c2ncnc(N)c2nc1)N1C(C(=O)OCc2ccccc2)CCC1	Z2628657550
O=C(N1[C@H](COC)C[C@H](O)C1)c1oc(Cn2c3ncnc(N)c3nc2)cc1	Z2714512761
Clc1nc(C(=O)NC2CC3(N(Cc4ccccc4)CC2)CC3)c2nc[nH]c2n1	Z4097190935
O=C(NCCC1(O)CCN(c2ncnc3c2[nH]c(C)c3)CC1)C(C)(C)C	m_274310____15938124____14115518____15869892
Clc1nc(NCC2OCC(CNC(=O)[C@H](O)C)C2)c2[nH]cnc2n1	m_274310____15938304____15942712____15867404
O=C1N(C)C(=O)c2nc(CNC(CO)C3CC(OC)CCC3)[nH]c2N1C	Z2602370249
O=C(N1CC(O)(CNC(=O)c2ncnc3nc[nH]c23)C1)[C@H]1COCC1	m_275592____14114974____15843004____14131396
O=C(NCC1OC2(CN(c3nc4nc[nH]c4cn3)C2)CCC1)C(CC)C	m_274310____15937576____12657900____15870074
O=C(NCC1OC2(CN(c3nc4n(C)cnc4cn3)C2)CCC1)CCC	m_274310____15937576____12657760____15871032
O=C(CC)N1C2C(Nc3nc(C(=O)OC)c4nc[nH]c4n3)CC(C1)CC2	m_274310____14113316____12170230____15870962
O=C(N(CCCn1c2ncnc(N)c2nc1)C)C1C[C@@H]2C(OC)C[C@@H]2C1	Z3356866322
O=C(NC1C2N(c3ncnc4nc[nH]c34)CC(C1)CC2)C1=C(C)OCC1	m_274310____15937606____15945006____12649998
Fc1cc(CC2(O)CN(c3[nH]c4N(C)C(=O)NC(=O)c4n3)CC2)ccc1	s_27____14780650____1324328
O=C(NCC12OCC(Nc3ncnc4n(CC)cnc34)(C1)CC2)CCC	m_274310____15938212____12657760____12359766
FC(F)(C(=O)NCC(N(C)c1nc2nc[nH]c2cn1)C)C1(O)CCC1	m_274310____14113110____15942144____15870074
O=C(NCC1CC(CNc2ncnc3nc[nH]c23)OC1)CCCC1CC1	m_274310____15938304____14119042____12649998
O=C(CCCn1c2ncnc(N)c2nc1)N1C(C2(C1)CCC2)C1OCCC1	Z3200988813
O=C(NCCC1(O)CCN(c2nc(O)c3n(C)cnc3n2)CC1)CO	m_274310____15938124____15943396____15870922
O=C(N1[C@@H]2CN(c3ncnc4nc[nH]c34)[C@H](C1)C2)C1OC2(CC1)CCC2	m_274310____14112794____15944176____12649998
O=C(N1CC2N(c3ncnc4nc[nH]c34)C(C1)CCC2)C1(CO)CCC1	m_274310____14112912____15943566____12649998
O=C(NC1CC2C(CN(c3nc4nc[nH]c4cn3)C2)CC1)C(CO)(C)C	m_274310____14113138____15939676____15870074
O=C(OCC(=O)N1C2C(C(C)CC1)CCCC2)Cn1c2ncnc(N)c2nc1	Z1352238480
OC1C(C2N(c3nc4ncn(C)c4cn3)CCCC2)CC(C)CC1	Z3829970787
O=C(NC1C(N2CCN(C)CCC2)CCC1)C1=C(C)C(=O)c2c(O1)cccc2	Z3081436844
O=C(N1CCC(c2cnc(OC)cc2)CC1)C1=C(C)C(=O)c2c(O1)cccc2	Z3985648738
O=C(CN1c2c(Sc3c1cccc3)cccc2)N1C[C@H]2OC(=O)N[C@H]2CC1	Z3706498450
O=C(Nc1cc2C(=O)C=COc2cc1)N1C2CC(c3cn(C)nc3)CC1CC2	Z3176690947
Clc1cc2OC(C(=O)N3CC(C)(C)OC(CC(=O)OC)C3)=CC(=O)c2cc1	Z3916253850
Brc1cc2C(=O)C=C(C(=O)NCCN3C4CC(C3)CC4)Oc2cc1	Z4046280440
Clc1cc2OC(C(=O)N3CC(COC)(C4CC4)C3)=CC(=O)c2cc1	Z2783229658
O=C(Nc1cc2C(=O)C=COc2cc1)[C@H]1S(=O)(=O)N2[C@@](C)(C1)CCC2	Z3583858409
Fc1cc2C(=O)C=C(C(=O)N3CCC(N(CCOC)CCOC)CC3)Oc2cc1	Z2152602712
O=C(NCCc1cc(OC)cc(C)c1)CCc1[nH]c2C(=O)NC(=O)N(C)c2n1	Z2643921250
Fc1cc2OC(C(=O)N3[C@]4(C(=O)N)[C@@H](C4)CCC3)=CC(=O)c2cc1	Z3582979873
Brc1cc2C(=O)C=C(C(=O)NCC3(CCO)COCC3)Oc2cc1	Z2357787597
Clc1cc2C(=O)C=C(C(=O)N(C)C3CC4N(Cc5ccccc5)C(C3)CC4)Oc2cc1	Z1231549357
Brc1cc2C(=O)C=C(C(=O)N3[C@H](C(=O)OC)C[C@H](F)C3)Oc2cc1	Z2358028645
O=C(N)COc1c2c(N(C(=O)CN3C(=O)N(C)c4ncn(C)c4C3=O)CCC2)ccc1	Z3289050877
O=C(CCC1c2c(N(C(=O)C)C1)cccc2)N1CCN(c2ncnc3[nH]cnc23)CCC1	Z2225115511
Clc1nc(N2CC3(c4c(ccc(O)c4)C2)CC3)c2ncn(CC)c2n1	Z2770583309
Clc1n(C)c2c(N3CC4(c5c(ccc(O)c5)C3)CC4)nc(Cl)nc2n1	Z4025921195
O(CCn1c(CN2c3c(OC)ccc(C)c3CCC2)nc2N(CCC)C(=O)NC(=O)c12)C	Z1084265338
O=C(C(C)C)N1CC2N(c3nc(C(=O)OC)c4nc[nH]c4n3)C(C1)CC2	m_274310____14112770____12657894____15870962
O=C(Nc1cc2C(=O)C=COc2cc1)NC1C2CC3(O)CC1CC(C3)C2	Z3599058699
O=C(NC1CN(Cc2n(C)c3C(=O)NC(=O)N(C)c3n2)CCC1)CCCc1ccccc1	Z2069736129
Fc1c(CCNC(=O)C2CCN(c3nc(O)c4n(C)cnc4n3)CC2)cccc1	Z3718838067
O=C(NC1CN(c2ncnc3n(C4CC4)cnc23)CCC1)CCCc1ccccc1	Z2212449025
O=C(NC1CC2(C1)CC(CNc1nc3n(C)cnc3cn1)C2)C(OC)C	m_274310____15938266____12657992____15871032
O=C(CC(C)C)N1C2CN(c3nc(O)c4n(C)cnc4n3)CCC1CC2	m_274310____14112902____12657780____15870922
O=C(NC1CC(Nc2nc3n(C)cnc3cn2)CCC1)C1C(C)(C)CO1	m_274310____14112738____15939578____15871032
Fc1cc2C(NC(=O)CCn3c4ncnc(N)c4nc3)CC(C)(C)Oc2cc1	Z2642266583
O=C(N[C@@H]1CN(c2nc3nc[nH]c3cn2)CC1)C1OC(CC)(C)CC1	m_274310____14112796____15944128____15870074
O=C(CCc1[nH]c2C(=O)NC(=O)N(C)c2n1)N1CC(c2c(OC)cccc2)NCC1	Z2003932122
O=C(NCC12CC(CNc3nc4n(C)cnc4cn3)(OC1)C2)[C@@H](O)C	m_274310____15938022____15943476____15871032
O=C(NC1(C(=O)OCc2ccccc2)CCC1)CCn1c2ncnc(N)c2nc1	Z2641460474
OC(CC1N(c2ncnc3n(-c4ccccc4)cnc23)CCCCC1)c1occc1	Z2233997494
O=C(C)N1[C@H](C(=O)N2CC(Nc3nc4ncn(C)c4cn3)C2)C[C@@H](O)C1	m_274310____15937386____15944884____15871096
O=C(NCC1(Nc2ncnc3nc[nH]c23)CCCCC1)C1ON=C(C)C1	m_274310____14112634____15942440____12649998
O=C(NC1C2(C(Nc3ncnc4n(C5CC5)cnc34)C1)CCC2)C(O)C	m_274310____14113314____15943424____15870250
O=C(NCC1(CNc2nc3ncn(C)c3cn2)C2(C1)CCC2)C(O)(C)C	m_274310____15937954____15939716____15871096
O=C1N(C)C(=O)c2n(CCN3C4C(O)CCC(C)(C3)C4)cnc2N1C	s_2230____14266150____7466656
Brc1c(OCC(O)CNC(=O)Cn2c3ncnc(N)c3nc2)cccc1	Z1441559626
O=C(NC1C(C2CN(c3nc4ncn(C)c4cn3)CCC2)C1)CCOC	m_274310____15938186____12170234____15871096
O=C1N(C)c2nc(n(C)c2C(=O)N1)N1C2CC(O)(c3ccccc3)CC1CC2	Z2973913906
Clc1nc(N[C@@H](CO)CNC(=O)[C@H]2OCCC2)c2ncn(C)c2n1	m_274310____15937766____12658218____15870608
O=C(NC1CC2N(c3nc4nc[nH]c4cn3)C(C1)CC2)C(COC)(C)C	m_274310____14112706____14118778____15870074
OC1(c2ccccc2)CC2N(c3nc4nc[nH]c4cn3)C(C1)CC2	Z3559408316
FC1(C(=O)NC(C)C2(O)CN(c3nc4nc[nH]c4cn3)C2)COCC1	m_274310____15937924____14121614____15870074
OC1(CN(CCn2c3ncnc(N)c3nc2)C)C2CCC(C1)CC2	Z3313303497
O=C(NC1CC2(CN(c3nc4nc[nH]c4cn3)CCC2)C1)C1CC(O)C1	m_274310____15938262____15943652____15870074
O[C@H]1[C@@H]2N(c3ncnc4n(CC)cnc34)C[C@@H]([C@@H]2N)C1	Z3788990035
O=C(NCC1(Nc2ncnc3nc[nH]c23)COC1)CC1C2OC(C1)CC2	m_274310____15937808____14121138____12649998
O=C1N(C)C(=O)c2n(C)c(N3CC4C(CC(O)CC4)CC3)nc2N1C	Z2972583792
Clc1nc(N2C(C3C(O)CCC3)CCCC2)c2ncn(C)c2n1	Z3718893968
O=C(OC)c1cc(C2CC(NC(=O)C3=C(C)C(=O)c4c(O3)cccc4)C2)ccc1	Z3653746404
O=C(NC1CC(COc2ccccc2)C1)C=1Oc2c(c(OC)ccc2)C(=O)C=1	Z3898989152
O=C(NCC1CN(c2ccccc2)CCC1)C1=C(C)C(=O)c2c(O1)cccc2	Z3084521139
O=C(Nc1cc2C(=O)C=COc2cc1)C1(N2CCOCC2)CCC1	Z3059919634
O=C(Nc1cc2C(=O)C=COc2cc1)C(N1CCOCC1)C1CC1	Z3059919340
O=C(N1C(c2occc2)C2(C1)CCOCC2)C=1Oc2c(c(OC)ccc2)C(=O)C=1	Z3992533564
O=C(N)[C@@H]1N(C(=O)C2=C(C)C(=O)c3c(O2)cccc3)CC[C@H](C(C)(C)C)C1	Z4096907234
Clc1cc2C(=O)C=C(C(=O)NC(C)(C)C3OCCC3)Oc2cc1	Z3092731883
O=C(N(C)C1C(C)(C)C2OCCC12)C1=C(C)C(=O)c2c(O1)cccc2	Z3081646008
Fc1cc2OC(C(=O)N3CCC(NC(=O)OC(C)(C)C)(C)CC3)=CC(=O)c2cc1	Z2074833751
O=C(NCC1OCC2(CN(c3ncnc4c3[nH]c(C)c4)C2)C1)[C@H](OC)C	m_274310____15937656____15939588____15869892
Clc1cc2C(=O)C=C(C(=O)NC34C(C3)CNCCC4)Oc2cc1	Z3140872293
O=C(N[C@@H]1CN(c2nc(O)c3n(C)cnc3n2)CC1)C1(C)ON=C(C)C1	m_274310____14112796____15941868____15870922
O=C(OC)c1nc(N2C(CNC(=O)C3CC3)(C)CCC2)nc2[nH]cnc12	m_274310____15937462____12185802____15870962
Clc1cc2C(=O)C=C(C(=O)N(C)C3C(N(C)C4CCN(C)CC4)CCCC3)Oc2cc1	Z1515796619
Clc1cc2C(=O)C=C(C(=O)N3C4(CSCCC4)CCC3)Oc2cc1	Z3591423548
O=C(CN1c2c(Sc3c1cccc3)cccc2)N1OC[C@@H](O)[C@@H](O)C1	Z3594955973
Clc1cc2OC(C(=O)N3C(C)CC(C(=O)OCC)CC3C)=CC(=O)c2cc1	Z3614761366
Clc1cc2C(=O)C=C(C(=O)N(C[C@]34[C@H](OCC3)CCC4)C)Oc2cc1	Z3091960287
O=C(NCC1CN(c2nc(C(=O)OC)c3nc[nH]c3n2)CC1)[C@H]1[C@H](C)C1	m_274310____14112754____14118992____15870962
O=C(OC)CC1c2c(N(C(=O)CCn3c4ncnc(N)c4nc3)C1)cccc2	Z2631329500
Fc1cc2OC(C(=O)NC(CC(C)(C)C)CCO)=CC(=O)c2cc1	Z3060424277
O=C(OCc1[nH]c2ncncc2n1)[C@H]1[C@H](CCC)CN(Cc2ccccc2)C1	Z2709489700
O=C(NC1C(C)CN(c2ncnc3n(CC)cnc23)CC1)C(O)C1CC1	m_274310____14113054____15941824____12359766
O=C(NCCn1c2ncnc(N)c2nc1)CCC(=O)N1c2c(OCC1)cccc2	Z2719729944
O=C(N1[C@@H](CNc2ncnc3nc[nH]c23)CCC1)C1(CO)OCCC1	m_274310____14112828____15941372____12649998
O=C(N1CC(Nc2ncnc3c2[nH]c(C)c3)C1)C12CC(OC)(CC1)CC2	m_274310____15937386____15944430____15869892
C(C)n1c2ncnc(N3CCC4(Oc5c(cccc5)CNC4)CC3)c2nc1	Z3293191797
O=C1N(C)c2nc(n(C)c2C(=O)N1)N1CCC2(Oc3c(cccc3)CNC2)CC1	Z3891220980
Fc1cc2C(=O)C=C(C(=O)NC3(C(=O)N(CC)CC)CCCCC3)Oc2cc1	Z775088826
Fc1cc2C(=O)C=C(C(=O)N[C@H]3[C@H]4C[C@@H](C(=O)OCC)[C@@H](C3)C4)Oc2cc1	Z3761456588
O=C(NCCC(OC)C(CC)CC)C(C)n1c2ncnc(N)c2nc1	Z2634547531
O=C(NC1CC(Nc2nc(O)c3n(C)cnc3n2)C1)C1OCCCC1	m_274310____15938392____12658190____15870922
O=C(NC1CC(Nc2ncnc3c2[nH]c(C)c3)C1)C12OCC(C1)CCC2	m_274310____14112710____15945282____15869892
O=C(NCCC(Cc1ccccc1)C1CC(C)(C)OCC1)Cn1c2ncnc(N)c2nc1	Z1887230545
Clc1ccc(CC2(NC(=O)CCc3[nH]c4C(=O)NC(=O)N(C)c4n3)COCC2)cc1	Z2005169101
S(=O)(=O)(c1ccc(OC)cc1)C1CCN(c2ncnc3n(C)cnc23)CC1	Z3561445622
O=C(NCC1(C2CC2)CN(c2nc3ncn(C)c3cn2)CC1)CCOC	m_274310____15937886____12170234____15871096
O=C(CC(O)CC)N1CC(C)(C)CC(Nc2ncnc3c2[nH]c(C)c3)C1	m_274310____15937732____15941200____15869892
O=C(NC1C2(C(Nc3nc(C(=O)OC)c4nc[nH]c4n3)C1)CCC2)CC	m_274310____14113314____12170230____15870962
O=C(C(OC)C)N1C2C(CNc3nc4n(C)cnc4cn3)CC(C1)CC2	m_274310____14113280____12657992____15871032
O=C(C(OC)C)N1CC(C2N(c3nc4ncn(C)c4cn3)CCC2)CC1	m_274310____15937768____12657992____15871096
Clc1c2c(C(N(C(=O)Cn3c4ncnc(N)c4nc3)C)C(O)C2)cc(Cl)c1	Z1840821891
O(C)c1cc(CC2N(c3[nH]c4C(=O)N(C)C(=O)Nc4n3)CCC2)ccc1	Z3075665830
O=C(NC1C2(OCCC1)CCN(c1nc3nc[nH]c3cn1)CC2)C(C)C	m_274310____15938364____12657894____15870074
Clc1nc(N2CCC(NC(=O)C)C(CO)CC2)c2[nH]cnc2n1	m_274310____15937892____12185798____15867404
O=C(NCC(Nc1nc2n(C)cnc2cn1)c1c(OC)cccc1)CO	m_274310____14112652____15943396____15871032
O=C(NC[C@@H](Nc1nc2nc[nH]c2cn1)CO)c1cc2OCCc2cc1	m_274310____15937766____15943458____15870074
O=C(NC1C2N(c3nc(O)c4n(C)cnc4n3)CC(C1)CC2)C1(C)CC1	m_274310____15937606____14116762____15870922
FC(F)(F)c1nc(N2CCC(O)(Cc3c(F)cccc3)CC2)c2nc[nH]c2n1	Z1900916025
O=C(NCC12OCC(Nc3ncnc4nc[nH]c34)(CC1)CC2)CC1CC1	m_274310____15938240____12185810____12649998
O=C(NC1C[C@@H]2N(c3nc4nc[nH]c4cn3)[C@H](C1)CC2)CC1COCC1	m_274310____15937552____12658096____15870074
S(CCC(=O)N[C@H]1C[C@@]2(OC)C[C@@H](C1)CCC2)c1ncnc2[nH]cnc12	Z4093855792
O=C(OC)C1CC2C(CN(c3ncnc4n(C)cnc34)CC2)CC1	Z3831676364
F[C@H]1[C@H]2N(CCCn3c4C(=O)N(C)C(=O)N(C)c4nc3)C[C@H]([C@H]2C(=O)OC)C1	Z3883313719
S(CCC(=O)N1C2C(O)CCCC1CC2)c1ncnc2[nH]cnc12	Z3605686778
Fc1ccc(C2C(CO)(CNC(=O)Cn3c4ncnc(N)c4nc3)C2)cc1	Z1866911817
O=C(Nc1cc2C(=O)C=COc2cc1)N1C(C)COC2(C1)CCC2	Z3176690244
O=C(NCC1N(C2CCCC2)CC1)c1cc2OC=CC(=O)c2cc1	Z2719943945
FC(F)(F)CC1OC(C)CN(C(=O)C=2Oc3c(c(OC)ccc3)C(=O)C=2)C1	Z3992575908
FC(F)(F)CN1C(=O)C(NC(=O)C=2Oc3c(c(OC)ccc3)C(=O)C=2)CC1	Z3990625556
O=C(NC1C(C(=O)N)CCC1)CN1c2c(Sc3c1cccc3)cccc2	Z2706455264
Fc1cc2C(=O)C=C(C(=O)NC(C)C34OCC(C3)C4)Oc2cc1	Z3744929299
O=C(N[C@@H]([C@H](OC)C)CO)CN1c2c(Sc3c1cccc3)cccc2	m_22____16629792____12216490
Clc1cc2OC(C(=O)NC(C(=O)N3CCCCC3)CC)=CC(=O)c2cc1	Z3867525184
O=C(N(C)C1C(C)(C)C2OCCC12)c1cc2OC=CC(=O)c2cc1	Z1994315419
Fc1cc2C(=O)C=C(C(=O)Nc3cc(NC(=O)CN4CCCCCC4)ccc3)Oc2cc1	Z996665886
O=C(N1CCC2(C(C(=O)N3CCN(C)CC3)C2)CC1)c1cc2OC=CC(=O)c2cc1	Z1997320891
O=C(OCC)C=1Oc2c(c(OCCN3CC4OC(C3)CC4)ccc2)C(=O)C=1	Z3774983975
Fc1cc2C(=O)C=C(C(=O)N(C(CN3CCCCCC3)(C)C)C)Oc2cc1	Z1744635851
Fc1cc2OC(C(=O)Nc3ccc(N4C5CC(C4)CC5)cc3)=CC(=O)c2cc1	Z2075518212
Fc1cc2OC(C(=O)N(CCc3ncccc3)C3C(C)CCC3)=CC(=O)c2cc1	Z3594011669
Brc1cc2OC(C(=O)N3C(C)CCC(C(=O)O)C3)=CC(=O)c2cc1	Z3839260214
Fc1cc2C(=O)C=C(C(=O)N[C@@H]3C(=O)N[C@H](C(C)(C)C)C3)Oc2cc1	Z3761128466
Clc1cc2C(=O)C=C(C(=O)N3C4(CN)CCC3CC4)Oc2cc1	Z2827831923
Clc1cc2OC(C(=O)N3C4(C(=O)N)CCC3CC4)=CC(=O)c2cc1	Z2962698569
O=C(NC12CC(CN)(OC1)C2)CN1c2c(Sc3c1cccc3)cccc2	Z3386167141
O=C(NC(C)C1C(C)c2c(O1)cccc2)Cn1c2ncnc(N)c2nc1	Z1371007366
O(C)c1c(O)ccc(CN(c2ncnc3n(C4CC4)cnc23)C2CC2)c1	Z2212434379
O=C(OC)CC(CNC(=O)CCn1c2ncnc(N)c2nc1)C1CC1	Z2646272179
O=C(OC)NC1(C(=O)OC(C(=O)N2c3c(Sc4c2cccc4)cccc3)C)CCCC1	Z1303859736
O=C(NC1(C2CN(c3nc4nc[nH]c4cn3)CC2)CC1)C1OCC(C)C1	m_274310____15937690____14122214____15870074
O=C(NC(CCCO)Cc1ccccc1)C(C)n1c2ncnc(N)c2nc1	Z2636036079
O=C(NC1(C2CCN(c3nc4ncn(C)c4cn3)CC2)CC1)C(OC)C	m_274310____14113222____12657992____15871096
O=C1OC[C@]2(CO)N(c3ncnc4n(-c5ccccc5)cnc34)CC[C@H]12	Z3562214801
O=C(NC1CN(c2ncnc3c2[nH]c(C)c3)C(C)C1)CC1C(C)CCO1	m_274310____15938050____15945318____15869892
O=C(N(CCCn1c2ncnc(N)c2nc1)C)[C@@H]1O[C@H](c2ccccc2)CC1	Z2801705250
Clc1c2c(ccc1)C1C(NC(=O)CCn3c4ncnc(N)c4nc3)C1C2	Z2720010916
FC(F)(F)c1ccc(C2N(C)CCCC2CNC(=O)Cn2c3ncnc(N)c3nc2)cc1	Z1226270224
O(C)[C@H]1[C@@H](C(C)C)N(CCCn2c3C(=O)N(C)C(=O)N(C)c3nc2)CC1	Z4084344682
O=C(CCn1c2ncnc(N)c2nc1)N1C2(C(=O)OC)CC(C1)C2	Z2644465794
O=C(Cn1c2ncnc(N)c2nc1)N1c2c(cc(N3C(CC)CCCC3)cc2)CCC1	Z1728130671
O=C(NCC1CCN(c2nc3nc[nH]c3cn2)CC1)C1C(C)CC(C)O1	m_274310____14112660____12658332____15870074
O=C(N1C2C(OC)C3CC2C(C1)C3)c1ncnc2nc[nH]c12	Z3549578794
O=C(NCCC1CC(Nc2ncnc3nc[nH]c23)C1)C1(COC)CCC1	m_274310____15937752____14118856____12649998
O=C(N1CCN(c2nc3nc[nH]c3cn2)C(C)CC1)C12COC(C1)CC2	m_274310____15937946____15944796____15870074
O(CCn1c(CNC2(CO)c3c(OCC2)cccc3)nc2N(CCC)C(=O)NC(=O)c12)C	Z1994263744
O=C(NCC1N(c2nc3nc[nH]c3cn2)CCCC1)C1C(CC)OCC1	m_274310____14112716____15940626____15870074
S(C(C(=O)NC1C(O)CN(c2nc3nc[nH]c3cn2)CC1)CC)C	m_274310____14113432____12658194____15870074
O=C(NC1C(CO)CCN(C(=O)c2ncnc3nc[nH]c23)CC1)C	m_275592____15865362____13186878____15863234
O=C(COC)N1C(C2CN(c3nc4ncn(C)c4cn3)CC2)CCCC1	m_274310____14112896____12170228____15871096
O=C(NC1(C(=O)OCC)c2c(cccc2)CC1)Cn1c2ncnc(N)c2nc1	Z1325283537
FC1(c2cc(OC)cc(OC)c2)CN(CCn2c3C(=O)N(C)C(=O)N(C)c3nc2)CC1	Z2016003231
Clc1nc(NCC(O)CNC(=O)CC(OC)C)c2ncn(C)c2n1	m_274310____14112866____12658018____15870608
O=C(NCC12OC3CC(C1)CC(C2)C3)CCn1c2ncnc(N)c2nc1	s_22____15725628____12053384
O=C(NCC1(Nc2ncnc3nc[nH]c23)COC1)C12COC(C1)CCC2	m_274310____15937808____15944624____12649998
O=C(NCC1C2N(c3ncnc4n(CC)cnc34)C(C1)CC2)C(CO)C	m_274310____15938302____15943438____12359766
Clc1n(C)c2c(N3C[C@@H]4[C@H](C3)CC[C@H](O)C4)nc(Cl)nc2n1	Z4026078057
Fc1cc(C2(CNC(=O)CCc3[nH]c4C(=O)NC(=O)N(C)c4n3)CCCCC2)ccc1	Z925932494
O=C(N1C[C@H]([C@H](C2CC2)C1)c1[nH]nc(C)n1)c1cc2OC=CC(=O)c2cc1	Z3583201869
O=C(NC(CC(Nc1ncnc2c1[nH]c(C)c2)C)C)C(OC)(C)C1CC1	m_274310____14113248____15940966____15869892
O=C(NC1(C(=O)N)CC(CO)C1)C1=C(C)C(=O)c2c(O1)cccc2	s_22____13946822____13952258
Fc1cc2C(=O)C=C(C(=O)NC(COC)C3(C)CC3)Oc2cc1	Z3748171965
O=C(CN1c2c(Sc3c1cccc3)cccc2)N1C(C2COCC2)CC1	Z3057339609
Brc1cc2OC(C(=O)N3CC4(CN)CC(C3)CC4)=CC(=O)c2cc1	Z4004081821
O=C(OCc1[nH]c2ncncc2n1)CCC(=O)N1Cc2c(cc(OC)c(OC)c2)CC1	Z2174585798
O(C)c1c(OC)ccc(CCN(CC(C)C)CCn2c3C(=O)N(C)C(=O)N(C)c3nc2)c1	Z1612094226
Fc1cc2OC(C(=O)NC3C(=O)N(CCN4CCOCC4)CCC3)=CC(=O)c2cc1	Z2073873110
O=C(NCC1(CNc2nc3n(C)cnc3cn2)CC1)C(OC)(C)C1CC1	m_274310____15937456____15940966____15871032
O=C(NC1C2C(CN(c3ncnc4nc[nH]c34)C2)C1)C1(C)ON=C(C)C1	m_274310____15937524____15941868____12649998
O=C(Nc1ncnc2[nH]cnc12)C(OC(=O)CCC1c2c(N(C(=O)C)C1)cccc2)C	Z1698037972
O=C1N(C)c2nc(CN3CC4(Oc5c(cccc5)C=C4)CCC3)n(C)c2C(=O)N1	Z2955752604
O=C1N(C)C(=O)c2n(C)c(N3CC4(c5c(ccc(O)c5)C3)CC4)nc2N1C	Z2972366760
O=C1N(C)c2[nH]c(N3CC4(c5c(ccc(O)c5)C3)CC4)nc2C(=O)N1	s_27____10392430____1324328
Clc1cc2C(=O)C=C(C(=O)N3[C@@H](C(OC(C)(C)C)=O)CC[C@H]3C)Oc2cc1	Z2475434547
Brc1cc2OC(C(=O)N3CC4(OCC5C4C5)CC3)=CC(=O)c2cc1	Z3907968016
O=C(NC12C(N(c3nc4ncn(C)c4cn3)CC1)CCC2)COC(C)C	m_274310____14113178____12657994____15871096
Clc1ccc(C(NC(=O)C(C)n2c3ncnc(N)c3nc2)CC2CC2)cc1	Z3630938618
O=C(N1CC(CCO)N(c2ncnc3c2[nH]c(C)c3)CC1)C1(C)CCC1	m_274310____15937612____14118996____15869892
O=C(N(CC(Nc1ncnc2c1[nH]c(C)c2)C)C)C1CC(OC)CCC1	m_274310____14113170____14116454____15869892
Clc1cc2OC(C(=O)NC3CC(C(CC)CC)OCC3)=CC(=O)c2cc1	Z2372258909
O=C1N(C)C(=O)c2n(CCNC3C(OC)CC(c4ccccc4)CC3)cnc2N1C	Z2071760454
O=C(CO)N1CC23C(C1)(CN(c1ncnc4c1[nH]c(C)c4)C2)CCC3	m_274310____15937964____15943396____15869892
Clc1cc2OC(C(=O)N3CC(O)(c4[nH]ncc4)CC3)=CC(=O)c2cc1	s_22____14783708____11355434
Fc1cc2C(=O)C=C(C(=O)NC3CC4(OCC3)CS(=O)(=O)CC4)Oc2cc1	Z1599927253
Clc1ccc(CN2CC(CC(C)C)N(C(=O)Cn3c4ncnc(N)c4nc3)CC2)cc1	Z2230342330
O=C(NCC12OCC(N(C(=O)c3ncnc4nc[nH]c34)C1)C2)CC(C)C	m_275592____15865162____13186924____15863234
Clc1cc2OC(C(=O)N3CC4(OCC3)CC(C)(C)OC4)=CC(=O)c2cc1	Z3612105406
Clc1cc2C(=O)C=C(C(=O)NC(CO)CCN(CC)CC)Oc2cc1	Z2498802727
Clc1cc2OC(C(=O)N3CCC4(ON=C(C5CC5)C4)CC3)=CC(=O)c2cc1	Z3647659654
O=C(NC1C(C)(C)CN(c2ncnc3nc[nH]c23)C1)C1C(C)CC(C)O1	m_274310____14113132____12658332____12649998
O=C1NCC2(CN(c3nc(NCc4ccccc4)c4nc[nH]c4n3)CCC2)C1	Z3557731882
FC(F)(C(=O)Nc1cc2C(=O)C=COc2cc1)C1(O)CCOCC1	Z3583858596
O=C(N1CC2(C(Nc3ncnc4nc[nH]c34)C1)CCC2)C1C(C)(C)CO1	m_274310____15937800____15939578____12649998
O=C(NC(CCNc1nc2n(C)cnc2cn1)C)C1(CO)OCCC1	m_274310____14112868____15941372____15871032
O=C(NC1(c2c(OC)cccc2)CCC1)c1ncnc2[nH]cnc12	Z3343108563
O=C(NCC1(COC)CCN(c2ncnc3nc[nH]c23)CC1)C1C(C)C1	m_274310____14113262____12657800____12649998
O=C(NCC12OCC(CO)(C1)CCC2)Cn1c2ncnc(N)c2nc1	s_22____15426814____3937074
FC1CC(C(=O)N(CC(O)CN(C)c2ncnc3nc[nH]c23)C)(C)C1	m_274310____14113198____15941784____12649998
O(C)c1c(C(CNc2n(C)c3C(=O)NC(=O)N(C)c3n2)N2CCCCC2)cccc1	Z805415954
O=C(NC(CNc1ncnc2nc[nH]c12)C1CCCC1)C1(C)OCCC1	m_274310____14112936____15941478____12649998
O=C(NCC1(Nc2nc3ncn(C)c3cn2)COC1)C1C(C(C)C)(C)C1	m_274310____15937808____14120668____15871096
Fc1cc(CC(O)(CN(CCn2c3ncnc(N)c3nc2)C)C)ccc1	Z3516339243
O=C(N(CC(Nc1ncnc2nc[nH]c12)C)C)C12CC(OC)(CC1)CC2	m_274310____14113170____15944430____12649998
O=C(NC1(C)CN(c2nc3nc[nH]c3cn2)CCC1)CC1COCCC1	m_274310____15937534____14117174____15870074
O=C(NC1C2C(CN(c3nc(O)c4n(C)cnc4n3)C2)CCC1)C	m_274310____15937828____12185798____15870922
O=C(CCCn1c2ncnc(N)c2nc1)N1C(c2ccccc2)C2CC1CC2	Z4091665570
O=C(NC(CC(Nc1ncnc2nc[nH]c12)C)C)C12OCC(C1)CCC2	m_274310____14113248____15945282____12649998
O=C(NC[C@H](Nc1nc2n(C)cnc2cn1)C)C1(OC)COCCC1	m_274310____15937956____15944590____15871032
O=C(NC1c2c3c(C(C)(C)CCC3C1)ccc2)C(C)n1c2ncnc(N)c2nc1	Z2635690258
Clc1nc(NCC(O)CN2CCC(C)CC2)c2ncn(CC)c2n1	Z2769745201
O=C(N1CC(Nc2nc(O)c3n(C)cnc3n2)C1)C12COC(C1)CCC2	m_274310____15937386____15944624____15870922
Clc1nc(N2CCC(O)(Cc3cc(C)ccc3)CC2)c2n(C)cnc2n1	Z3718884251
O=C(NC1C(C)C2N(c3nc(O)c4n(C)cnc4n3)C(C1)CC2)C(C)C	m_274310____15937616____12657894____15870922
O=C(NC(C)C)N1C(C2CCN(C(=O)Cn3c4ncnc(N)c4nc3)CC2)CCCCC1	Z1170874466
O=C(NC1C2CN(c3nc(O)c4n(C)cnc4n3)C(C2)CC1)CC1CC1	m_274310____15937726____12185810____15870922
FC1(C)CC(C(=O)NC[C@@H](Nc2ncnc3n(CC)cnc23)CO)C1	m_274310____15937766____15940878____12359766
O=C(NCCO)[C@@H](Nc1ncnc2n(C3CC3)cnc12)CC(C)C	Z2212418999
S(CCC(=O)N[C@@H]1[C@@H](C(F)(F)F)[C@H]2O[C@@H]1CC2)c1ncnc2[nH]cnc12	Z4094486242
Clc1nc(N2CC(O)(C(NC(=O)C)C)CC2)c2ncn(CC)c2n1	m_274310____15938308____12185798____15870520
O=C1N(C)C(=O)c2n(CCCN3CC(C)(C)CC(O)CC3)cnc2N1C	Z3650659638
O=C(NCC1C2(c3c(C(C)(C)CC2)cccc3)C1)CCc1[nH]c2C(=O)NC(=O)N(C)c2n1	Z2228619484
O=C(NCC1N(c2ncnc3nc[nH]c23)CCC1)CC1OCC2(C1)CC2	m_274310____14112752____15944216____12649998
O=C(CCCn1c2ncnc(N)c2nc1)N1CC2(OCC1)C1CC(C2)CC1	Z3199280670
O=C(NC1C2CC3(O)CC1CC(C3)C2)Cn1c2ncnc(N)c2nc1	m_22____15142604____3937074
O=C1N(C)C(=O)c2n(C)c(N3C(C4C(O)CCC4)CCCC3)nc2N1C	Z2972540152
O=C(OC(C)(C)C)CCC(N(C(=O)C=1Oc2c(c(OC)ccc2)C(=O)C=1)C)C	Z4093767269
O=C(OC)c1nn(C2CCN(C(=O)c3cc4OC=CC(=O)c4cc3)CC2)cc1	Z3209089410
O=C(COc1c2C(=O)C=C(C(=O)OCC)Oc2ccc1)N1C(C)(C)CCC1	Z3774984663
Clc1cc2C(=O)C=C(C(=O)NCCC(=O)N3C(C)CCc4c3cccc4)Oc2cc1	Z1901626209
O=C(N(C)C1CCCCC1)C(Nc1cc2C(=O)C=COc2cc1)C	Z3064957283
O=C(NC(CC1N(C)CCCC1)C)Nc1cc2C(=O)C=COc2cc1	Z3176691628
Fc1cc2OC(C(=O)N(C3CC(C(C)(C)C)C3)C3CC3)=CC(=O)c2cc1	Z2349788771
O=C(NC1C(C)N(c2ncnc3c2[nH]c(C)c3)CCC1C)C(OC)C	m_274310____15937454____12657992____15869892
O=C(Nc1cc2C(=O)C=COc2cc1)N1C2CC(CO)(C1)C2	Z4012483383
O=C(CC(COC)C)N1CC2N(c3ncnc4c3[nH]c(C)c4)CC(C1)C2	m_274310____15938238____14120682____15869892
FCCC(=O)N1CC2N(C(=O)C=3Oc4c(C(=O)C=3)cccc4)C(C1)CC2	m_275592____14114786____15843350____14129018
O=C(N1CCC(C2NCCC2)CC1)C1=C(C)C(=O)c2c(O1)cccc2	Z3104104506
Clc1cc2OC(C(=O)NC3(C(=O)N)CC(CO)C3)=CC(=O)c2cc1	s_22____13946822____11355434
O=C(NCC(N(C)C)c1ccc(OC(C)C)cc1)CCc1[nH]c2C(=O)NC(=O)N(C)c2n1	Z2140847515
Clc1c(OCC2CN(C(=O)C=3Oc4c(C(=O)C=3)ccc(F)c4)CCC2)cccc1	Z2073295960
Brc1cc2OC(C(=O)NCC34OCC(NC3)C4)=CC(=O)c2cc1	Z3829341807
O=C(OC)c1cc2c(C3CCN(c4nc5ncn(C)c5cn4)CC3)c[nH]c2cc1	Z3830122328
O=C(NC1(CNc2ncnc3c2[nH]c(C)c3)CCCC1)C1OC(C)CC1	m_274310____14112810____15941862____15869892
Brc1cc2OC(C(=O)NC3C4CNC(C4)CC3)=CC(=O)c2cc1	Z3829331220
Fc1ccc(CC(NC(=O)C2=C(C)C(=O)c3c(O2)cccc3)C(O)(C)C)cc1	Z3609047059
O=C(NCC1OCC2(CN(c3nc4n(C)cnc4cn3)C2)C1)CC(C)C	m_274310____15937656____12657780____15871032
O=C(CCC)N1CC2N(c3nc(C(=O)OC)c4nc[nH]c4n3)CC(C1)C2	m_274310____15938238____12657760____15870962
O=C(NC1(CO)c2c(C(C)CC1)cccc2)c1ncnc2[nH]cnc12	s_487____13953510____12888600
O=C(NCCn1c2ncnc(N)c2nc1)CC1(CC)CC(=O)c2c(cccc2)C1	Z2719727540
O=C(NCC(N(C)c1ncnc2c1[nH]c(C)c2)C)C1OCC2(C1)CCC2	m_274310____14113110____15944278____15869892
FC(F)(F)c1[nH]c2ncnc(NCC3(N4CCC(OC)CC4)CCCC3)c2n1	Z3390711874
O=C(NC1(CCOC)CN(c2nc3nc[nH]c3cn2)CC1)[C@@H]1C(C)(C)C1	m_274310____15938340____12658206____15870074
O=C(C(OC)(C)C)N1CC2N(c3ncnc4c3[nH]c(C)c4)C(C1)CCC2	m_274310____14112912____15940296____15869892
O=C1N(CC(O)CN2CCC(C)CC2)C(=O)c2n(CC(C)C)cnc2N1CC(C)C	Z822171406
O=C(NC1C(=O)OC(C)(C)C1)CN1c2c(Sc3c1cccc3)cccc2	Z2708481154
O=C(NC1CC2(N(C(OC(C)(C)C)=O)CC1)CCC2)Cn1c2ncnc(N)c2nc1	Z2228664324
O=C(NC1CC(CCNc2nc3nc[nH]c3cn2)C1)C1C(OC)CCC1	m_274310____15937742____14121250____15870074
O=C(NC1CC2(C(Nc3nc4ncn(C)c4cn3)C2)C1)CC(OC)(C)C	m_274310____15937912____15939526____15871096
O=C(Cn1c2ncnc(N)c2nc1)N1[C@H](CO)C[C@H]2[C@@H]1CCC2	s_22____14184782____3937074
O=C(N[C@@H]1[C@H](Nc2nc3nc[nH]c3cn2)CCCC1)C1(C)OCCCC1	m_274310____15938064____15941536____15870074
O=C(N[C@@H]1CN(c2ncnc3c2[nH]c(C)c3)CC1)CC1C2OC(C1)CC2	m_274310____14112796____14121138____15869892
Clc1nc(N2C3C(O)C4CC3C(C2)C4)c2ncn(CC)c2n1	Z2770444227
O=C(NC1C(CO)CCN(c2nc3ncn(C)c3cn2)CC1)C	m_274310____15937892____12185798____15871096
O=C(N1C[C@H]2C(Nc3ncnc4nc[nH]c34)[C@H]2C1)C1(COC)OCCC1	m_274310____15937538____15942298____12649998
Clc1nc(N2C3C(O)C4CC3C(C2)C4)c2[nH]c(O)nc2n1	Z3718885687
O=C(NCC1C(Nc2nc3nc[nH]c3cn2)CCCC1)C1ON=C(C)C1	m_274310____15937428____15942440____15870074
O=C(NC1CC(Nc2nc3ncn(C)c3cn2)C1)C1OC(CC)(C)CC1	m_274310____14112704____15944128____15871096
O=C(NCC1CN(c2nc3nc[nH]c3cn2)CCCC1)C1C(OCC)C1	m_274310____15937786____12657950____15870074
S(CCC(O)C(=O)N1CCC(Nc2nc3nc[nH]c3cn2)CC1)C	m_274310____14112654____15941492____15870074
O=C(C)N1[C@H](C(=O)NC2(C)CN(c3ncnc4nc[nH]c34)C2)C[C@@H](O)C1	m_274310____15937408____15944884____12649998
O=C(N1CC(N(C)c2ncnc3nc[nH]c23)CC1)C12OCC(C1)CCC2	m_274310____14112648____15945282____12649998
O=C(NCC[C@@H](O)COCc1ccccc1)Cn1c2ncnc(N)c2nc1	Z2723266782
O=C(NC[C@@H](Nc1ncnc2nc[nH]c12)CO)C1CC(n2cncc2)C1	m_274310____15937766____15944178____12649998
O=C(Cn1c2ncnc(N)c2nc1)N1CC2(C(O)CC2O)CCC1	s_22____16925104____3937074
O=C(NCC12OCC(Nc3nc4ncn(C)c4cn3)(C1)CC2)C(C)(C)C	m_274310____15938212____14115518____15871096
O=C(N1C(C)CC(Nc2nc3nc[nH]c3cn2)C1)C12COC(C1)CCC2	m_274310____14113176____15944624____15870074
O=C(N1CC(C)(C)C(Nc2ncnc3nc[nH]c23)C1)C1C2OC(C1)CC2	m_274310____14113190____12658074____12649998
O=C(N[C@@H]1CN(c2nc3n(C)cnc3cn2)CC1)C12COC(C1)CCC2	m_274310____14112796____15944624____15871032
Clc1nc(NCC(O)CNC(=O)C2COCC2)c2[nH]cnc2n1	m_274310____14112866____12658004____15867404
FC1(C(=O)NCC(O)CNc2nc3nc[nH]c3cn2)COCC1	m_274310____14112866____14121614____15870074
Fc1ccc(CC(NC(=O)Cn2c3ncnc(N)c3nc2)C2Oc3c(OC2)cccc3)cc1	Z2229858928
O=C(NC1CCC(O)(c2cnccc2)CC1)Cn1c2ncnc(N)c2nc1	Z1720564463
O=C(N1CCN(c2ncnc3[nH]cnc23)CCC1)C1C2C(NC(=O)C1)CCCC2	Z2660146521
O=C(N1C(C(=O)OCc2n(C)c3C(=O)NC(=O)N(C)c3n2)CCC1)C12CC3CC(C1)CC(C2)C3	Z847238640
O=C(OC)CC1c2c(N(C(=O)c3cc4OC=CC(=O)c4cc3)C1)cccc2	Z1994320421
O=C(N1C(Cc2ccccc2)(C)CCC1)c1cc2OC=CC(=O)c2cc1	Z1994557898
O=C(CC)N1CC(CCNC(=O)C=2Oc3c(C(=O)C=2)cccc3)CC1	m_275592____14114790____14135622____13186202
O=C(COCC)N1C(C)CC(NC(=O)C=2Oc3c(C(=O)C=2)cccc3)C1	m_275592____14115192____13186948____14129018
Fc1cc2C(=O)C=C(C(=O)N3C(C(=O)Nc4cc(C)ccc4)CCc4c3cccc4)Oc2cc1	Z1037883420
FC(F)C1CCC(OC)(C(=O)Nc2cc3C(=O)C=COc3cc2)CC1	Z3059920661
O=C(NCCC(Nc1ncnc2nc[nH]c12)C)C(OC)(C)C1CC1	m_274310____14112744____15940966____12649998
O=C(NC1CC(Nc2nc3ncn(C)c3cn2)C1)C(OC)(C)C1CC1	m_274310____14112710____15940966____15871096
O=C(N(C(C)C1Oc2c(cccc2)C1)C)CCc1[nH]c2C(=O)NC(=O)N(C)c2n1	Z1467498293
S(CCC(=O)N(C(CO)C1CC1)Cc1ccccc1)c1ncnc2[nH]cnc12	Z2800806499
S(CCC(=O)NC[C@H]1OC[C@@H](c2ccccc2)C1)c1ncnc2[nH]cnc12	Z2802168329
O=C(NC[C@H](Nc1nc2n(C)cnc2cn1)C)C1Oc2c(cccc2)C1	m_274310____15937956____14116176____15871032
O=C(NCC1(CNc2nc(O)c3n(C)cnc3n2)CC1)C12OCC(C1)C2	m_274310____15937456____15944064____15870922
O=C(OC)C1C(C(C)C)N(c2nc(O)c3n(C)cnc3n2)CC1	Z3718890851
Clc1nc(N2C(C(NC(=O)COC)(C)C)CCC2)c2[nH]cnc2n1	m_274310____15937364____12170228____15867404
O=C(N1[C@@H]2CN(c3ncnc4nc[nH]c34)[C@H](C1)C2)C1c2c(cccc2)C1	m_274310____14112794____14116480____12649998
O=C(C(O)C1CCOCC1)N1CC2(C1)CN(c1ncnc3nc[nH]c13)C2	m_274310____15937932____15940020____12649998
FC(F)(F)c1nc(N2CC3(OC(CC(=O)OC)C2)CCC3)nc2[nH]cnc12	Z3831681770
O=C(NC1C2C(CN(c3ncnc4c3[nH]c(C)c4)C2)C1)C1C(OCC)C1	m_274310____15937524____12657950____15869892
OC[C@@H]1[C@@H](O)[C@@H](O)[C@H](n2c3ncnc(Nc4c5c(ccc4)CN(CC)CC5)c3nc2)O1	Z2091842379
O=C(NCC(Nc1ncnc2c1[nH]c(C)c2)C(C)C)CC1C(C)CCO1	m_274310____14112856____15945318____15869892
Clc1ccc(C(NC(=O)C=2Oc3c(C(=O)C=2)ccc(F)c3)(C(=O)OC)CC)cc1	Z2091748128
O=C(N(CCCC)[C@H]1[C@H](OC)CCCC1)CCCn1c2ncnc(N)c2nc1	Z3202002843
O=C(NC1CC(Nc2ncnc3nc[nH]c23)C1)C1CC(C(C)C)OCC1	m_274310____14112710____14118200____12649998
O=C(N1CC(Nc2nc3n(C)cnc3cn2)C1)C1CC(OC)CCC1	m_274310____15937386____14116454____15871032
Clc1cc2c(cc1)CC1C(C(=O)NCCn3c4ncnc(N)c4nc3)C21	Z4022293571
O=C(CO)N1CC23C(C1)(CN(c1ncnc4n(CC)cnc14)C2)CCC3	m_274310____15937964____15943396____12359766
O=C(CO)N1CC23C(C1)(CN(c1nc(O)c4n(C)cnc4n1)C2)CCC3	m_274310____15937964____15943396____15870922
O=C1N(C)C(=O)c2nc(CN3C4C(O)C5CC4C(C3)C5)[nH]c2N1C	Z1994493354
O=C(CO)N1CC23C(C1)(CN(C(=O)c1ncnc4nc[nH]c14)C2)CCC3	m_275592____15865398____15841508____15863234
O=C(NCC1N(c2nc3nc[nH]c3cn2)CC2(C1)CCOCC2)C1CC1	m_274310____15937858____12185802____15870074
O=C(NC1CC(CNc2ncnc3c2[nH]c(C)c3)C1)C1OC(CC)CC1	m_274310____14113150____14121038____15869892
O=C(NC1CC(CCNc2nc3nc[nH]c3cn2)CC1)C1C(C)(C)CO1	m_274310____15938106____15939578____15870074
O(C(C)(C)C)C(=O)C1(O)CN(Cc2[nH]c3N(C)C(=O)N(C)C(=O)c3n2)CCC1	Z2617592091
O=C(N1C[C@@H](O)[C@H](N2Cc3c(cccc3)CC2)C1)c1ncnc2nc[nH]c12	Z3741236662
O=C(NC12CC(CNc3ncnc4nc[nH]c34)(OC1)CC2)[C@@H]1OCCC1	m_274310____15938270____14117374____12649998
O=C(NCC[C@@H]1N(c2ncnc3nc[nH]c23)CCC1)C1CC(C)(C)OC1	m_274310____14112826____15944142____12649998
O=C(N1C2CN(c3nc(O)c4n(C)cnc4n3)C(C1)CC2)C1OCCC1	m_274310____14113128____12657822____15870922
O(C)c1cc(C2N(Cc3[nH]c4N(C)C(=O)N(C)C(=O)c4n3)CCC2c2ccccc2)ccc1	Z1652777135
O=C(N1CC(O)(CNc2nc3nc[nH]c3cn2)CCC1)c1oc(C)cc1	m_274310____15938210____12657818____15870074
O=C(N1CC(O)(CNc2ncnc3nc[nH]c23)CCC1)c1c(C)[nH]nc1	m_274310____15938210____14116366____12649998
O=C(N[C@H](CNc1nc2nc[nH]c2cn1)C)CCc1cc(OC)ccc1	m_274310____14112876____14116246____15870074
O=C(NC(C(O)C1CCCCC1)CO)c1ncnc2nc[nH]c12	s_22____12297816____12807966
O=C(N1C2C(O)CCC(C)(C1)C2)c1ncnc2nc[nH]c12	Z3591626707
O=C(NC1(CO)CN(c2nc3nc[nH]c3cn2)C1)C1CC(C)(C)CCC1	m_274310____15937896____14119960____15870074
Clc1nc(C(=O)N2[C@H]3CC(Cc4ccccc4)C[C@@H]2CC3)c2nc[nH]c2n1	Z4088900863
O=C(C(C)n1c2ncnc(N)c2nc1)N1CC2(OC[C@H]3[C@@H]2C3)CCC1	Z3624306847
O=C(CCC1OCCC1)N1CC2N(c3ncnc4nc[nH]c34)CC(C1)C2	m_274310____15938238____12657914____12649998
O=C(N1C2C(Nc3nc4ncn(C)c4cn3)CC(C1)CC2)C1CC(O)C1	m_274310____14113316____15943652____15871096
FC(F)(F)c1nc(NC2C(C3OCCC3)NC(=O)CC2)c2nc[nH]c2n1	Z2179866668
Clc1nc(N2CC3C(O)CCCC3C2)c2[nH]c(O)nc2n1	Z4027385922
FC(F)(F)c1[nH]c2ncnc(N3C(C4C(O)CCC(C)C4)CCC3)c2n1	Z3558495795
O=C(NC(CCc1ccc(OC(C)C)cc1)C)c1cc2OC=CC(=O)c2cc1	Z1994042825
Brc1cc2C(=O)C=C(C(=O)NC[C@@H]3[C@H](C(C)C)CCO3)Oc2cc1	Z2454211873
Clc1cc2OC(C(=O)N3c4c(cccc4)CCC(N(C)C)C3)=CC(=O)c2cc1	Z2691474238
[truncated: 45,448 more rows]

## Sheet: SHEET_5
SHEET 5: Rational Drug Selection
TABLE E: TOP500 Ranked Compounds According to Primary and Secondary Positive Substructures
SMILES of Virtual Hit Molecule	Enamine ID	Rank
O(C)c1ccc(C=2C(=O)c3c(c(CCN4C(=O)CC(C(C)(C)C)C4)c(O)cc3)OC=2)cc1	Z1651521127	1
O=C(OC)C1(C2(O)CN(C(=O)C=3Oc4c(C(=O)C=3)cccc4)CCC2)CCC1	Z2964520067	2
O=C(NCC1(O)c2c(cc(OC)cc2)CC1)C=1Oc2c(c(OC)ccc2)C(=O)C=1	Z3892784844	3
O=C(N1C(C2C(O)(C)CCCC2)CCC1)C=1Oc2c(c(OC)ccc2)C(=O)C=1	Z3991355122	4
O=C(NCC(O)(C)C1OCCCC1)C=1Oc2c(c(OC)ccc2)C(=O)C=1	Z3899416795	5
FC(F)(F)CCC(O)(CNC(=O)C=1Oc2c(c(OC)ccc2)C(=O)C=1)CC	Z3992739608	6
O=C1C(c2ccccc2)=C(C)Oc2c(CCN3C(=O)CC(C(C)(C)C)C3)c(O)ccc12	Z1651521302	7
O=C(NCC1(O)c2c(ccc(OC)c2)CC1)C1=C(C)C(=O)c2c(O1)cccc2	Z3892774427	8
O=C(NCC1(O)c2c(ccc(OC)c2)CC1)c1ncnc2nc[nH]c12	s_22____16503380____12807966	9
O=C(NC(CO)C1c2c(cccc2)CC1)C=1Oc2c(c(OC)ccc2)C(=O)C=1	Z3888224047	10
OC[C@@H]1[C@@H](O)[C@@H](O)[C@H](n2c3ncnc(N4C5C6C(C(C4)CC5)CN(Cc4ccccc4)C6)c3nc2)O1	Z2523961968	11
O=C(NC1CCC(O)(CCCC)CC1)C=1Oc2c(c(OC)ccc2)C(=O)C=1	Z3874127390	12
Fc1c(O)cc(C2CN(C(=O)C=3Oc4c(c(OC)ccc4)C(=O)C=3)CCC2)cc1	Z3888946014	13
Fc1cc2OC(C(=O)N3C(C4COCCC4)CC(O)C3)=CC(=O)c2cc1	Z2661917393	14
O=C(N1CC2C(C(=O)OCC)NC(C1)C2)C=1Oc2c(c(OC)ccc2)C(=O)C=1	Z3888810956	15
O=C(N1CC(O)(Cc2onc(C(C)C)n2)CCC1)c1c2OC(c3ccccc3)=C(C)C(=O)c2ccc1	Z2653912141	16
O=C(NCC1OCCN(c2ncnc3[nH]cnc23)C1)C1(c2cc(OC)ccc2)CCCC1	Z1451076360	17
O=C(NC1C(O)CN(CCOC)CC1)C=1Oc2c(C(=O)C=1)cccc2	m_275030____14113700____14122416____14148176	18
O=C(N([C@@H](C(C)C)CO)Cc1ccc(OC)cc1)CCc1[nH]c2C(=O)NC(=O)N(C)c2n1	Z1680917029	19
O=C(N1C(C2OCCC2)CC(C(=O)OC)CC1)C1=C(C)C(=O)c2c(O1)cccc2	Z3086856065	19
O=C(N1[C@@H](CO)C[C@@H](C(C)(C)C)CC1)C=1Oc2c(c(OC)ccc2)C(=O)C=1	Z4095249742	20
O=C(N1C(C2OCCC2)CC(C(=O)OC)CC1)c1cc2OC=CC(=O)c2cc1	Z2963269292	20
O=C(N1C2(CC(N)C1)CCCCC2)C=1Oc2c(c(OC)ccc2)C(=O)C=1	Z3888767667	20
O=C(NCC(O)(C)C1COCCC1)CN1c2c(Sc3c1cccc3)cccc2	Z3868242765	21
OC[C@@H]1[C@@H](O)[C@@H](O)[C@H](n2c3ncnc(N4CC5(c6c(ccc(O)c6)C4)CC5)c3nc2)O1	Z2186044869	21
O(C)c1cc(CC2CCN(c3nc4n(C)cnc4cn3)CC2)c(O)cc1	Z4027520253	22
O=C(N1C(C(=O)OC)CCC2(C1)CCC2)C=1Oc2c(c(OC)ccc2)C(=O)C=1	Z3897323010	22
O=C(CC(C)C)N1CC(NC(=O)C=2Oc3c(c(OC)ccc3)C(=O)C=2)CCC1	Z3874170698	23
Fc1cc2OC(C(=O)NC(C(=O)OC)CC3c4c(cccc4)CCC3)=CC(=O)c2cc1	Z2073983633	23
O=C(C(NC(=O)C=1Oc2c(c(OC)ccc2)C(=O)C=1)C(C)C)N1CCCCC1	Z3876104831	24
O(CCn1c(CNC2c3c(c(O)ccc3)CCC2)nc2N(CCC)C(=O)NC(=O)c12)C	Z1845591670	25
Clc1nc(N2CCC(O)(Cc3c(OC)cccc3)CC2)c2ncn(C)c2n1	Z3718884833	25
O=C(NC1C2(N(C(=O)C=3Oc4c(C(=O)C=3)cccc4)CC1)CCC2)CO	m_275592____15865720____15841508____14129018	26
O=C(N(Cc1cc(OC)c(OC)cc1)C1C(C)CCCC1)Cn1c2ncnc(N)c2nc1	Z1581652431	27
Fc1cc2OC(C(=O)NC[C@H]3N(C(OC(C)(C)C)=O)C[C@H](O)C3)=CC(=O)c2cc1	Z2083324423	27
O=C(OC)C(NC(=O)C1=C(C)C(=O)c2c(O1)cccc2)CC1NCCCC1	Z3386297162	27
Brc1cc2OC(C(=O)N3[C@H]4[C@H](N)[C@@H](C3)C[C@@H]4O)=CC(=O)c2cc1	Z3829861385	27
O=C(Nc1cc2C(=O)C=COc2cc1)N1C(C2C(O)CCC(C)C2)CCC1	Z3176688857	27
O=C(CN1c2c(Sc3c1cccc3)cccc2)N1CC2C(CC(O)CC2)CC1	Z2714205559	27
Fc1cc2OC(C(=O)N3C4CC(O)(Cc5ccccc5)CC3CC4)=CC(=O)c2cc1	Z2184309377	27
O(C)c1c(CC2(O)CCN(c3nc(O)c4n(C)cnc4n3)CC2)cccc1	Z3718884828	27
O=C(N1C(C(O)c2ccc(OC)cc2)CCC1)c1cc2OC=CC(=O)c2cc1	Z1997213384	28
O=C(C(C)n1c2ncnc(N)c2nc1)N1[C@H](c2c(OC)cccc2)C[C@H](C)CC1	Z2719771317	28
Clc1cc2OC(C(=O)N3CC(CN4CC(O)CC4)CCC3)=CC(=O)c2cc1	Z2713267676	29
O=C(NC1C2(CNCCC2)CCCC1)C=1Oc2c(c(OC)ccc2)C(=O)C=1	Z3888846233	29
Clc1cc2OC(C(=O)NC3C(O)(COC)CCOC3)=CC(=O)c2cc1	Z3207493496	29
Fc1c(CC2(O)CC3N(C(=O)Cn4c5ncnc(N)c5nc4)C(C2)CC3)ccc(F)c1	Z1550782188	29
O=C(N1CC2(C(CO)C1)CCNCC2)C=1Oc2c(c(OC)ccc2)C(=O)C=1	Z3889406584	30
O=C(CCn1c2ncnc(N)c2nc1)N1C(c2c(OC)cccc2)CCC(C)C1	Z2639128025	30
Oc1nc(N2CCC(CCc3ccc(O)cc3)CC2)nc2ncn(C)c12	s_27____215745____15341790	31
O=C(N1CC2C(C(=O)OC)CC(C1)CC2)C1=C(C)C(=O)c2c(O1)cccc2	Z3911199173	32
O=C(NC12C(N(CCCO)CC1)CCC2)C=1Oc2c(C(=O)C=1)cccc2	m_275030____14114316____14122416____14147082	33
O=C(N1C[C@H]2[C@@H](C1)CC[C@@H](O)C2)c1cc2OC=CC(=O)c2cc1	Z2643562146	33
O(C)c1c(OC)ccc(CCC2N(Cc3[nH]c4N(C)C(=O)N(C)C(=O)c4n3)CCCC2)c1	Z1579636392	33
O(C)c1c([C@H]2N(CCn3c4C(=O)N(C)C(=O)N(C)c4nc3)CC[C@H]2O)cccc1	Z3319497698	33
O=C(NCC1(O)CC(Nc2nc3nc[nH]c3cn2)C1)C(CCOC)C	m_274310____15938284____14119722____15870074	33
O=C(N(Cc1ccccc1)CC1(O)CCCC1)CCn1c2ncnc(N)c2nc1	Z2633641726	34
Clc1cc2C(=O)C=C(C(=O)N3C4C(O)C5CC4C(C3)C5)Oc2cc1	Z1998317687	35
O=C(NCC(O)CNc1nc2nc[nH]c2cn1)CC1(OC)CCC1	m_274310____14112866____12658290____15870074	35
OC1CN(c2ncnc3n(-c4ccccc4)cnc23)C(C2COCCC2)C1	Z2613402802	35
OC1CN(c2nc(Nc3ccccc3)c3[nH]cnc3n2)C(C2COCCC2)C1	Z2613402978	35
O=C(N(CC1(O)CCOCC1)C)C=1Oc2c(c(OC)ccc2)C(=O)C=1	Z3991096634	36
O=C(OC)C(NC(=O)C1=C(C)C(=O)c2c(O1)cccc2)C1c2c(cccc2)CC1	Z3612302150	36
O=C(NC1C2(C(NCCO)C1)CCC2)C=1Oc2c(C(=O)C=1)cccc2	m_275030____14113586____14122416____14147280	36
Clc1ccc(CC2(O)CN(C(=O)CCSc3ncnc4[nH]cnc34)CC2)cc1	Z4053439943	36
O=C(NC(CO)C1CC(OC)CCC1)C(C)n1c2ncnc(N)c2nc1	Z2643662773	36
Clc1cc2C(=O)C=C(C(=O)N3C4C(O)CCC(C4)CC3)Oc2cc1	Z3584997642	37
O=C(N1CCC(C(=O)OCc2n(C)c3C(=O)NC(=O)N(C)c3n2)CC1)c1c(O)ccc(C)c1	Z847468834	38
F[C@H]1[C@H]2N(C(=O)C=3Oc4c(c(OC)ccc4)C(=O)C=3)C[C@H]([C@H]2C(=O)OC)C1	Z3913607040	38
O=C(NCC1(O)CC(CN)C1)CN1c2c(Sc3c1cccc3)cccc2	Z3796708247	38
Fc1c(CC2(O)CC3N(C(=O)CN(C)c4ncnc5nc[nH]c45)C(C2)CC3)ccc(F)c1	Z1550781850	38
Clc1cc2OC(C(=O)NC[C@@H](O)CN3CCCCC3)=CC(=O)c2cc1	Z2779212098	39
Fc1cc2OC(C(=O)N3C4(CC(O)C3)CCC4)=CC(=O)c2cc1	Z3628548877	39
O(C)c1ccc(C(O)C2N(Cc3[nH]c4N(C)C(=O)N(C)C(=O)c4n3)CCC2)cc1	Z1579784710	40
O=C(N(CCn1c2ncnc(N)c2nc1)C)C1c2c(ccc(OC)c2)CCC1	Z2844353740	40
O=C(Nc1cc2C(=O)C=COc2cc1)N1CCC(c2c(OC)cccc2)CCC1	Z3176690792	41
O=C(N1[C@@H]2[C@H](CN)C[C@H]1CC2)C=1Oc2c(c(OC)ccc2)C(=O)C=1	Z3889129523	41
O=C(NC[C@]12[C@H](NCC1)CCC2)C=1Oc2c(c(OC)ccc2)C(=O)C=1	Z3888445660	41
O=C(OC1C(=O)N(C2CCCCC2)CC1)C=1Oc2c(c(OC)ccc2)C(=O)C=1	Z3865419285	41
O=C(N1CC2(c3c(ccc(O)c3)C1)CC2)C=1Oc2c(c(OC)ccc2)C(=O)C=1	Z3992007795	42
O=C(NC12COC(CN)(CC1)CC2)C=1Oc2c(c(OC)ccc2)C(=O)C=1	m_240690____15266586____16808398	42
O=C(N1C2CN(C)C(=O)CC1CCC2)C=1Oc2c(c(OC)ccc2)C(=O)C=1	Z3992788779	42
O=C(Nc1cc2C(=O)C=COc2cc1)N1CC2(C(O)CC1)CCOCC2	Z3599058310	42
O=C(OC)C1(NC(=O)C=2Oc3c(c(OC)ccc3)C(=O)C=2)C2C(C2)CC1	m_22____15106204____16808382	42
O=C(NC1CN(C)C2(C1)CCOCC2)C=1Oc2c(c(OC)ccc2)C(=O)C=1	Z3992785406	43
O=C(NC1C2(C(Nc3ncnc4c3[nH]c(C)c4)C1)CCC2)C(O)COC	m_274310____14113314____15940890____15869892	43
O=C(C)N1C[C@@H]2[C@@H](N(C(=O)C=3Oc4c(c(OC)ccc4)C(=O)C=3)CC2)CC1	Z4026023629	44
O=C(N1C2([C@H](O)[C@H](O)C1)CCC2)C1=C(C)C(=O)c2c(O1)cccc2	Z4026881023	44
O=C(NCC1(O)C(C)(C)C(OCC)C1)CCn1c2ncnc(N)c2nc1	Z2637129154	44
O=C(N1C2C(O)CCC(C)(C1)C2)C1=C(C)C(=O)c2c(O1)cccc2	Z3591625208	45
O=C(Nc1cc2C(=O)C=COc2cc1)N1[C@H](C(=O)O)C[C@H]2[C@@H]1CCC2	Z3254555959	45
Fc1cc2OC(C(=O)NC(C(=O)OC)C3CC(OC)CCC3)=CC(=O)c2cc1	Z2477118450	45
Clc1cc2OC(C(=O)NCC(C)(C)C3(O)COCCC3)=CC(=O)c2cc1	Z2647274141	45
O(C)c1cc(OC)cc(C2(O)CCN(c3ncnc4n(CC)cnc34)CC2)c1	Z1416577159	45
O(C)c1cc(OC)cc(C2(O)CCN(c3n(C)c4C(=O)NC(=O)N(C)c4n3)CC2)c1	Z1416576816	45
O=C(N1C[C@@H](CO)[C@H](C2CCOCC2)C1)C1=C(C)C(=O)c2c(O1)cccc2	Z3911819863	46
Clc1cc2OC(C(=O)NC(C(O)C3CCCCC3)CO)=CC(=O)c2cc1	Z2915512464	46
Clc1cc2OC(C(=O)N3[C@@H]4[C@@](CO)(CCC3)CCCC4)=CC(=O)c2cc1	Z3711281072	46
O=C(NC1C(O)(C)CCC1)CN1c2c(Sc3c1cccc3)cccc2	s_22____13973594____12216490	47
O=C1N(C)c2[nH]c(N3CC4(Oc5c(cccc5)CC4)CCC3)nc2C(=O)N1	Z3559334788	47
O(C)c1c(OC)ccc(CCC2N(c3ncnc4n(C)cnc34)CCCC2)c1	Z1343343974	47
Fc1cc2OC(C(=O)N3C4C(O)CCC(C)(C3)C4)=CC(=O)c2cc1	Z3591619525	47
FC(F)(F)C(NC(=O)C=1Oc2c(c(OC)ccc2)C(=O)C=1)CC1NCCCC1	Z3889056007	48
O=C(NCC1(O)C(C)CCC1)c1cc2OC=CC(=O)c2cc1	Z2232404424	48
O=C(NCC(O)CCC1CC1)c1cc2OC=CC(=O)c2cc1	Z3652073800	48
O=C(N1[C@@H]([C@H](O)CC1)c1c(OC)cccc1)C1=C(C)C(=O)c2c(O1)cccc2	Z3585820662	48
Fc1c(OC)ccc(C(=O)CCC(=O)NCC2OCCN(c3ncnc4[nH]cnc34)C2)c1	Z1451077125	48
O=C(N(CCCn1c2ncnc(N)c2nc1)C)C1C(C)(c2c(OC)cccc2)C1	Z2801706050	48
Fc1cc2OC(C(=O)N3C(C)CCC4OC(C(=O)OC)CC34)=CC(=O)c2cc1	Z2077015534	48
O=C(N1[C@H]2[C@H](O)CC[C@H]2CC1)c1cc2OC=CC(=O)c2cc1	Z2723095745	49
O=C(Nc1cc2C(=O)C=COc2cc1)N1CC2(OC[C@H]3[C@@H]2C3)CCC1	Z3599058896	49
O=C(Nc1cc2C(=O)C=COc2cc1)N1C(C(=O)O)CC(OC)CC1	m_272330____13770678____9701516	49
O=C(NC12C3(OC(C)(C1)C2)CCNCC3)C=1Oc2c(c(OC)ccc2)C(=O)C=1	Z3888822171	49
O=C(NCC(O)CNc1ncnc2nc[nH]c12)CC1(COC)CC1	m_274310____14112866____12658402____12649998	49
O=C(NCCn1c2ncnc(N)c2nc1)CC1(O)CN(C(=O)C)CCC1	Z2719726491	49
FC(F)(F)CCC(O)(CNC(=O)c1cc2OC=CC(=O)c2cc1)CC	Z2964057252	50
FC(F)(F)CCC1(O)CCN(C(=O)Nc2cc3C(=O)C=COc3cc2)CC1	Z3176691503	50
FC(F)(F)c1nc(N2CCC(C(O)c3ccc(OC)cc3)CC2)c2nc[nH]c2n1	Z2185939566	50
O=C(NCC(O)(C)C1CCC(C)CC1)C1=C(C)C(=O)c2c(O1)cccc2	s_22____16504292____13952258	50
O=C(CN1c2c(Sc3c1cccc3)cccc2)N1C2C(C)C(O)CC1CC2	Z2784651818	50
O(C)C1C2N(c3ncnc4n([C@H]5[C@H](O)[C@H](O)[C@@H](CO)O5)cnc34)CC3C2CC1C3	Z2094319551	50
Fc1cc2OC(C(=O)N3C[C@@]4(CO)[C@@H](C3)CCCC4)=CC(=O)c2cc1	Z3639515164	50
O(C)c1cc(OC)cc(CCC2CCN(c3ncnc4n(C)cnc34)CC2)c1	Z1172342004	50
Fc1c(CC(=O)N2C(C(=O)OCCn3c4C(=O)N(C)C(=O)N(C)c4nc3)CC(O)C2)cccc1	Z794108010	50
S(CCC(=O)N(C(CCc1ccc(O)cc1)C)C)c1ncnc2[nH]cnc12	Z3603722444	51
O=C(N1[C@H]2[C@H](O)C[C@@H](C1)C2)C1=C(C)C(=O)c2c(O1)cccc2	Z3613080393	51
OC[C@@H]1[C@@H](O)[C@@H](O)[C@H](n2c3ncnc(N4CC(CCc5ccccc5)(C)CC4)c3nc2)O1	Z2091630677	51
O=C(N1CC(O)CN(c2ncnc3nc[nH]c23)CC1)C12COC(C1)CC2	m_274310____15937446____15944796____12649998	51
Clc1nc(NC2CC(O)(CNC(=O)C(OC)C)C2)c2[nH]cnc2n1	m_274310____15938284____12657992____15867404	51
O=C(NC1[C@H]2[C@@H]1CN(c1nc3nc[nH]c3cn1)C2)C1(O)C2CC(C1)CC2	m_274310____14112724____15945086____15870074	51
Fc1cc2OC(C(=O)N3CC(F)(C(=O)OC)C(C4CC4)C3)=CC(=O)c2cc1	Z4112550438	52
O=C(OC)[C@H]1[C@H](c2ccc(O)cc2)CN(c2n(C)c3C(=O)NC(=O)N(C)c3n2)C1	Z2272917983	52
Fc1cc2C(=O)C=C(C(=O)N3[C@H](CC(=O)OC)[C@@H]4C[C@H]3CC4)Oc2cc1	s_11____16903418____55582	52
O=C(CN1c2c(Sc3c1cccc3)cccc2)N1CC(C)(C)CC(O)CC1	Z2714259467	52
O=C(NC1(CNc2nc3nc[nH]c3cn2)CCCC1)C(O)COC	m_274310____14112810____15940890____15870074	52
O=C(C)N1CC(O)(CNc2nc(C(=O)OC)c3nc[nH]c3n2)CCC1	m_274310____15938210____12185798____15870962	52
O(C)c1c(C2CN(c3ncnc4n([C@H]5[C@H](O)[C@H](O)[C@@H](CO)O5)cnc34)CC2)cccc1	Z2091255507	52
O=C(NCCC1N(c2nc3nc[nH]c3cn2)CCCC1)C(O)COC	m_274310____15937814____15940890____15870074	52
O=C(N1CCN([C@H]2[C@@H]3C[C@H](C2)CC3)CC1)C=1Oc2c(c(OC)ccc2)C(=O)C=1	Z3907478285	53
O=C(Nc1cc2C(=O)C=COc2cc1)N1[C@@H](COC)C[C@@H](O)C1	Z3176690097	53
O=C(C(C)n1c2ncnc(N)c2nc1)N1c2c(cc(OC)cc2)CC(C(C)C)C1	Z2641753037	53
O=C(CN1c2c(Sc3c1cccc3)cccc2)N1[C@@H]2[C@@H](O)[C@@H](O)[C@H](C1)C2	Z3609667521	53
O=C(NCC(O)COc1cc2c(NC(=O)CC2)cc1)c1c2OC(c3ccccc3)=C(C)C(=O)c2ccc1	Z846268722	53
Fc1cc2C(=O)C=C(C(=O)N3C4C(C(=O)OC)CC(C3)CC4)Oc2cc1	Z2326786655	53
O=C(N1C2C(CO)C(C1)CCC2)C1=C(C)C(=O)c2c(O1)cccc2	Z3611183253	53
O=C(NC1(C(=O)OC)CC(O)C1)CN1c2c(Sc3c1cccc3)cccc2	Z3204064440	53
O(C)c1cc2c(C(CNc3ncnc4n([C@H]5[C@H](O)[C@H](O)[C@@H](CO)O5)cnc34)CCC2)cc1	Z2092430059	53
O=C(NCC(O)CNc1nc2ncn(C)c2cn1)C1(COC)CCC1	m_274310____14112866____14118856____15871096	53
O=C1N(C)C(=O)c2n(CCN3C4CC(O)(Cc5ccccc5)CC3CC4)cnc2N1C	Z2170056409	53
O=C(N1CC2(CSCC2)CCC1)C=1Oc2c(c(OC)ccc2)C(=O)C=1	Z3992200523	54
O=C(NC1C(C(=O)OC)CCNCC1)C1=C(C)C(=O)c2c(O1)cccc2	Z3700223928	54
S(CCC(=O)NC1c2c(cc(OC)cc2)CCC1)c1ncnc2[nH]cnc12	Z2796439078	54
Clc1cc2C(=O)C=C(C(=O)N3C4C(CO)C(C3)CCC4)Oc2cc1	Z3611187100	54
OC(CN(CCn1c2ncnc(N)c2nc1)C)C1c2c(cccc2)CCC1	Z3650965158	54
Fc1c(O)ccc(CC(NC(=O)c2ncnc3nc[nH]c23)C(=O)OC)c1	s_22____14174274____12807966	54
O(C)c1cc(CN(CC(C)C)c2ncnc3n([C@H]4[C@H](O)[C@H](O)[C@@H](CO)O4)cnc23)ccc1	Z2090160957	54
O=C(NC1C(O)CN(C(=O)C2C3(C2)CC3)CC1)c1ncnc2nc[nH]c12	m_275592____14114572____15843004____14134174	54
O=C(C(C)n1c2ncnc(N)c2nc1)N1C(C2COCCC2)CC(O)C1	Z2640873666	54
O=C(CO)N1C2CC(CNC(=O)C=3Oc4c(C(=O)C=3)cccc4)(OC2)C1	m_275592____15865162____14135622____15855972	55
FC(F)(F)CN1C(=O)C(Oc2cc3OC=C(c4ccc(OC)cc4)C(=O)c3cc2)CCC1	Z1607286671	55
O=C(N(Cc1ccccc1)CC1(O)c2c(cccc2)CC1)c1cc2OC=CC(=O)c2cc1	Z1997225580	55
O=C(NCC12OCCC(CO)(C1)C2)CN1c2c(Sc3c1cccc3)cccc2	Z4077769096	55
FC1(F)CCC(OCCO)(CNC(=O)c2cc3OC=CC(=O)c3cc2)CC1	Z2718511576	55
O=C(N1CCC(C(=O)c2ccc(O)cc2)CC1)c1ncnc2nc[nH]c12	s_22____7104936____12807966	55
O=C(CN1c2c(Sc3c1cccc3)cccc2)N1C(C(=O)O)CC(OC)CC1	Z2755453751	55
Fc1cc2OC(C(=O)N3C4C(O)CCCC3CC4)=CC(=O)c2cc1	Z3605684966	55
O=C(O)CC(CNC(=O)C=1Oc2c(c(OC)ccc2)C(=O)C=1)C1CC1	s_269946____12116214____16808394	56
O=C(N)CC1N(C(=O)C=2Oc3c(c(OC)ccc3)C(=O)C=2)CC(C)(C)C1	s_22____16809806____16808382	56
O=C(N1C(C)C(C(=O)N)CCC1C)C=1Oc2c(c(OC)ccc2)C(=O)C=1	s_22____11945900____16808382	56
O=C(N1CC2(OCC1)CNCCC2)C=1Oc2c(c(OC)ccc2)C(=O)C=1	Z3888620156	56
O=C(OC)[C@H]1CN(C(=O)c2cc3OC=CC(=O)c3cc2)C[C@@H](C(C)(C)C)C1	Z3623171520	56
O=C(OC)[C@@]1(NC(=O)C2=C(C)C(=O)c3c(O2)cccc3)C(C)(C)[C@H](OCC)C1	Z4094031869	56
O=C(NCC(O)CNc1ncnc2nc[nH]c12)C1CC(CC)OCC1	m_274310____14112866____14120730____12649998	56
O=C(CO)N1CC2C(NC(=O)C=3Oc4c(C(=O)C=3)cccc4)CC2C1	m_275592____15865142____14135622____15855972	57
O=C(N1CCC(NCC(C)C)(CO)CC1)c1cc2OC=CC(=O)c2cc1	Z2914631467	57
O=C(OC)CC1CN(C(=O)C=2Oc3c(C(=O)C=2)cccc3)C2(C1)CCOCC2	Z3909823022	57
O=C(NC12COC(C1)CCC2)C=1Oc2c(c(OC)ccc2)C(=O)C=1	s_22____15149284____16808382	57
O=C(CC(O)CC)N1CC(NC(=O)C=2Oc3c(C(=O)C=2)cccc3)(C)C1	m_275592____15865080____14135622____15859710	57
O=C(N1C(C(=O)OC)CCC(C(=O)OC)C1)C=1Oc2c(C(=O)C=1)cccc2	Z2718748279	57
Clc1cc2C(=O)C=C(C(=O)N3C4(CC(N)C3)COCCC4)Oc2cc1	Z3521197007	57
O=C(N(Cc1ccccc1)[C@H]1[C@H](O)CNC1)C=1Oc2c(c(OC)ccc2)C(=O)C=1	Z3888779761	57
FC(F)C1CCC(NC(=O)C=2Oc3c(C(=O)C=2)ccc(F)c3)(C(=O)OC)CC1	Z3611191637	57
Clc1cc2OC(C(=O)N3[C@H](C(=O)OC)[C@H]4[C@@H](C3)CC4)=CC(=O)c2cc1	Z3603328357	57
O=C(CN1c2c(Sc3c1cccc3)cccc2)N1C(C(=O)O)(CCO)CCC1	Z4085115090	57
O=C(Nc1ncnc2[nH]cnc12)C(OC(=O)C1CN(c2c(OC)cccc2)C(=O)CC1)C	Z2148718536	57
Clc1cc2C(=O)C=C(C(=O)NCC3(Cc4ccc(F)cc4)C(O)CCC3)Oc2cc1	Z1867056843	57
O=C(N1CC(C(=O)N2CCNCC2)CCC1)C=1Oc2c(c(OC)ccc2)C(=O)C=1	Z3864007472	58
Fc1cc2OC(C(=O)N3C4(C(CO)CC3)CCOCC4)=CC(=O)c2cc1	Z4025349796	58
O=C(N1C2(CC(O)CC1)CC2)c1cc2OC=CC(=O)c2cc1	Z3608741100	58
Fc1cc2OC(C(=O)N3CCN(c4ncnc5[nH]cnc45)CCC3)CCc2cc1	Z2331867981	58
Fc1cc2C(=O)C=C(C(=O)N3[C@]4(C(=O)OC)[C@H](CC3)CC4)Oc2cc1	Z3090867708	58
Fc1cc2OC(C(=O)N[C@]3(C(=O)OC)C(C)(C)[C@H](OCC)C3)=CC(=O)c2cc1	Z4094033893	58
O=C(NCC1(O)CC(Nc2ncnc3c2[nH]c(C)c3)C1)C1C(C)OCC1	m_274310____15938284____14120552____15869892	58
O=C(N1C2CC(O)(Cc3ccccc3)CC1CC2)c1ncnc2nc[nH]c12	Z3550742181	58
O=C(C)N1CCC(NC(=O)C=2Oc3c(C(=O)C=2)cccc3)(COC)CC1	m_275592____15865116____14135622____13186206	59
Clc1cc2C(=O)C=C(C(=O)N3C(CO)(C)CC(OC)C3)Oc2cc1	Z2783244495	59
O=C(NC1CN(C(=O)C=2Oc3c(C(=O)C=2)cccc3)CC(C)(C)C1)CO	m_275592____15865446____15841508____14129018	59
Fc1cc2C(=O)C=C(C(=O)N(CCCC)[C@H]3[C@H](OC)CCCC3)Oc2cc1	Z2325379227	59
O=C(N(Cc1ccc(O)cc1)CC1N(CC)CCC1)CN(C)c1ncnc2nc[nH]c12	Z1560342799	59
O=C(NC1CCN(c2ncnc3n(C)cnc23)CC1)Cc1ccc(O)cc1	Z1232675159	59
Brc1cc2OC(C(=O)NCC(O)C3COCC3)=CC(=O)c2cc1	Z3844066743	59
O=C(Nc1cc2C(=O)C=COc2cc1)N1C(C(=O)O)C(C)(C)CCC1	m_272330____13770678____17522432	59
Clc1cc2C(=O)C=C(C(=O)NC(C(=O)OC)CC3COCC3)Oc2cc1	Z3625797007	59
O=C(NCCc1cc(OC)c(O)c(OC)c1)Cn1c2ncnc(N)c2nc1	Z2646187688	59
FC(F)(F)c1nc(NCC2(O)c3c(cc(OC)cc3)CC2)nc2[nH]cnc12	Z3831246111	59
O=C(NCCO)[C@@H](Nc1nc(Nc2ccccc2)c2[nH]cnc2n1)CC(C)C	Z2612164244	59
Fc1c(CC2(O)CC3N(Cc4[nH]c5N(C)C(=O)N(C)C(=O)c5n4)C(C2)CC3)ccc(F)c1	Z1587892847	59
O=C(NCC1(O)CC(Nc2nc3nc[nH]c3cn2)C1)C1CC(C)CCC1	m_274310____15938284____14116450____15870074	59
O=C(N1CCC(NCC2CC2)(CO)CC1)C1=C(C)C(=O)c2c(O1)cccc2	Z3985743823	60
Clc1cc2C(=O)C=C(C(=O)N(Cc3ccccc3)CC3(O)C(C)OCC3)Oc2cc1	Z1934850584	60
O=C(Nc1cc2C(=O)C=COc2cc1)N1CC2(C#N)C(C1)CCCCC2	Z3599057171	60
O=C(NC1C(OC)CC(c2ccccc2)CC1)CCn1c2ncnc(N)c2nc1	Z2639282281	60
O=C(NCC(CO)Cc1cc(OC)cc(OC)c1)c1cc2OC=CC(=O)c2cc1	Z1997084228	60
Clc1cc2OC(C(=O)N3C[C@@]4(F)[C@@](CO)(C3)CCC4)=CC(=O)c2cc1	Z4025236971	60
O=C(NCC12OCC(Nc3nc4nc[nH]c4cn3)(C1)CC2)C(O)C1CC1	m_274310____15938212____15941824____15870074	60
FC(F)(F)c1nc(N2[C@@H]([C@H](O)CC2)c2c(OC)cccc2)nc2[nH]cnc12	Z3394231043	60
O=C(N1[C@@H]2[C@@H](CC3(OCCO3)CC2)CCC1)C1=C(C)C(=O)c2c(O1)cccc2	Z3610547741	61
O=C1N(C)C(=O)c2n(CCCN(CC3(O)c4c(cccc4)CC3)C)cnc2N1C	Z3650812002	61
O=C(N1CC(O)(CNc2ncnc3c2[nH]c(C)c3)CCC1)[C@H]1COCC1	m_274310____15938210____14118150____15869892	61
O=C(CCn1c2ncnc(N)c2nc1)N1CC(C(C)c2cc(OC)ccc2)CC1	Z4087579625	61
O=C(Cn1c2ncnc(N)c2nc1)N1CCC(Nc2cc(OC)cc(OC)c2)CC1	Z1382668032	61
OC1CC2C(CN(c3ncnc4n(-c5ccccc5)cnc34)C2)CC1	Z2613649233	61
O=C(NCC12N(c3nc4n(C)cnc4cn3)C(CC1)CC2)C1(O)COC1	m_274310____15937394____15939740____15871032	61
O=C(N1CC(O)(CNc2nc3n(C)cnc3cn2)CCC1)C1C2(C1)CC2	m_274310____15938210____14116668____15871032	61
O=C(N[C@H]1CN(c2nc3nc[nH]c3cn2)CC1)CC1(O)COCCC1	m_274310____14112798____15940692____15870074	61
O=C(NC1C2CN(c3nc4ncn(C)c4cn3)C(C2)CC1)C1(O)COC1	m_274310____15937726____15939740____15871096	61
O(C)c1ccc(C2C(C)CCN(c3nc(O)c4n(C)cnc4n3)C2)cc1	s_27____16893182____15341790	62
O=C(NCC1N(Cc2ccc(OC)cc2)CC1)CCn1c2ncnc(N)c2nc1	Z2718545664	62
O=C(N(C(C)C1CC1)Cc1ccc(OC)cc1)CCCn1c2C(=O)N(C)C(=O)N(C)c2nc1	Z297090896	62
O=C(NCc1ccc(OC)cc1)C1CCN(c2n(C)c3C(=O)NC(=O)N(C)c3n2)CC1	Z1324005386	62
O=C(NCC12CC3(OC)CC(C1)CC(C3)C2)C=1Oc2c(c(OC)ccc2)C(=O)C=1	Z3907198120	62
Clc1nc(C(=O)N2CC(c3ccc(OC)cc3)C(C)CC2)c2nc[nH]c2n1	Z4087858360	62
Clc1nc(N2CC3(Oc4c(C(=O)C3)cccc4)CCC2)c2ncn(C)c2n1	Z3718907270	62
O=C(NCCC1(O)CN(c2ncnc3c2[nH]c(C)c3)C1)C1ON=C(C)C1	m_274310____15937540____15942440____15869892	62
O=C(NC1C2C(O)C(O)C(C1)C2)CN1c2c(Sc3c1cccc3)cccc2	Z4093925064	62
OC1(Cc2onc(C(C)C)n2)CN(c2ncnc3n(-c4ccccc4)cnc23)CCC1	Z2651559072	62
O=C(NC1C2CC3(O)CC1CC(C3)C2)C1=C(C)C(=O)c2c(O1)cccc2	Z3627268901	62
O=C(NCC(O)CNc1nc2ncn(C)c2cn1)C1ON=C(C2CC2)C1	m_274310____14112866____15945202____15871096	62
O=C1N(C)C(=O)c2nc(CN3C(CCc4ccccc4)C(O)CCC3)[nH]c2N1C	Z2438167441	62
FC(F)(F)c1nc(N2C3CC(O)(Cc4ccccc4)CC2CC3)c2nc[nH]c2n1	Z2180015333	62
O=C(NC1C(O)CN(c2ncnc3nc[nH]c23)CC1)CC1C2C(C2)CC1	m_274310____14113432____14121256____12649998	62
Fc1c(C)ccc(C(NC(=O)c2cc3OC=CC(=O)c3cc2)C(O)C2CC2)c1	Z3625636069	63
O=C(Nc1cc2C(=O)C=COc2cc1)N1CC2(OC(CC)C1)COCCC2	Z3176688807	63
O=C(N1C2C(OC)CCC1C(OC)CC2)C1=C(C)C(=O)c2c(O1)cccc2	Z3742277119	63
O=C(NC12C3(OC(CO)(C1)C2)CCC3)c1cc2OC=CC(=O)c2cc1	Z3651603058	63
Fc1cc2C(=O)C=C(C(=O)N3C4(C(O)CC3)CSCC4)Oc2cc1	Z2676162492	63
Clc1cc2OC(C(=O)N3CCC4(C(O)CNC(=O)C4)CC3)=CC(=O)c2cc1	Z3715698020	63
OC1C2N(c3ncnc4n(-c5ccccc5)cnc34)CC3C2CC1C3	Z2612995312	63
OC1C2N(c3nc(Nc4ccccc4)c4[nH]cnc4n3)CC3C2CC1C3	Z2612995504	63
OC[C@@H]1[C@@H](O)[C@@H](O)[C@H](n2c3ncnc(Nc4ccc(N5C6CC(C5)CC6)cc4)c3nc2)O1	Z2092928600	63
O=C(NC1CCC(O)(CCCC)CC1)C1=C(C)C(=O)c2c(O1)cccc2	Z3611618591	63
O=C(CCC1CC1)N1CC(O)(CNc2nc3ncn(C)c3cn2)CCC1	m_274310____15938210____12658082____15871096	63
O=C(NC1(C2(O)CCN(c3nc4nc[nH]c4cn3)CC2)CC1)C1CCC1	m_274310____15938318____12185804____15870074	63
O=C(NCC(Nc1nc2nc[nH]c2cn1)CC)C1(O)C2CC(C1)CC2	m_274310____14112808____15945086____15870074	63
O=C(CO)N1C(C)C(NC(=O)C=2Oc3c(C(=O)C=2)cccc3)C(C)CC1	m_275592____15865684____14135622____15855972	64
O=C(N[C@H]1[C@@H]2[C@@](C(C)C)(C2)CC1)C=1Oc2c(c(OC)ccc2)C(=O)C=1	Z4078608565	64
Clc1cc2C(=O)C=C(C(=O)N3C(COC)(C4CC4)CCC3)Oc2cc1	Z1967607962	64
S(CCC(=O)N1c2c(O)cccc2CCC1)c1ncnc2[nH]cnc12	Z2800776614	64
Clc1nc(N2CCC(C(=O)c3ccc(O)cc3)CC2)c2ncn(C)c2n1	Z3718865475	64
O=C(NC1C(Oc2cc(C)ccc2)CCCC1)C(C)n1c2ncnc(N)c2nc1	Z2634465447	64
O=C(N1CC(O)(CNc2ncnc3nc[nH]c23)C1)C1(C2OCCC2)CC1	m_274310____15938070____15940738____12649998	64
O=C(N(C)C1(CN)CCCCC1)C=1Oc2c(c(OC)ccc2)C(=O)C=1	Z3888403320	65
O=C(NC1CN(C(=O)C=2Oc3c(C(=O)C=2)cccc3)C(C)C1)C(O)(C)C	m_275592____14115192____14135622____15857148	65
O=C(N1CCC2(C(CN)CCC2)CC1)C=1Oc2c(c(OC)ccc2)C(=O)C=1	Z3888576763	65
Clc1cc2C(=O)C=C(C(=O)N3[C@H](CC(=O)OC)CC4(C3)CC4)Oc2cc1	Z3594536999	65
Fc1cc2OC(C(=O)NC3CC4(N(C(OC(C)(C)C)=O)CC3)CCC4)=CC(=O)c2cc1	Z2228675612	65
O=C(NCCC1(O)CCN(c2ccccc2)CC1)c1cc2OC=CC(=O)c2cc1	Z2782940350	65
S(CCC(=O)NCC1Oc2c(cc(F)cc2)CC1)c1ncnc2[nH]cnc12	Z3642833622	65
O(C)c1c(CC2CN(c3ncnc4n(CC)cnc34)CCC2)cccc1	Z1070447756	65
Clc1c(OC)cc2c(c1)CN(c1ncnc3n([C@H]4[C@H](O)[C@H](O)[C@@H](CO)O4)cnc13)CC2	Z2218181853	65
Clc1cc2C(=O)C=C(C(=O)NC3(CO)C4CC5CC3CC(C4)C5)Oc2cc1	Z2350122021	65
O=C(CC(O)(COC)C)N1C[C@H]2C(Nc3nc4nc[nH]c4cn3)[C@H]2C1	m_274310____15937538____15944488____15870074	65
O=C(NCCC1(O)C2CC(C1)CC2)C1=C(C)C(=O)c2c(O1)cccc2	Z3201192963	65
O=C1N(C2CC2)C2C(CN(c3ncnc4n([C@H]5[C@H](O)[C@H](O)[C@@H](CO)O5)cnc34)CC2)CC1	Z2091964963	65
O=C(NC[C@@H](Nc1ncnc2c1[nH]c(C)c2)CO)C12COC(C1)CC2	m_274310____15937766____15944796____15869892	65
Fc1ccc(CC2(CO)CN(C(=O)C(C)n3c4ncnc(N)c4nc3)CC2)cc1	Z2639566541	65
O=C(NC1C(C)C2N(c3nc4n(C)cnc4cn3)C(C1)CC2)C1(O)CC1	m_274310____15937616____15941446____15871032	65
Clc1cc2C(=O)C=C(C(=O)N3C[C@@H](C(=O)OC)[C@H](C(C)C)C3)Oc2cc1	Z3714385651	66
Brc1cc2OC(C(=O)N3C(C)(C)CCC(O)C3)=CC(=O)c2cc1	Z4094634237	66
O=C(C(C)n1c2ncnc(N)c2nc1)N1c2c(c(OC)cc(OC)c2)CCC1	Z2718613695	66
O=C(N1[C@H]2[C@@](CO)(CC1)CCC2)c1cc2OC=CC(=O)c2cc1	Z2884193684	66
O=C(N1CC2(OC[C@H]3[C@@H]2C3)CCC1)C1=C(C)C(=O)c2c(O1)cccc2	Z3624312239	66
Clc1cc2OC(C(=O)N3[C@@H]4[C@H](C5(C3)CCOCC5)CCC4)=CC(=O)c2cc1	Z2373329143	66
O=C(NCCn1c2ncnc(N)c2nc1)C(C(O)c1ccc(O)cc1)(C)C	Z2719728778	66
O=C(NC(C)C1(O)CN(c2ncnc3c2[nH]c(C)c3)C1)CC1(O)CCC1	m_274310____15937924____12658380____15869892	66
O=C1C2(CN(c3ncnc4n(-c5ccccc5)cnc34)C2)CC(O)CN1	Z3077895255	66
O=C(N1CCC(O)(CNc2ncnc3nc[nH]c23)CC1)C1[C@H]2[C@@H]1COC2	m_274310____14113060____14119040____12649998	66
O=C(CO)N1CC(C2(NC(=O)C=3Oc4c(C(=O)C=3)cccc4)CC2)CC1	m_275592____15865248____14135622____15855972	67
FC(F)(F)C(O)C1N(C(=O)C2=C(C)C(=O)c3c(O2)cccc3)CCCC1	Z3202640551	67
O=C(NCC1(C)C(C2CC2)OCC1)C=1Oc2c(c(OC)ccc2)C(=O)C=1	Z3990992909	67
O=C(Cn1c2ncnc(N)c2nc1)N1C(c2ccc(OC)cc2)CC(C)C1	Z1442982594	67
Fc1cc2OC(C(=O)N3C4(CO)CC(C3)CCC4)=CC(=O)c2cc1	Z3590163460	67
O=C(NCC[C@H]1[C@H](O)COC1)CN1c2c(Sc3c1cccc3)cccc2	Z3907066637	67
O=C(c1ccc(O)cc1)C1CCN(c2nc3nc[nH]c3cn2)CC1	Z3558033634	67
O=C(N1c2c(O)ccc(C)c2CCC1)c1ncnc2nc[nH]c12	Z3633743584	67
OC[C@@H]1[C@@H](O)[C@@H](O)[C@H](n2c3ncnc(N4C(CC)C(c5ccc(C)cc5)CC4)c3nc2)O1	Z2091451191	67
O=C(NC12C(N(c3ncnc4c3[nH]c(C)c4)CC1)CCCCC2)COC	m_274310____15937834____12170228____15869892	67
O=C(N1CC(O)(CNc2ncnc3c2[nH]c(C)c3)C1)C1OC(C)(C)CC1	m_274310____15938070____15941912____15869892	67
O=C(OCCn1c2C(=O)N(C)C(=O)N(C)c2nc1)C1(O)CN(Cc2ccccc2)CCC1	Z1304349953	67
O=C(NCC1N(c2ncnc3nc[nH]c23)CCC1C1CC1)C1(O)COC1	m_274310____15938320____15939740____12649998	67
O=C(CC1C(C)CCO1)N1CC(O)(CNc2nc3nc[nH]c3cn2)C1	m_274310____15938070____15945318____15870074	67
O=C(N1CC(O)(CNc2nc3nc[nH]c3cn2)C1)C1CC2(C1)COCC2	m_274310____15938070____15944934____15870074	67
O=C(NCC(O)CNc1nc2nc[nH]c2cn1)CCC1OC(C)CC1	m_274310____14112866____14119796____15870074	67
O=C(O)CC1CC(CNC(=O)CN2c3c(Sc4c2cccc4)cccc3)OC1	Z3655260264	68
O=C(N(C(CO)C1CCC1)Cc1ccccc1)C(C)n1c2ncnc(N)c2nc1	Z2642127362	68
O(C)c1ccc(CN(C(CCCO)C)c2ncnc3n(CC)cnc23)cc1	Z2771469942	68
O(C)c1ccc(CN(C(CCCO)C)c2nc3n(C)cnc3cn2)cc1	Z3829965943	68
Fc1cc2C(=O)C=C(C(=O)N(CC3OCCC3)C3CCC(C)CC3)Oc2cc1	Z1265406108	68
O=C(NC(CO)CC1CCCCC1)c1cc2OC=CC(=O)c2cc1	Z2358342028	68
Clc1cc2OC(C(=O)N3C(C(=O)OC)CC4(C3)CCC4)=CC(=O)c2cc1	Z3625779712	68
OC[C@@H]1[C@@H](O)[C@@H](O)[C@H](n2c3ncnc(NC(CCN4CCCCCC4)(C)C)c3nc2)O1	Z2092507517	68
O=C(O)C(NC(=O)C1=C(C)C(=O)c2c(O1)cccc2)CCC(C)(C)C	Z3523347127	68
O=C(NCC(O)CNc1ncnc2nc[nH]c12)C1(CC(C)C)COC1	m_274310____14112866____15942300____12649998	68
O=C(Nc1cc2C(=O)C=COc2cc1)N1C[C@H]2[C@@H](C(C)(C)CC1)OCC2	Z3599057358	69
FC(F)C1CCC(OC)(CNC(=O)C2=C(C)C(=O)c3c(O2)cccc3)CC1	Z3086219099	69
O=C(N(CC(Cc1ccc(OC)cc1)C)C)CCn1c2ncnc(N)c2nc1	Z2635243035	69
S(CCC(=O)N1CC2(Oc3c(cccc3)C1)CCC2)c1ncnc2[nH]cnc12	Z2926921480	69
O=C(N(CC1(O)c2c(cccc2)CC1)C)Cn1c2ncnc(N)c2nc1	Z2457224162	69
Fc1cc2OC(C(=O)N3C(C(=O)OC)(COC)CCCC3)=CC(=O)c2cc1	Z2817958473	69
O=C(C(C)n1c2ncnc(N)c2nc1)N1CC(O)(C(OC(C)(C)C)=O)CCC1	Z2650302416	69
O=C(O)C(NC(=O)CN1c2c(Sc3c1cccc3)cccc2)C1CCOCC1	Z2755460269	69
O=C(NC[C@@H](Nc1nc2nc[nH]c2cn1)CO)CC12CC(C)(OC1)C2	m_274310____15937766____15944340____15870074	69
O=C(NCC1(O)CC(Nc2nc3ncn(C)c3cn2)C1)C1N(CC)CC1	m_274310____15938284____15942610____15871096	69
Clc1nc(N2[C@@H]([C@H](O)CC2)c2c(OC)cccc2)c2n(C)cnc2n1	Z3718928811	69
O=C(N1CC2=C(NC(=O)CC2)CC1)C=1Oc2c(c(OC)ccc2)C(=O)C=1	Z3992512941	70
O=C(NC(C1OCCC1)C1CCC1)C=1Oc2c(c(OC)ccc2)C(=O)C=1	Z3992643396	70
O(C(C)(C)C)C(=O)[C@@H]1[C@H](NC(=O)C=2Oc3c(c(OC)ccc3)C(=O)C=2)CCC1	Z3992757776	70
O=C(OC(C)(C)C)N[C@H]1[C@@H]2N(C(=O)C=3Oc4c(C(=O)C=3)cccc4)CC[C@@H]2CC1	Z3917261980	70
O=C(N1C2(c3sccc3)C(CC1)CC2)C=1Oc2c(c(OC)ccc2)C(=O)C=1	Z3992774833	70
O=C(NCC1C2C1CN(CCCO)C2)C=1Oc2c(C(=O)C=1)cccc2	m_275030____14114272____14122416____14147082	70
O(C(C)(C)C)C(=O)N1C2C(CNC(=O)c3cc4OC=CC(=O)c4cc3)CC1CC2	Z3640675444	70
Fc1cc2C(=O)C=C(C(=O)N3C4(CC(C(=O)OC)C3)CCOCC4)Oc2cc1	Z3762702238	70
O=C(CN1c2c(Sc3c1cccc3)cccc2)N1C(CO)(C)CC(O)C1	Z2914815326	70
O=C1N(C)C(=O)c2n(C)c(N3C[C@@H]([C@H](C)CC3)c3ccc(O)cc3)nc2N1C	Z3561932962	70
Oc1ccc([C@@H]2[C@H](C)CCN(c3nc4n(C)cnc4cn3)C2)cc1	Z3830651345	70
O=C(NC(CO)C1c2c(cccc2)CC1)Cn1c2ncnc(N)c2nc1	s_22____14793568____3937074	70
Brc1cc2C(=O)C=C(C(=O)N3CC4C(O)CC(C3)C4)Oc2cc1	Z3855298058	70
O=C(OC)C(NC(=O)C(C)n1c2ncnc(N)c2nc1)CC1COCCC1	Z2719830045	70
O=C(OC)CC1C(C)(C)CN(C(=O)Nc2cc3C(=O)C=COc3cc2)C1	Z3842752608	71
O=C(NC1C2C(C1)CNC2)C=1Oc2c(c(OC)ccc2)C(=O)C=1	Z3888577151	71
O=C(N(CCC1N(C)CCCC1)C)C=1Oc2c(c(OC)ccc2)C(=O)C=1	s_22____6008902____16808382	71
Clc1cc2C(=O)C=C(C(=O)N3C(C(=O)CCC(=O)OC)CCC3)Oc2cc1	Z3209549898	71
O=C(CN1c2c(Sc3c1cccc3)cccc2)N1C2C(CO)CC(C1)CC2	Z2715853582	71
Clc1cc2OC(C(=O)N3CC(O)(CC#N)CC3)=CC(=O)c2cc1	Z2457682016	71
Clc1cc2OC(C(=O)NC3(CO)C4C(C4)CCC3)=CC(=O)c2cc1	s_22____15780462____11355434	71
O=C(OCC(=O)NC(c1ccc(OC)cc1)C1CC1)Cn1c2ncnc(N)c2nc1	Z1352235642	71
Fc1cc2OC(C(=O)N3CC(C4N(C(OC(C)(C)C)=O)CCC4)CCC3)=CC(=O)c2cc1	Z2069207372	71
O(C)c1cc2c(C(O)(CNc3[nH]c4N(C)C(=O)NC(=O)c4n3)CC2)cc1	s_27____16503534____1324328	71
O(C)c1cc2C(O)(CNc3nc(O)c4n(C)cnc4n3)CCc2cc1	s_27____16503382____15341790	71
O=C(CCn1c2ncnc(N)c2nc1)N1CC(Cc2cc(OC)cc(OC)c2)C1	Z2632520248	71
O=C(COC)N1CC(O)(CNc2ncnc3n(CC)cnc23)CCC1	m_274310____15938210____12170228____12359766	71
O=C(NC(C)C1(O)CN(c2nc3nc[nH]c3cn2)C1)C1CC(C)OC1	m_274310____15937924____14121252____15870074	71
O=C(N1C(CC(C)C)CN(C)CC1)C=1Oc2c(c(OC)ccc2)C(=O)C=1	Z3992735631	72
Fc1cc2C(=O)C=C(C(=O)N3C(C4(OCCC4)C3)C3CC3)Oc2cc1	Z2323886988	72
O=C(N(C(C)C1CC1)Cc1ccc(OC)cc1)Cn1c2ncnc(N)c2nc1	Z2499512661	72
O=C(NCCC1C2CC(C1)CC2)C=1Oc2c(c(OC)ccc2)C(=O)C=1	s_22____2081372____16808382	72
O=C(Nc1cc2C(=O)C=COc2cc1)N1C2C3(C(C)(C)C(C2)CC3)CC1	s_2430____13770670____14597920	72
O=C(N1CC2(c3c(cccc3)CCC2)CCC1)c1cc2OC=CC(=O)c2cc1	Z1997073523	72
O(C)c1ccc(C2=CCN(c3ncnc4n([C@H]5[C@H](O)[C@H](O)[C@@H](CO)O5)cnc34)C2)cc1	Z2092189187	72
O=C(NC[C@H]1N(c2nc3nc[nH]c3cn2)CCC1)C1(O)CSCC1	m_274310____15937422____15940896____15870074	72
Fc1ccc(OCC2N(c3ncnc4n([C@H]5[C@H](O)[C@H](O)[C@@H](CO)O5)cnc34)CCC2)cc1	Z2093291650	72
O(C)c1c([C@H]2N(c3nc4n(C)cnc4cn3)CC[C@H]2O)cccc1	Z3830392513	72
O=C(NCCC1(O)COCCC1)CCn1c2ncnc(N)c2nc1	Z2642313878	72
O=C(NC1C2(C(OC)C1C)CCC2)C=1Oc2c(c(OC)ccc2)C(=O)C=1	Z3990945526	73
O=C(Nc1c(C(=O)N2CCCCC2)cc(OC)c(OC)c1)Cn1c2ncnc(N)c2nc1	Z1324954000	73
Clc1cc2C(=O)C=C(C(=O)NC3(CO)CC(C)(C)CC(C)C3)Oc2cc1	Z1680941194	73
Clc1cc2OC(C(=O)N3[C@@H](CN(C)C)C[C@@H](O)C3)=CC(=O)c2cc1	Z4026849870	73
O(C)c1c(C)cc(C2N(c3ncnc4n([C@H]5[C@H](O)[C@H](O)[C@@H](CO)O5)cnc34)CCC2)cc1	Z2092354597	73
Clc1cc2C(=O)C=C(C(=O)N3C4(C5N(CC3)CCC5)CC(N)C4)Oc2cc1	Z3040124420	73
O=C(N)CC1CC2C(CN(C(=O)C3=C(C)C(=O)c4c(O3)cccc4)CC2)CC1	Z3907269012	73
O=C(NC(CO)(Cc1c(OC)cccc1)C)c1ncnc2nc[nH]c12	s_22____12519984____12807966	73
OC[C@@H]1[C@@H](O)[C@@H](O)[C@H](n2c3ncnc(N(CC4OCCC4)C4CCC(C)CC4)c3nc2)O1	Z2091377027	73
O=C(N1CCC(O)(CNc2nc3n(C)cnc3cn2)CC1)C1C(CC)C1	m_274310____14113060____15940048____15871032	73
Clc1cc2OC(C(=O)N3C(C(C)C)CC(N4CCCC4)C3)=CC(=O)c2cc1	Z3371002165	74
FC1(F)C2(C1)CC(CNC(=O)C=1Oc3c(c(OC)ccc3)C(=O)C=1)CC2	Z3992785722	74
O=C(N1CC2(C(CO)C1)CCOCC2)c1cc2OC=CC(=O)c2cc1	Z3611364130	74
O=C1N(C)C(=O)c2n(CCN(C(CCc3ccc(O)cc3)C)C)cnc2N1C	Z3321943834	74
O(C)c1ccc(CN([C@@H](C(C)C)CO)Cc2n(C)c3C(=O)NC(=O)N(C)c3n2)cc1	Z1620168197	74
O(C)c1ccc(CN([C@@H](C(C)C)CO)Cc2[nH]c3N(C)C(=O)N(C)C(=O)c3n2)cc1	Z1620172036	74
O=C(Nc1cc2C(=O)C=COc2cc1)N1CC2C(C1)CCC(N(C)C)C2	Z3176691424	74
Brc1cc2C(=O)C=C(C(=O)N3[C@H](CO)C[C@H]4[C@@H]3CCC4)Oc2cc1	Z3588358716	74
O=C(CCCn1c2ncnc(N)c2nc1)N1C(c2c(C)ccc(OC)c2)CCC1	Z3625588096	74
O=C(Nc1cc2C(=O)C=COc2cc1)[C@@]12[C@@H](NC(=O)C1)CCCC2	Z3090983384	74
O=C(CNc1cc2C(=O)C=COc2cc1)N1C2C(CCC1)CCCC2	Z3341100133	74
Clc1cc(CC2CN(c3nc4nc[nH]c4cn3)CCC2)c(OC)cc1	s_27____5536628____15397812	74
Clc1cc2C(=O)C=C(C(=O)N3[C@@H]4[C@H](CO)C[C@H]3CC4)Oc2cc1	Z3633655835	74
O=C(C(COC)C)N1CCC(Nc2nc3nc[nH]c3cn2)(CO)CC1	m_274310____15937466____12658040____15870074	74
O=C(NC(Cc1cc(OC)ccc1)C1CC1)CCc1[nH]c2C(=O)NC(=O)N(C)c2n1	Z1518630501	74
Clc1nc(NCC(O)(Cc2cc(OC)c(OC)cc2)C)c2n(C)cnc2n1	Z3718890872	74
O=C(NCCC1(CNc2nc3nc[nH]c3cn2)CC1)C(O)(COC)C	m_274310____14113270____15940256____15870074	74
O=C(NC(C)C1(O)CN(c2ncnc3nc[nH]c23)C1)C1C2C(C1)CCC2	m_274310____15937924____15942410____12649998	74
Fc1cc2C(=O)C=C(C(=O)N(Cc3c(OC)cc(OC)cc3)CC3CCC3)Oc2cc1	Z2012113257	75
O=C(N1[C@H](CO)C[C@@H]2OCC[C@H]12)c1cc2OC=CC(=O)c2cc1	Z3206125610	75
O=C(CNC(=O)C=1Oc2c(c(OC)ccc2)C(=O)C=1)[C@H]1C[C@@H](C)CCC1	Z4094712227	75
O=C(CN1c2c(Sc3c1cccc3)cccc2)N1C[C@]2(C(=O)O)OCC[C@@H]2C1	Z3803100475	75
Brc1cc2OC(C(=O)N3[C@@H]4[C@H](COC)C[C@H]3CC4)=CC(=O)c2cc1	Z3988844407	75
O=C(Nc1cc2c(N(CC3CCC3)C(=O)CC2)cc1)Cn1c2ncnc(N)c2nc1	Z1748340387	75
Fc1cc2OC(C(=O)N3C(C(C)(C)C3)C3OCCC3)=CC(=O)c2cc1	Z2178086967	75
Fc1cc2C(=O)C=C(C(=O)N3[C@@H]4[C@H](C5(C3)CCC5)COC4)Oc2cc1	Z3092267539	75
O=C(CN(C)c1ncnc2nc[nH]c12)N1C(C(=O)Nc2cc3c(OCC3)cc2)CCCC1	Z1251536663	75
Clc1cc2C(=O)C=C(C(=O)N3CC(C(=O)OC)(C4CCC4)CC3)Oc2cc1	Z3707925228	75
O=C(NC[C@@H](Nc1ncnc2nc[nH]c12)CO)C1(C)ON=C(C2CC2)C1	m_274310____15937766____15945178____12649998	75
O=C(NC1CCC2(CN(c3nc4nc[nH]c4cn3)CC2)CC1)C1(O)CC1	m_274310____15938066____15941446____15870074	75
Clc1n(C)c2c(N3CCC4(C(=O)NCC(O)C4)CC3)nc(Cl)nc2n1	Z4026243458	75
O=C(NCC(O)CNc1nc2nc[nH]c2cn1)C1C(C)(C)C2CC1CC2	m_274310____14112866____15940460____15870074	75
O=C(NC1CC(Nc2ncnc3nc[nH]c23)C1)C(O)CC1CCCCC1	m_274310____14112710____15941232____12649998	75
Fc1ccc(C(=O)N2C(C(=O)OCc3n(C)c4C(=O)NC(=O)N(C)c4n3)CC(O)C2)cc1	Z1010401792	75
Fc1ccc(C(=O)N2C(C(=O)OCc3[nH]c4N(C)C(=O)N(C)C(=O)c4n3)CC(O)C2)cc1	Z1655197446	75
O=C(OC)C1(C2CCOCC2)CN(C(=O)C2=C(C)C(=O)c3c(O2)cccc3)CC1	Z3596888886	76
O=C(CC)N1CC(O)(C(NC(=O)C=2Oc3c(C(=O)C=2)cccc3)C)C1	m_275592____15865374____14135622____13186202	76
Brc1cc2OC(C(=O)N3C[C@@H]4[C@H](OC)CC[C@@H]4C3)=CC(=O)c2cc1	Z3896194510	76
O=C(N(Cc1cc(OC)c(O)cc1)C1CC1)C(C)n1c2ncnc(N)c2nc1	Z2634181165	76
O=C(N1CCC(O)(Cc2c(C)cccc2)CC1)c1cc2OC=CC(=O)c2cc1	Z3601821599	76
O=C(OC)[C@@H]1[C@@H](NC(=O)C=2Oc3c(C(=O)C=2)cccc3)[C@H]2[C@@H]1CCC2	Z3909299281	76
Clc1cc2C(=O)C=C(C(=O)N3C[C@H](C(C)(C)C)C[C@H](CO)C3)Oc2cc1	Z3638926583	76
Nc1nc(N2CC3(Oc4c(cccc4)CC3)CC2)nc2nc[nH]c12	Z3558647317	76
OC[C@@H]1[C@@H](O)[C@@H](O)[C@H](n2c3ncnc(NCCN4C(C)CCc5c4cccc5)c3nc2)O1	Z2089350714	76
O=C(N1c2c(CC)cccc2CC1)[C@H]1O[C@@H](Cn2c3ncnc(N)c3nc2)CC1	Z2767297935	76
O=C(NCCC1(O)CN(C(=O)C=2Oc3c(C(=O)C=2)cccc3)C1)CO	m_275592____15865156____15841508____14129018	76
OC[C@H]1[C@H](C2CCOCC2)CN(c2nc(Nc3ccccc3)c3[nH]cnc3n2)C1	Z3833772933	76
O=C(NC1C2(N(c3ncnc4c3[nH]c(C)c4)CC1)CCC2)CC(O)CC	m_274310____15937660____15941200____15869892	76
O=C(NCC1N(c2ncnc3nc[nH]c23)CC2(C1)CC2)C(O)C1CCC1	m_274310____15937906____15939406____12649998	76
O=C(NC1C2N(c3ncnc4nc[nH]c34)CCC(C2)CC1)C1(OC)CC1	m_274310____15937982____15941572____12649998	76
O=C(NCC(Nc1cc(OC)ccc1)C(C)(C)C)CCc1[nH]c2C(=O)NC(=O)N(C)c2n1	Z1726350719	76
O=C(NC(C)C1(O)CN(c2nc3n(C)cnc3cn2)C1)C1C2(C1)CCC2	m_274310____15937924____14116740____15871032	76
O=C(CCC1NC(=O)CC1)N1CC(O)(CNc2ncnc3nc[nH]c23)C1	m_274310____15938070____15940254____12649998	76
Clc1nc(NCC(O)CNC(=O)CC2(O)CCC2)c2[nH]cnc2n1	m_274310____14112866____12658380____15867404	76
FC(F)(C(=O)NCC(O)CNc1ncnc2nc[nH]c12)C1(O)CCC1	m_274310____14112866____15942144____12649998	76
O=C(C(OC(=O)c1cc2OC=CC(=O)c2cc1)C(C)C)N1CCCCC1	Z1996437517	77
O=C(COc1cc2OC=C(c3ccc(OC)cc3)C(=O)c2cc1)N1C(C2CC2)COCC1	Z1607287591	77
O=C(NC(C)C1CN(C2CCC2)CCC1)C1=C(C)C(=O)c2c(O1)cccc2	Z3083610509	77
Fc1cc2C(=O)C=C(C(=O)N3C(C(C(=O)OC)(C)C)CCC3)Oc2cc1	Z3762680854	77
S(CCC(=O)N1c2c(c(OC)cc(OC)c2)CCC1)c1ncnc2[nH]cnc12	Z2802414376	77
O=C(CN1c2c(Sc3c1cccc3)cccc2)N1[C@@H](CN)C[C@@H](O)C1	Z4029812725	77
O=C(OCC(=O)N1C(c2cc(OC)c(OC)cc2)CCC1)Cn1c2ncnc(N)c2nc1	Z1352235596	77
O=C(NC[C@@H](Nc1ncnc2c1[nH]c(C)c2)CO)CCC1COCC1	m_274310____15937766____12658150____15869892	77
O=C(NC1C2C(N(c3nc(O)c4n(C)cnc4n3)C1)CCCC2)CO	m_274310____15938100____15943396____15870922	77
O=C(NC1C2C(N(c3ncnc4n(C5CC5)cnc34)C1)CCCC2)CO	m_274310____15938100____15943396____15870250	77
O=C(NCC1(O)CN(C(=O)C2=C(C)CCC2)C1)c1ncnc2nc[nH]c12	m_275592____14114974____15843004____15858230	77
O=C(N1[C@H]2CC(NC(=O)C3(O)CC3)C[C@@H]1CC2)c1ncnc2nc[nH]c12	m_275592____15865164____15841140____15863234	77
O=C(NCC(O)CNc1ncnc2nc[nH]c12)C1(O)C2CC(C1)CC2	m_274310____14112866____15945086____12649998	77
O=C(NCC(O)CNC(=O)C1C2CC(C1)CC2)c1ncnc2nc[nH]c12	m_275592____14114882____13187016____15863234	77
O=C(NCCc1c(O)cc(OC)cc1)c1cc2OC=CC(=O)c2cc1	Z1997175106	78
FC(F)(F)[C@H]1C[C@@H](CNC(=O)C=2Oc3c(c(OC)ccc3)C(=O)C=2)NC1	Z3889014326	78
O=C(OC(C)(C)C)NC(C)C1N(C(=O)c2cc3OC=CC(=O)c3cc2)CCCC1	Z1994304496	78
O=C(CN1c2c(Sc3c1cccc3)cccc2)N1C2(CC(N)C1)COCC2	Z3520157208	78
O=C(N(CC1(O)CCOCC1)C)CN1c2c(Sc3c1cccc3)cccc2	Z2710637492	78
O=C(COC(=O)C1N(CCC(C)C)CCC1)N1c2c(Sc3c1cccc3)cccc2	Z1254056653	78
O=C(NC1C2CC3(OC)CC1CC(C3)C2)c1cc2OC=CC(=O)c2cc1	Z2001780106	78
O=C1c2c(OC3(CN(c4nc(O)c5n(C)cnc5n4)CC3)C1)cccc2	Z3718897576	78
O=C(NC1[C@H]2[C@@H]1CN(c1nc(O)c3n(C)cnc3n1)C2)C(OC)C1CC1	m_274310____14112724____12658318____15870922	78
O=C(NC1CC2(NCC1)CCCCC2)C1=C(C)C(=O)c2c(O1)cccc2	Z3134355992	78
Fc1cc2OC(C(=O)NC3C4(C(=O)OC)C(C4)CC3)=CC(=O)c2cc1	Z4027646108	78
Fc1cc2C(=O)C=C(C(=O)NC3C4(C(=O)OC)CC(C3)CC4)Oc2cc1	Z3761566379	78
Fc1cc2OC(C(=O)NC3C4CC(C(=O)OC)CC3COC4)=CC(=O)c2cc1	Z4087613549	78
O=C(Cn1c2ncnc(N)c2nc1)N1CC(O)(CNC(=O)[C@H]2[C@H](C)C2)C1	m_275592____14114974____14139992____15858030	78
O=C(N1CC(C23NCCC2CC3)CCC1)C1=C(C)C(=O)c2c(O1)cccc2	Z3138225322	78
O=C(NC(C(=O)O)C1(OC)CCC1)Nc1cc2C(=O)C=COc2cc1	m_272330____13770678____14729624	78
O=C(Cn1c2ncnc(N)c2nc1)N1CCC(c2onc(-c3c(OC)cccc3)n2)CC1	Z1870872196	78
O=C(NCCn1c2ncnc(N)c2nc1)C1ON=C(c2cc(OC)ccc2)C1	Z2719727592	78
O=C(NCC(O)CNc1nc2n(C)cnc2cn1)CC1CC(=O)OC1	m_274310____14112866____12658184____15871032	78
O=C(C)N1[C@H](C(=O)NC2CC(Nc3nc4nc[nH]c4cn3)C2)C[C@@H](O)C1	m_274310____14112710____15944884____15870074	78
O=C1NCC(O)C2(C1)CCN(c1ncnc3n(-c4ccccc4)cnc13)CC2	Z3650659446	78
O=C1N(C)c2[nH]c(N3CCC4(C(=O)NCC(O)C4)CC3)nc2C(=O)N1	s_27____13225726____1324328	78
O=C(N1C(C)CC(N2CCCC2)C1)C=1Oc2c(c(OC)ccc2)C(=O)C=1	Z3991898636	79
O=C(N1c2c(cccc2)CC(CCN)C1)C=1Oc2c(c(OC)ccc2)C(=O)C=1	Z3888457367	79
O=C(NC1(CO)CN(C(=O)C=2Oc3c(C(=O)C=2)cccc3)C1)CCCC	m_275592____15865366____13187034____14129018	79
O=C(N1[C@@H]2[C@H]([C@H](OC)C1)COC2)C=1Oc2c(c(OC)ccc2)C(=O)C=1	Z3992784737	79
O=C(NCC(CO)CC1CCOCC1)C1=C(C)C(=O)c2c(O1)cccc2	Z3198318907	79
Fc1cc2OC(C(=O)NC(C)C3CN(C4CCC4)CCC3)=CC(=O)c2cc1	Z2073873770	79
O(C)c1ccc(CC2CCN(c3[nH]c4N(C)C(=O)NC(=O)c4n3)CC2)cc1	Z3556860458	79
Clc1cc2OC(C(=O)NCC3(C(=O)OC)OCCC3)=CC(=O)c2cc1	Z3708151466	79
Brc1cc2OC(C(=O)NC(CO)CC3OCCC3)=CC(=O)c2cc1	Z3987471174	79
O=C(NC1C(Oc2ccc(OCCC)cc2)CCCC1)Cn1c2ncnc(N)c2nc1	Z1221099746	79
Fc1cc2C(=O)C=C(C(=O)NC3(C)C(C(=O)OC)CCCC3)Oc2cc1	Z1580144559	79
Fc1cc2C(=O)C=C(C(=O)N3C(C(=O)OCC)(Cc4ccccc4)CCC3)Oc2cc1	Z1848666065	79
O=C(NC1CN(c2nc3nc[nH]c3cn2)CC2(C1)CC2)C(O)(C)C1CC1	m_274310____15938082____15940274____15870074	79
O=C(NC1(C(=O)OC)COc2c(cccc2)C1)C(C)n1c2ncnc(N)c2nc1	Z2648334505	79
O=C(N1CC(O)CN(c2nc3ncn(C)c3cn2)CC1)C1C[C@H]2[C@@H](C1)C2	m_274310____15937446____14119060____15871096	79
O=C(CN1C(=O)N(CC(C)C)c2ncn(CCOC)c2C1=O)N1C(c2cc(OC)ccc2)CCC1	Z654412188	79
O=C(CCn1c2ncnc(N)c2nc1)N1[C@H](C(OC(C)(C)C)=O)C[C@H](O)C1	Z2721808728	79
O=C(NCC(O)CNc1ncnc2n(CC)cnc12)C12CC(CC1)CC2	m_274310____14112866____14116926____12359766	79
O=C(CN1c2c(Sc3c1cccc3)cccc2)N1C[C@H](C)[C@H](C(=O)OC)CC1	Z2715691908	80
O=C(N1CC2(OCC(C(=O)OC)C2)C1)C=1Oc2c(c(OC)ccc2)C(=O)C=1	Z3896573403	80
Clc1cc2C(=O)C=C(C(=O)NC(CCN3CCCCCC3)(C)C)Oc2cc1	Z1726309703	80
FC(F)(F)Oc1c(CN(C(=O)CCc2[nH]c3C(=O)NC(=O)N(C)c3n2)C2CCCC2)cccc1	Z1129106216	80
Clc1cc2OC(C(=O)NCC(CO)CC3CCOCC3)=CC(=O)c2cc1	Z2373267259	80
O=C(NC1C(CO)CCN(c2nc3nc[nH]c3cn2)CC1)CCOC	m_274310____15937892____12170234____15870074	80
FC(C(=O)N1CC(O)(CNc2ncnc3nc[nH]c23)C1)C1COCC1	m_274310____15938070____15944434____12649998	80
O=C(NC[C@@H](Nc1nc2nc[nH]c2cn1)CO)[C@H]1[C@H](c2ccccc2)C1	m_274310____15937766____14117822____15870074	80
O=C(NCCC1(O)CN(c2ncnc3nc[nH]c23)C1)C1C(C)CC(=O)N1	m_274310____15937540____15942600____12649998	80
O=C(NCCC1(O)CN(c2nc3ncn(C)c3cn2)C1)C1NC(=O)CC1	m_274310____15937540____15939670____15871096	80
O=C(NCC(Nc1ncnc2nc[nH]c12)C(C)C)CC1CC(O)CC1	m_274310____14112856____15944068____12649998	80
O=C(NC1(C2(O)CCN(c3ncnc4nc[nH]c34)CC2)CC1)C(CC)C	m_274310____15938318____12657900____12649998	80
O=C(NCCO)C1CCN(c2ncnc3n(-c4ccccc4)cnc23)CC1	Z2610927406	80
Fc1cc2OC(C(=O)OC(C(=O)N(Cc3ccc(OC)cc3)C)C(C)C)=CC(=O)c2cc1	Z2081186863	81
Brc1cc2OC(C(=O)N3C(CCCO)(C)CCC3)=CC(=O)c2cc1	Z3845705827	81
O=C(N(Cc1c(OC)ccc2c1cccc2)C1CCCC1)CCn1c2C(=O)N(C)C(=O)N(C)c2nc1	Z1090692042	81
Brc1cc2OC(C(=O)N3C[C@H]4N(C[C@H](O)C4)CC3)=CC(=O)c2cc1	Z3985924283	81
O=C(OC)C(CNC(=O)Cn1c2ncnc(N)c2nc1)Cc1ccc(OCC)cc1	Z1145538770	81
O=C(NC1C2CC(N)CC1COC2)CN1c2c(Sc3c1cccc3)cccc2	Z2826278503	81
O=C(NCC1C2(N(c3nc(O)c4n(C)cnc4n3)CC1)CC2)C1(O)CC1	m_274310____15938374____15941446____15870922	81
O=C(CCc1[nH]c2C(=O)NC(=O)N(C)c2n1)N1CC(Cc2cc(OC)cc(OC)c2)C1	Z1346003518	81
Clc1cc2C(=O)C=C(C(=O)NC3C4(C(OCC)C3)OCCC4)Oc2cc1	Z1675995033	81
O=C([C@H](O)C(C)C)N1CC2N(c3nc4n(C)cnc4cn3)C(C1)CCC2	m_274310____14112912____12658344____15871032	81
O=C(NC1C(O)CN(c2nc3nc[nH]c3cn2)CC1)C1(C)NC(=O)CC1	m_274310____14113432____15939524____15870074	81
Clc1nc(N2CCC(C(O)c3cc(OC)ccc3)CC2)c2[nH]cnc2n1	Z2973783365	81
FC(F)(F)c1nc(N2C(C3COCCC3)CC(O)C2)nc2[nH]cnc12	Z3558747490	81
FC(F)(F)c1[nH]c2ncnc(N3C(C4COCCC4)CC(O)C3)c2n1	Z3558747498	81
O=C(NCC1C2C1CN(c1ncnc3nc[nH]c13)C2)CC1(O)COCC1	m_274310____14113134____15941282____12649998	81
TABLE F: TOP5 Ranked Compounds with Multiple Basic Scaffolds
SMILES of Virtual Hit Molecule	Enamine ID	Rank
O=C(OC(C(=O)N1c2c(Sc3c1cccc3)cccc2)C)Cn1c2ncnc(N)c2nc1	Z1352237755	1
Clc1cc2N(C(=O)C(C)n3c4C(=O)N(C)C(=O)N(C)c4nc3)c3c(Sc2cc1)cccc3	Z114733312	2
Clc1cc2OC(C(=O)Nc3ncnc4[nH]cnc34)=CC(=O)c2cc1	s_11____15479184____11355432	3
S(CC(=O)N1c2c(Sc3c1cccc3)ccc(SC)c2)c1[nH]c2c(n1)ncnc2	Z1729865792	4
S(CC(=O)N1c2c(Sc3c1cccc3)ccc(SC)c2)c1ncnc2[nH]cnc12	Z1227796155	4
TABLE G: TOP50 Ranked Chromones According to Primary and Secondary Positive Substructures
SMILES of Virtual Hit Molecule	Enamine ID	Rank
O=C(OC)C1(C2(O)CN(C(=O)C=3Oc4c(C(=O)C=3)cccc4)CCC2)CCC1	Z2964520067	1
O=C(N1C(C2C(O)(C)CCCC2)CCC1)C=1Oc2c(c(OC)ccc2)C(=O)C=1	Z3991355122	2
O=C(NCC(O)(C)C1OCCCC1)C=1Oc2c(c(OC)ccc2)C(=O)C=1	Z3899416795	3
O=C(NC1CCC(O)(CCCC)CC1)C=1Oc2c(c(OC)ccc2)C(=O)C=1	Z3874127390	4
Fc1cc2OC(C(=O)N3C(C4COCCC4)CC(O)C3)=CC(=O)c2cc1	Z2661917393	5
O=C(N1CC2C(C(=O)OCC)NC(C1)C2)C=1Oc2c(c(OC)ccc2)C(=O)C=1	Z3888810956	6
Fc1cc2OC(C(=O)NC(C(=O)OC)CC3c4c(cccc4)CCC3)=CC(=O)c2cc1	Z2073983633	7
Fc1cc2OC(C(=O)N3C4CC(O)(Cc5ccccc5)CC3CC4)=CC(=O)c2cc1	Z2184309377	8
O=C(Nc1cc2C(=O)C=COc2cc1)N1C(C2C(O)CCC(C)C2)CCC1	Z3176688857	8
Brc1cc2OC(C(=O)N3[C@H]4[C@H](N)[C@@H](C3)C[C@@H]4O)=CC(=O)c2cc1	Z3829861385	8
Fc1cc2OC(C(=O)NC[C@H]3N(C(OC(C)(C)C)=O)C[C@H](O)C3)=CC(=O)c2cc1	Z2083324423	8
O=C(OC)C(NC(=O)C1=C(C)C(=O)c2c(O1)cccc2)CC1NCCCC1	Z3386297162	8
Clc1cc2OC(C(=O)NC3C(O)(COC)CCOC3)=CC(=O)c2cc1	Z3207493496	9
O=C(NC1C2(CNCCC2)CCCC1)C=1Oc2c(c(OC)ccc2)C(=O)C=1	Z3888846233	9
O=C(N1C[C@H]2[C@@H](C1)CC[C@@H](O)C2)c1cc2OC=CC(=O)c2cc1	Z2643562146	10
O=C(NC1C2(C(NCCO)C1)CCC2)C=1Oc2c(C(=O)C=1)cccc2	m_275030____14113586____14122416____14147280	11
Clc1cc2C(=O)C=C(C(=O)N3C4C(O)CCC(C4)CC3)Oc2cc1	Z3584997642	12
Fc1cc2OC(C(=O)N3C4(CC(O)C3)CCC4)=CC(=O)c2cc1	Z3628548877	13
Clc1cc2OC(C(=O)NCC(C)(C)C3(O)COCCC3)=CC(=O)c2cc1	Z2647274141	14
Fc1cc2OC(C(=O)NC(C(=O)OC)C3CC(OC)CCC3)=CC(=O)c2cc1	Z2477118450	14
Clc1cc2OC(C(=O)N3[C@@H]4[C@@](CO)(CCC3)CCCC4)=CC(=O)c2cc1	Z3711281072	15
Clc1cc2OC(C(=O)NC(C(O)C3CCCCC3)CO)=CC(=O)c2cc1	Z2915512464	15
Fc1cc2OC(C(=O)N3C4C(O)CCC(C)(C3)C4)=CC(=O)c2cc1	Z3591619525	16
Fc1cc2OC(C(=O)N3C(C)CCC4OC(C(=O)OC)CC34)=CC(=O)c2cc1	Z2077015534	17
Fc1cc2OC(C(=O)N3C[C@@]4(CO)[C@@H](C3)CCCC4)=CC(=O)c2cc1	Z3639515164	18
O=C(NCC(O)(C)C1CCC(C)CC1)C1=C(C)C(=O)c2c(O1)cccc2	s_22____16504292____13952258	18
Clc1cc2C(=O)C=C(C(=O)N3C4C(CO)C(C3)CCC4)Oc2cc1	Z3611187100	19
Fc1cc2OC(C(=O)N3C4C(O)CCCC3CC4)=CC(=O)c2cc1	Z3605684966	20
O=C(OC)[C@@]1(NC(=O)C2=C(C)C(=O)c3c(O2)cccc3)C(C)(C)[C@H](OCC)C1	Z4094031869	21
Clc1cc2C(=O)C=C(C(=O)NCC3(Cc4ccc(F)cc4)C(O)CCC3)Oc2cc1	Z1867056843	22
FC(F)C1CCC(NC(=O)C=2Oc3c(C(=O)C=2)ccc(F)c3)(C(=O)OC)CC1	Z3611191637	22
Clc1cc2OC(C(=O)N3[C@H](C(=O)OC)[C@H]4[C@@H](C3)CC4)=CC(=O)c2cc1	Z3603328357	22
Fc1cc2OC(C(=O)N[C@]3(C(=O)OC)C(C)(C)[C@H](OCC)C3)=CC(=O)c2cc1	Z4094033893	23
Fc1cc2C(=O)C=C(C(=O)N3[C@]4(C(=O)OC)[C@H](CC3)CC4)Oc2cc1	Z3090867708	23
Clc1cc2OC(C(=O)N3C[C@@]4(F)[C@@](CO)(C3)CCC4)=CC(=O)c2cc1	Z4025236971	24
O=C(NCC(CO)Cc1cc(OC)cc(OC)c1)c1cc2OC=CC(=O)c2cc1	Z1997084228	24
O=C(NC1C2CC3(O)CC1CC(C3)C2)C1=C(C)C(=O)c2c(O1)cccc2	Z3627268901	25
O=C(NC1CCC(O)(CCCC)CC1)C1=C(C)C(=O)c2c(O1)cccc2	Z3611618591	26
Clc1cc2OC(C(=O)N3CCC4(C(O)CNC(=O)C4)CC3)=CC(=O)c2cc1	Z3715698020	26
O=C(NCCC1(O)C2CC(C1)CC2)C1=C(C)C(=O)c2c(O1)cccc2	Z3201192963	27
Clc1cc2C(=O)C=C(C(=O)NC3(CO)C4CC5CC3CC(C4)C5)Oc2cc1	Z2350122021	27
O=C(O)C(NC(=O)C1=C(C)C(=O)c2c(O1)cccc2)CCC(C)(C)C	Z3523347127	28
O=C(N)CC1CC2C(CN(C(=O)C3=C(C)C(=O)c4c(O3)cccc4)CC2)CC1	Z3907269012	29
O=C(N1CC(C23NCCC2CC3)CCC1)C1=C(C)C(=O)c2c(O1)cccc2	Z3138225322	30
O=C(NC(C(=O)O)C1(OC)CCC1)Nc1cc2C(=O)C=COc2cc1	m_272330____13770678____14729624	30
Clc1cc2C(=O)C=C(C(=O)NC3C4(C(OCC)C3)OCCC4)Oc2cc1	Z1675995033	31
Clc1cc2OC(C(=O)N3CC4C5N(CC4C3)CCCC5)=CC(=O)c2cc1	Z2372210402	32
Clc1cc2OC(C(=O)N3C4(C(=O)OC)COC(C3)C4)=CC(=O)c2cc1	Z3092954332	33
Fc1cc2OC(C(=O)NCC3OC4(COCCC4)CC3)=CC(=O)c2cc1	Z3592802650	34
Clc1cc2C(=O)C=C(C(=O)NCC3OC4(CC(C)OC4)CC3)Oc2cc1	Z2876871956	35
TABLE H: TOP500 Ranked Chromones According to Primary Positive Substructures
SMILES of Virtual Hit Molecule	Enamine ID	Rank
O(C)c1ccc(C=2C(=O)c3c(c(CCN4C(=O)CC(C(C)(C)C)C4)c(O)cc3)OC=2)cc1	Z1651521127	1
O=C(OC)C1(C2(O)CN(C(=O)C=3Oc4c(C(=O)C=3)cccc4)CCC2)CCC1	Z2964520067	2
O=C(NCC1(O)c2c(cc(OC)cc2)CC1)C=1Oc2c(c(OC)ccc2)C(=O)C=1	Z3892784844	3
O=C1C(c2ccccc2)=C(C)Oc2c(CCN3C(=O)CC(C(C)(C)C)C3)c(O)ccc12	Z1651521302	4
O=C(NC(CO)C1c2c(cccc2)CC1)C=1Oc2c(c(OC)ccc2)C(=O)C=1	Z3888224047	5
FC(F)(F)CCC(O)(CNC(=O)C=1Oc2c(c(OC)ccc2)C(=O)C=1)CC	Z3992739608	6
O=C(NCC1(O)c2c(ccc(OC)c2)CC1)C1=C(C)C(=O)c2c(O1)cccc2	Z3892774427	7
O=C(NCC(O)(C)C1OCCCC1)C=1Oc2c(c(OC)ccc2)C(=O)C=1	Z3899416795	8
Fc1c(O)cc(C2CN(C(=O)C=3Oc4c(c(OC)ccc4)C(=O)C=3)CCC2)cc1	Z3888946014	8
O=C(N1C(C2C(O)(C)CCCC2)CCC1)C=1Oc2c(c(OC)ccc2)C(=O)C=1	Z3991355122	9
O=C(N1CC(O)(Cc2onc(C(C)C)n2)CCC1)c1c2OC(c3ccccc3)=C(C)C(=O)c2ccc1	Z2653912141	10
O=C(N1[C@@H](CO)C[C@@H](C(C)(C)C)CC1)C=1Oc2c(c(OC)ccc2)C(=O)C=1	Z4095249742	11
O=C(NC1CCC(O)(CCCC)CC1)C=1Oc2c(c(OC)ccc2)C(=O)C=1	Z3874127390	12
O=C(CC(C)C)N1CC(NC(=O)C=2Oc3c(c(OC)ccc3)C(=O)C=2)CCC1	Z3874170698	13
O=C(C(NC(=O)C=1Oc2c(c(OC)ccc2)C(=O)C=1)C(C)C)N1CCCCC1	Z3876104831	13
O=C(N1CC2C(C(=O)OCC)NC(C1)C2)C=1Oc2c(c(OC)ccc2)C(=O)C=1	Z3888810956	14
O=C(N1C(C2OCCC2)CC(C(=O)OC)CC1)C1=C(C)C(=O)c2c(O1)cccc2	Z3086856065	15
O=C(N1C(C(O)c2ccc(OC)cc2)CCC1)c1cc2OC=CC(=O)c2cc1	Z1997213384	15
Fc1cc2OC(C(=O)N3C(C4COCCC4)CC(O)C3)=CC(=O)c2cc1	Z2661917393	16
O=C(NC1C(O)CN(CCOC)CC1)C=1Oc2c(C(=O)C=1)cccc2	m_275030____14113700____14122416____14148176	16
O=C(N1C(C2OCCC2)CC(C(=O)OC)CC1)c1cc2OC=CC(=O)c2cc1	Z2963269292	16
O=C(N1C2(CC(N)C1)CCCCC2)C=1Oc2c(c(OC)ccc2)C(=O)C=1	Z3888767667	17
O=C(NC1C2(N(C(=O)C=3Oc4c(C(=O)C=3)cccc4)CC1)CCC2)CO	m_275592____15865720____15841508____14129018	18
O=C(N1C(C(=O)OC)CCC2(C1)CCC2)C=1Oc2c(c(OC)ccc2)C(=O)C=1	Z3897323010	19
O=C(N1CC2C(C(=O)OC)CC(C1)CC2)C1=C(C)C(=O)c2c(O1)cccc2	Z3911199173	20
O=C(N1CC2(C(CO)C1)CCNCC2)C=1Oc2c(c(OC)ccc2)C(=O)C=1	Z3889406584	21
O=C(N(CC1(O)CCOCC1)C)C=1Oc2c(c(OC)ccc2)C(=O)C=1	Z3991096634	22
O=C(N1CC2(c3c(ccc(O)c3)C1)CC2)C=1Oc2c(c(OC)ccc2)C(=O)C=1	Z3992007795	22
Clc1cc2OC(C(=O)N3CC(CN4CC(O)CC4)CCC3)=CC(=O)c2cc1	Z2713267676	23
O=C(NC12C(N(CCCO)CC1)CCC2)C=1Oc2c(C(=O)C=1)cccc2	m_275030____14114316____14122416____14147082	23
Fc1cc2OC(C(=O)NC(C(=O)OC)CC3c4c(cccc4)CCC3)=CC(=O)c2cc1	Z2073983633	24
Fc1cc2OC(C(=O)NC[C@H]3N(C(OC(C)(C)C)=O)C[C@H](O)C3)=CC(=O)c2cc1	Z2083324423	24
O=C(OC)C(NC(=O)C1=C(C)C(=O)c2c(O1)cccc2)CC1NCCCC1	Z3386297162	24
O=C(NC1C2(CNCCC2)CCCC1)C=1Oc2c(c(OC)ccc2)C(=O)C=1	Z3888846233	25
O=C(OC)C(NC(=O)C1=C(C)C(=O)c2c(O1)cccc2)C1c2c(cccc2)CC1	Z3612302150	25
O=C(NC1CN(C)C2(C1)CCOCC2)C=1Oc2c(c(OC)ccc2)C(=O)C=1	Z3992785406	25
O=C(Nc1cc2C(=O)C=COc2cc1)N1CCC(c2c(OC)cccc2)CCC1	Z3176690792	26
O=C(NC12COC(CN)(CC1)CC2)C=1Oc2c(c(OC)ccc2)C(=O)C=1	m_240690____15266586____16808398	26
Clc1cc2C(=O)C=C(C(=O)N3C4C(O)C5CC4C(C3)C5)Oc2cc1	Z1998317687	27
Brc1cc2OC(C(=O)N3[C@H]4[C@H](N)[C@@H](C3)C[C@@H]4O)=CC(=O)c2cc1	Z3829861385	28
O=C(N1[C@@H]2[C@H](CN)C[C@H]1CC2)C=1Oc2c(c(OC)ccc2)C(=O)C=1	Z3889129523	28
O=C(NC[C@]12[C@H](NCC1)CCC2)C=1Oc2c(c(OC)ccc2)C(=O)C=1	Z3888445660	28
O=C(OC1C(=O)N(C2CCCCC2)CC1)C=1Oc2c(c(OC)ccc2)C(=O)C=1	Z3865419285	28
O=C(C)N1C[C@@H]2[C@@H](N(C(=O)C=3Oc4c(c(OC)ccc4)C(=O)C=3)CC2)CC1	Z4026023629	28
Clc1cc2OC(C(=O)NC3C(O)(COC)CCOC3)=CC(=O)c2cc1	Z3207493496	29
O=C(N1C[C@H]2[C@@H](C1)CC[C@@H](O)C2)c1cc2OC=CC(=O)c2cc1	Z2643562146	29
F[C@H]1[C@H]2N(C(=O)C=3Oc4c(c(OC)ccc4)C(=O)C=3)C[C@H]([C@H]2C(=O)OC)C1	Z3913607040	29
O=C(Nc1cc2C(=O)C=COc2cc1)N1C(C2C(O)CCC(C)C2)CCC1	Z3176688857	30
O=C(N1C2CN(C)C(=O)CC1CCC2)C=1Oc2c(c(OC)ccc2)C(=O)C=1	Z3992788779	30
Fc1cc2OC(C(=O)N3C4CC(O)(Cc5ccccc5)CC3CC4)=CC(=O)c2cc1	Z2184309377	31
O=C(Nc1cc2C(=O)C=COc2cc1)N1CC2(C(O)CC1)CCOCC2	Z3599058310	32
Clc1cc2OC(C(=O)NC[C@@H](O)CN3CCCCC3)=CC(=O)c2cc1	Z2779212098	33
O=C(OC)C1(NC(=O)C=2Oc3c(c(OC)ccc3)C(=O)C=2)C2C(C2)CC1	m_22____15106204____16808382	34
O=C(N1C[C@@H](CO)[C@H](C2CCOCC2)C1)C1=C(C)C(=O)c2c(O1)cccc2	Z3911819863	34
O=C(NC1C2(C(NCCO)C1)CCC2)C=1Oc2c(C(=O)C=1)cccc2	m_275030____14113586____14122416____14147280	35
Clc1cc2C(=O)C=C(C(=O)N3C4C(O)CCC(C4)CC3)Oc2cc1	Z3584997642	35
FC(F)(F)C(NC(=O)C=1Oc2c(c(OC)ccc2)C(=O)C=1)CC1NCCCC1	Z3889056007	35
O=C(N1CC2(CSCC2)CCC1)C=1Oc2c(c(OC)ccc2)C(=O)C=1	Z3992200523	35
O=C(O)CC(CNC(=O)C=1Oc2c(c(OC)ccc2)C(=O)C=1)C1CC1	s_269946____12116214____16808394	35
Fc1cc2OC(C(=O)N3C4(CC(O)C3)CCC4)=CC(=O)c2cc1	Z3628548877	36
O=C(N1C2([C@H](O)[C@H](O)C1)CCC2)C1=C(C)C(=O)c2c(O1)cccc2	Z4026881023	36
O=C(N1C2C(O)CCC(C)(C1)C2)C1=C(C)C(=O)c2c(O1)cccc2	Z3591625208	36
O=C(CO)N1C2CC(CNC(=O)C=3Oc4c(C(=O)C=3)cccc4)(OC2)C1	m_275592____15865162____14135622____15855972	36
O=C(N)CC1N(C(=O)C=2Oc3c(c(OC)ccc3)C(=O)C=2)CC(C)(C)C1	s_22____16809806____16808382	36
O=C(N1C(C)C(C(=O)N)CCC1C)C=1Oc2c(c(OC)ccc2)C(=O)C=1	s_22____11945900____16808382	36
O=C(C)N1CCC(NC(=O)C=2Oc3c(C(=O)C=2)cccc3)(COC)CC1	m_275592____15865116____14135622____13186206	36
O=C(N1[C@H]2[C@H](O)CC[C@H]2CC1)c1cc2OC=CC(=O)c2cc1	Z2723095745	37
Fc1cc2OC(C(=O)N3CC(F)(C(=O)OC)C(C4CC4)C3)=CC(=O)c2cc1	Z4112550438	37
O=C(N1CCN([C@H]2[C@@H]3C[C@H](C2)CC3)CC1)C=1Oc2c(c(OC)ccc2)C(=O)C=1	Z3907478285	37
FC(F)(F)CN1C(=O)C(Oc2cc3OC=C(c4ccc(OC)cc4)C(=O)c3cc2)CCC1	Z1607286671	37
O=C(N(Cc1ccccc1)CC1(O)c2c(cccc2)CC1)c1cc2OC=CC(=O)c2cc1	Z1997225580	37
O=C(N1CC2(OCC1)CNCCC2)C=1Oc2c(c(OC)ccc2)C(=O)C=1	Z3888620156	37
O=C(CO)N1CC2C(NC(=O)C=3Oc4c(C(=O)C=3)cccc4)CC2C1	m_275592____15865142____14135622____15855972	37
O=C(N1CC(C(=O)N2CCNCC2)CCC1)C=1Oc2c(c(OC)ccc2)C(=O)C=1	Z3864007472	37
O=C(Nc1cc2C(=O)C=COc2cc1)N1CC2(OC[C@H]3[C@@H]2C3)CCC1	Z3599058896	38
FC(F)(F)CCC(O)(CNC(=O)c1cc2OC=CC(=O)c2cc1)CC	Z2964057252	38
O=C(NC1C(C(=O)OC)CCNCC1)C1=C(C)C(=O)c2c(O1)cccc2	Z3700223928	38
O=C(Nc1cc2C(=O)C=COc2cc1)N1[C@H](C(=O)O)C[C@H]2[C@@H]1CCC2	Z3254555959	39
O=C(NCC1(O)C(C)CCC1)c1cc2OC=CC(=O)c2cc1	Z2232404424	39
O=C(NCC(O)CCC1CC1)c1cc2OC=CC(=O)c2cc1	Z3652073800	39
O=C(Nc1cc2C(=O)C=COc2cc1)N1C(C(=O)O)CC(OC)CC1	m_272330____13770678____9701516	39
O=C(N1[C@H]2[C@H](O)C[C@@H](C1)C2)C1=C(C)C(=O)c2c(O1)cccc2	Z3613080393	39
O=C(Nc1cc2C(=O)C=COc2cc1)N1[C@@H](COC)C[C@@H](O)C1	Z3176690097	39
O=C(OC)[C@H]1CN(C(=O)c2cc3OC=CC(=O)c3cc2)C[C@@H](C(C)(C)C)C1	Z3623171520	39
FC1(F)CCC(OCCO)(CNC(=O)c2cc3OC=CC(=O)c3cc2)CC1	Z2718511576	40
O=C(N1CCC(NCC(C)C)(CO)CC1)c1cc2OC=CC(=O)c2cc1	Z2914631467	40
O=C(OC)CC1CN(C(=O)C=2Oc3c(C(=O)C=2)cccc3)C2(C1)CCOCC2	Z3909823022	40
Clc1cc2OC(C(=O)NC(C(O)C3CCCCC3)CO)=CC(=O)c2cc1	Z2915512464	41
O=C(NC12C3(OC(C)(C1)C2)CCNCC3)C=1Oc2c(c(OC)ccc2)C(=O)C=1	Z3888822171	41
O=C(NC12COC(C1)CCC2)C=1Oc2c(c(OC)ccc2)C(=O)C=1	s_22____15149284____16808382	41
O=C(N1[C@@H]([C@H](O)CC1)c1c(OC)cccc1)C1=C(C)C(=O)c2c(O1)cccc2	Z3585820662	42
FC(F)(F)CCC1(O)CCN(C(=O)Nc2cc3C(=O)C=COc3cc2)CC1	Z3176691503	42
O=C(NCC(O)COc1cc2c(NC(=O)CC2)cc1)c1c2OC(c3ccccc3)=C(C)C(=O)c2ccc1	Z846268722	42
O=C(CC(O)CC)N1CC(NC(=O)C=2Oc3c(C(=O)C=2)cccc3)(C)C1	m_275592____15865080____14135622____15859710	42
Clc1cc2C(=O)C=C(C(=O)N3C(CO)(C)CC(OC)C3)Oc2cc1	Z2783244495	42
Fc1cc2OC(C(=O)N3C4C(O)CCC(C)(C3)C4)=CC(=O)c2cc1	Z3591619525	43
O=C(N1CCC(NCC2CC2)(CO)CC1)C1=C(C)C(=O)c2c(O1)cccc2	Z3985743823	43
Fc1cc2C(=O)C=C(C(=O)N3[C@H](CC(=O)OC)[C@@H]4C[C@H]3CC4)Oc2cc1	s_11____16903418____55582	44
Fc1cc2C(=O)C=C(C(=O)N3C4C(C(=O)OC)CC(C3)CC4)Oc2cc1	Z2326786655	44
O=C(NC1CN(C(=O)C=2Oc3c(C(=O)C=2)cccc3)CC(C)(C)C1)CO	m_275592____15865446____15841508____14129018	44
O=C(N(C)C1(CN)CCCCC1)C=1Oc2c(c(OC)ccc2)C(=O)C=1	Z3888403320	44
Fc1cc2OC(C(=O)NC(C(=O)OC)C3CC(OC)CCC3)=CC(=O)c2cc1	Z2477118450	45
O=C(NCC(O)(C)C1CCC(C)CC1)C1=C(C)C(=O)c2c(O1)cccc2	s_22____16504292____13952258	45
O=C(N1C2C(CO)C(C1)CCC2)C1=C(C)C(=O)c2c(O1)cccc2	Z3611183253	45
O=C(CO)N1C(C)C(NC(=O)C=2Oc3c(C(=O)C=2)cccc3)C(C)CC1	m_275592____15865684____14135622____15855972	45
O=C(NC1CN(C(=O)C=2Oc3c(C(=O)C=2)cccc3)C(C)C1)C(O)(C)C	m_275592____14115192____14135622____15857148	45
Clc1cc2OC(C(=O)NCC(C)(C)C3(O)COCCC3)=CC(=O)c2cc1	Z2647274141	46
O=C(N1C(C(=O)OC)CCC(C(=O)OC)C1)C=1Oc2c(C(=O)C=1)cccc2	Z2718748279	46
Fc1cc2C(=O)C=C(C(=O)N(CCCC)[C@H]3[C@H](OC)CCCC3)Oc2cc1	Z2325379227	46
O=C(N[C@H]1[C@@H]2[C@@](C(C)C)(C2)CC1)C=1Oc2c(c(OC)ccc2)C(=O)C=1	Z4078608565	46
Fc1cc2OC(C(=O)N3C(C)CCC4OC(C(=O)OC)CC34)=CC(=O)c2cc1	Z2077015534	47
Clc1cc2C(=O)C=C(C(=O)N3C4(CC(N)C3)COCCC4)Oc2cc1	Z3521197007	47
Fc1c(C)ccc(C(NC(=O)c2cc3OC=CC(=O)c3cc2)C(O)C2CC2)c1	Z3625636069	47
O=C(CO)N1CC(C2(NC(=O)C=3Oc4c(C(=O)C=3)cccc4)CC2)CC1	m_275592____15865248____14135622____15855972	47
O=C(N1CC2=C(NC(=O)CC2)CC1)C=1Oc2c(c(OC)ccc2)C(=O)C=1	Z3992512941	47
Brc1cc2OC(C(=O)NCC(O)C3COCC3)=CC(=O)c2cc1	Z3844066743	48
O=C(Nc1cc2C(=O)C=COc2cc1)N1CC2(OC(CC)C1)COCCC2	Z3176688807	48
Fc1cc2OC(C(=O)N3C4(C(CO)CC3)CCOCC4)=CC(=O)c2cc1	Z4025349796	49
O=C(Nc1cc2C(=O)C=COc2cc1)N1C(C(=O)O)C(C)(C)CCC1	m_272330____13770678____17522432	49
Clc1cc2C(=O)C=C(C(=O)N(Cc3ccccc3)CC3(O)C(C)OCC3)Oc2cc1	Z1934850584	49
O=C(N1C2C(OC)CCC1C(OC)CC2)C1=C(C)C(=O)c2c(O1)cccc2	Z3742277119	49
O=C(NC12C3(OC(CO)(C1)C2)CCC3)c1cc2OC=CC(=O)c2cc1	Z3651603058	49
Clc1cc2C(=O)C=C(C(=O)N3C[C@@H](C(=O)OC)[C@H](C(C)C)C3)Oc2cc1	Z3714385651	49
O=C(NC(C1OCCC1)C1CCC1)C=1Oc2c(c(OC)ccc2)C(=O)C=1	Z3992643396	49
O=C(OC)CC1C(C)(C)CN(C(=O)Nc2cc3C(=O)C=COc3cc2)C1	Z3842752608	49
O=C(N1C(CC(C)C)CN(C)CC1)C=1Oc2c(c(OC)ccc2)C(=O)C=1	Z3992735631	49
Clc1cc2OC(C(=O)N3[C@@H]4[C@@](CO)(CCC3)CCCC4)=CC(=O)c2cc1	Z3711281072	50
Clc1cc2C(=O)C=C(C(=O)N3C4C(CO)C(C3)CCC4)Oc2cc1	Z3611187100	50
Fc1cc2OC(C(=O)N3C4C(O)CCCC3CC4)=CC(=O)c2cc1	Z3605684966	50
O=C(N(Cc1ccccc1)[C@H]1[C@H](O)CNC1)C=1Oc2c(c(OC)ccc2)C(=O)C=1	Z3888779761	50
O=C(N1C2(CC(O)CC1)CC2)c1cc2OC=CC(=O)c2cc1	Z3608741100	50
Clc1cc2C(=O)C=C(C(=O)N3C(COC)(C4CC4)CCC3)Oc2cc1	Z1967607962	50
O(C(C)(C)C)C(=O)[C@@H]1[C@H](NC(=O)C=2Oc3c(c(OC)ccc3)C(=O)C=2)CCC1	Z3992757776	50
O=C(NC1C2C(C1)CNC2)C=1Oc2c(c(OC)ccc2)C(=O)C=1	Z3888577151	50
Fc1cc2OC(C(=O)N3C[C@@]4(CO)[C@@H](C3)CCCC4)=CC(=O)c2cc1	Z3639515164	51
FC(F)C1CCC(NC(=O)C=2Oc3c(C(=O)C=2)ccc(F)c3)(C(=O)OC)CC1	Z3611191637	51
Clc1cc2OC(C(=O)N3[C@H](C(=O)OC)[C@H]4[C@@H](C3)CC4)=CC(=O)c2cc1	Z3603328357	51
Clc1cc2C(=O)C=C(C(=O)NC(C(=O)OC)CC3COCC3)Oc2cc1	Z3625797007	51
O=C(Nc1cc2C(=O)C=COc2cc1)N1CC2(C#N)C(C1)CCCCC2	Z3599057171	51
O=C(Nc1cc2C(=O)C=COc2cc1)N1C[C@H]2[C@@H](C(C)(C)CC1)OCC2	Z3599057358	51
O=C(OC)[C@@]1(NC(=O)C2=C(C)C(=O)c3c(O2)cccc3)C(C)(C)[C@H](OCC)C1	Z4094031869	52
Fc1cc2C(=O)C=C(C(=O)N3[C@]4(C(=O)OC)[C@H](CC3)CC4)Oc2cc1	Z3090867708	52
O=C(NCC12CC3(OC)CC(C1)CC(C3)C2)C=1Oc2c(c(OC)ccc2)C(=O)C=1	Z3907198120	52
Fc1cc2C(=O)C=C(C(=O)N3C4(C(O)CC3)CSCC4)Oc2cc1	Z2676162492	52
O=C(N1CCC2(C(CN)CCC2)CC1)C=1Oc2c(c(OC)ccc2)C(=O)C=1	Z3888576763	52
Clc1cc2C(=O)C=C(C(=O)N3[C@H](CC(=O)OC)CC4(C3)CC4)Oc2cc1	Z3594536999	52
FC(F)(F)C(O)C1N(C(=O)C2=C(C)C(=O)c3c(O2)cccc3)CCCC1	Z3202640551	52
O=C(NCC1(C)C(C2CC2)OCC1)C=1Oc2c(c(OC)ccc2)C(=O)C=1	Z3990992909	52
O=C(OC(C)(C)C)N[C@H]1[C@@H]2N(C(=O)C=3Oc4c(C(=O)C=3)cccc4)CC[C@@H]2CC1	Z3917261980	52
O=C(N1C2(c3sccc3)C(CC1)CC2)C=1Oc2c(c(OC)ccc2)C(=O)C=1	Z3992774833	52
O=C(NCCc1c(O)cc(OC)cc1)c1cc2OC=CC(=O)c2cc1	Z1997175106	52
O=C(N1[C@@H]2[C@@H](CC3(OCCO3)CC2)CCC1)C1=C(C)C(=O)c2c(O1)cccc2	Z3610547741	53
FC(F)C1CCC(OC)(CNC(=O)C2=C(C)C(=O)c3c(O2)cccc3)CC1	Z3086219099	53
O=C(NCC1C2C1CN(CCCO)C2)C=1Oc2c(C(=O)C=1)cccc2	m_275030____14114272____14122416____14147082	53
O=C(N(CCC1N(C)CCCC1)C)C=1Oc2c(c(OC)ccc2)C(=O)C=1	s_22____6008902____16808382	53
O=C(C(OC(=O)c1cc2OC=CC(=O)c2cc1)C(C)C)N1CCCCC1	Z1996437517	53
O=C(NCC(CO)Cc1cc(OC)cc(OC)c1)c1cc2OC=CC(=O)c2cc1	Z1997084228	54
Fc1cc2OC(C(=O)NC3CC4(N(C(OC(C)(C)C)=O)CC3)CCC4)=CC(=O)c2cc1	Z2228675612	54
Brc1cc2OC(C(=O)N3C(C)(C)CCC(O)C3)=CC(=O)c2cc1	Z4094634237	54
Fc1cc2OC(C(=O)N3C4(CO)CC(C3)CCC4)=CC(=O)c2cc1	Z3590163460	54
Fc1cc2C(=O)C=C(C(=O)N(Cc3c(OC)cc(OC)cc3)CC3CCC3)Oc2cc1	Z2012113257	54
O=C(N1C(C)CC(N2CCCC2)C1)C=1Oc2c(c(OC)ccc2)C(=O)C=1	Z3991898636	54
O=C(NCCC1(O)CCN(c2ccccc2)CC1)c1cc2OC=CC(=O)c2cc1	Z2782940350	55
O=C(N1[C@H]2[C@@](CO)(CC1)CCC2)c1cc2OC=CC(=O)c2cc1	Z2884193684	55
O(C(C)(C)C)C(=O)N1C2C(CNC(=O)c3cc4OC=CC(=O)c4cc3)CC1CC2	Z3640675444	55
O=C(N1c2c(cccc2)CC(CCN)C1)C=1Oc2c(c(OC)ccc2)C(=O)C=1	Z3888457367	55
O=C(N1CC2(OC[C@H]3[C@@H]2C3)CCC1)C1=C(C)C(=O)c2c(O1)cccc2	Z3624312239	56
Fc1cc2C(=O)C=C(C(=O)N(CC3OCCC3)C3CCC(C)CC3)Oc2cc1	Z1265406108	56
Fc1cc2C(=O)C=C(C(=O)N3C4(CC(C(=O)OC)C3)CCOCC4)Oc2cc1	Z3762702238	56
Fc1cc2C(=O)C=C(C(=O)N3C(C4(OCCC4)C3)C3CC3)Oc2cc1	Z2323886988	56
Clc1cc2OC(C(=O)N3C(C(C)C)CC(N4CCCC4)C3)=CC(=O)c2cc1	Z3371002165	56
O=C(N1[C@H](CO)C[C@@H]2OCC[C@H]12)c1cc2OC=CC(=O)c2cc1	Z3206125610	56
O=C(COc1cc2OC=C(c3ccc(OC)cc3)C(=O)c2cc1)N1C(C2CC2)COCC1	Z1607287591	56
Clc1cc2OC(C(=O)N3C[C@@]4(F)[C@@](CO)(C3)CCC4)=CC(=O)c2cc1	Z4025236971	57
Clc1cc2OC(C(=O)N3CCC4(C(O)CNC(=O)C4)CC3)=CC(=O)c2cc1	Z3715698020	57
O=C(NC(CO)CC1CCCCC1)c1cc2OC=CC(=O)c2cc1	Z2358342028	57
FC(F)(F)[C@H]1C[C@@H](CNC(=O)C=2Oc3c(c(OC)ccc3)C(=O)C=2)NC1	Z3889014326	58
O=C(NC(C(N)C)CCc1ccccc1)C=1Oc2c(c(OC)ccc2)C(=O)C=1	Z3888738949	58
Fc1cc2OC(C(=O)N[C@]3(C(=O)OC)C(C)(C)[C@H](OCC)C3)=CC(=O)c2cc1	Z4094033893	59
O=C(NC1C2CC3(O)CC1CC(C3)C2)C1=C(C)C(=O)c2c(O1)cccc2	Z3627268901	59
O=C(NC1CCC(O)(CCCC)CC1)C1=C(C)C(=O)c2c(O1)cccc2	Z3611618591	59
Clc1cc2OC(C(=O)N3[C@@H]4[C@H](C5(C3)CCOCC5)CCC4)=CC(=O)c2cc1	Z2373329143	59
O=C(NCCC1C2CC(C1)CC2)C=1Oc2c(c(OC)ccc2)C(=O)C=1	s_22____2081372____16808382	59
O=C(NC1C2(C(OC)C1C)CCC2)C=1Oc2c(c(OC)ccc2)C(=O)C=1	Z3990945526	59
FC1(F)C2(C1)CC(CNC(=O)C=1Oc3c(c(OC)ccc3)C(=O)C=1)CC2	Z3992785722	59
O=C(N1CC2(C(CO)C1)CCOCC2)c1cc2OC=CC(=O)c2cc1	Z3611364130	59
O=C(CNC(=O)C=1Oc2c(c(OC)ccc2)C(=O)C=1)[C@H]1C[C@@H](C)CCC1	Z4094712227	59
O=C(OC)C1(C2CCOCC2)CN(C(=O)C2=C(C)C(=O)c3c(O2)cccc3)CC1	Z3596888886	59
O=C(NC(C)C1CN(C2CCC2)CCC1)C1=C(C)C(=O)c2c(O1)cccc2	Z3083610509	59
O=C(N1CC2(OCC(C(=O)OC)C2)C1)C=1Oc2c(c(OC)ccc2)C(=O)C=1	Z3896573403	59
O=C(N(CCOC)C1CC(C)CC1)C=1Oc2c(c(OC)ccc2)C(=O)C=1	Z3991152655	59
Clc1cc2C(=O)C=C(C(=O)N3C(C(=O)CCC(=O)OC)CCC3)Oc2cc1	Z3209549898	60
O=C(Nc1cc2C(=O)C=COc2cc1)N1CC2C(C1)CCC(N(C)C)C2	Z3176691424	60
Brc1cc2C(=O)C=C(C(=O)N3[C@H](CO)C[C@H]4[C@@H]3CCC4)Oc2cc1	Z3588358716	60
O=C(CC)N1CC(O)(C(NC(=O)C=2Oc3c(C(=O)C=2)cccc3)C)C1	m_275592____15865374____14135622____13186202	60
Fc1cc2OC(C(=O)OC(C(=O)N(Cc3ccc(OC)cc3)C)C(C)C)=CC(=O)c2cc1	Z2081186863	60
O=C(COC)N1CC(C(NC(=O)C=2Oc3c(C(=O)C=2)cccc3)C)CC1	m_275592____14114984____13186896____14129018	60
O=C(C(NC(=O)C1=C(C)C(=O)c2c(O1)cccc2)C(C)C)N1CCCCC1	Z3867509004	60
O=C(NC(CC1COCC1)C)C=1Oc2c(c(OC)ccc2)C(=O)C=1	Z3990785838	60
Clc1cc2OC(C(=O)N3C(C(=O)OC)CC4(C3)CCC4)=CC(=O)c2cc1	Z3625779712	61
Clc1cc2OC(C(=O)N3CC(O)(CC#N)CC3)=CC(=O)c2cc1	Z2457682016	61
O=C(Nc1cc2C(=O)C=COc2cc1)N1C2C3(C(C)(C)C(C2)CC3)CC1	s_2430____13770670____14597920	61
Brc1cc2OC(C(=O)N3[C@@H]4[C@H](COC)C[C@H]3CC4)=CC(=O)c2cc1	Z3988844407	61
Brc1cc2OC(C(=O)N3C[C@@H]4[C@H](OC)CC[C@@H]4C3)=CC(=O)c2cc1	Z3896194510	61
O=C(OC(C)(C)C)NC(C)C1N(C(=O)c2cc3OC=CC(=O)c3cc2)CCCC1	Z1994304496	61
O=C(NC1(CO)CN(C(=O)C=2Oc3c(C(=O)C=2)cccc3)C1)CCCC	m_275592____15865366____13187034____14129018	61
O=C(N1[C@@H]2[C@H]([C@H](OC)C1)COC2)C=1Oc2c(c(OC)ccc2)C(=O)C=1	Z3992784737	61
O=C(N1CC2(OC(C)(C)C(=O)N2)CCC1)c1cc2OC=CC(=O)c2cc1	Z3651337353	61
Brc1cc2C(=O)C=C(C(=O)N3CCC(COC)CCC3)Oc2cc1	Z2356215202	61
O=C(NC1CCN(C(=O)c2c(O)cccc2)CC1)c1cc2OC=CC(=O)c2cc1	Z1996766199	61
Clc1cc2C(=O)C=C(C(=O)NC3(CO)C4CC5CC3CC(C4)C5)Oc2cc1	Z2350122021	62
Fc1cc2OC(C(=O)N3C(C(=O)OC)(COC)CCCC3)=CC(=O)c2cc1	Z2817958473	62
Brc1cc2C(=O)C=C(C(=O)N3CC4C(O)CC(C3)C4)Oc2cc1	Z3855298058	62
Clc1cc2OC(C(=O)NC3(CO)C4C(C4)CCC3)=CC(=O)c2cc1	s_22____15780462____11355434	62
Clc1cc2C(=O)C=C(C(=O)NC3(CO)CC(C)(C)CC(C)C3)Oc2cc1	Z1680941194	62
O=C(N1CCC(O)(Cc2c(C)cccc2)CC1)c1cc2OC=CC(=O)c2cc1	Z3601821599	62
O=C(N1C2(CC(C)(C)OCC2)CC1)C=1Oc2c(c(OC)ccc2)C(=O)C=1	Z4028981766	62
O=C(N1[C@@H]2[C@H](C1)C[C@@H](CO)C2)c1cc2OC=CC(=O)c2cc1	Z3586329154	62
Clc1cc2C(=O)C=C(C(=O)NCC3(Cc4ccc(F)cc4)C(O)CCC3)Oc2cc1	Z1867056843	63
Fc1cc2OC(C(=O)N3C(C(C)(C)C3)C3OCCC3)=CC(=O)c2cc1	Z2178086967	63
Fc1cc2C(=O)C=C(C(=O)N3[C@@H]4[C@H](C5(C3)CCC5)COC4)Oc2cc1	Z3092267539	63
O=C(OC)[C@@H]1[C@@H](NC(=O)C=2Oc3c(C(=O)C=2)cccc3)[C@H]2[C@@H]1CCC2	Z3909299281	63
Fc1cc2C(=O)C=C(C(=O)N3C(C(C(=O)OC)(C)C)CCC3)Oc2cc1	Z3762680854	63
O=C(OC)C1(CCOC)CN(C(=O)C=2Oc3c(c(OC)ccc3)C(=O)C=2)CC1	Z3917112312	63
O=C(NC1CCN(CC2OCCC2)CC1)C1=C(C)C(=O)c2c(O1)cccc2	Z3189747348	63
O=C(Nc1cc2C(=O)C=COc2cc1)N1C(c2ccc(OC)cc2)CC(C)C1	Z3176687392	63
Fc1cc2OC(C(=O)N(C(CO)C3CCC3)Cc3ccccc3)=CC(=O)c2cc1	Z2457385495	64
O=C(COC(=O)c1cc2OC=CC(=O)c2cc1)N1CCC(CCc2ccccc2)CC1	Z1996437014	64
O=C(NC(c1ccc(OC)cc1)C1CC1)CNc1cc2C(=O)C=COc2cc1	Z3341100487	64
O=C(OC)CC(CNC(=O)C1=C(C)C(=O)c2c(O1)cccc2)C1CC1	Z3203325676	64
O=C(O)C(NC(=O)C1=C(C)C(=O)c2c(O1)cccc2)CCC(C)(C)C	Z3523347127	65
Fc1cc2OC(C(=O)N3CC(C4N(C(OC(C)(C)C)=O)CCC4)CCC3)=CC(=O)c2cc1	Z2069207372	65
O=C(N1CC2(c3c(cccc3)CCC2)CCC1)c1cc2OC=CC(=O)c2cc1	Z1997073523	65
Clc1cc2OC(C(=O)N3[C@@H](CN(C)C)C[C@@H](O)C3)=CC(=O)c2cc1	Z4026849870	65
O=C(Nc1cc2C(=O)C=COc2cc1)[C@@]12[C@@H](NC(=O)C1)CCCC2	Z3090983384	65
Clc1cc2C(=O)C=C(C(=O)N3CC(C(=O)OC)(C4CCC4)CC3)Oc2cc1	Z3707925228	65
Clc1cc2C(=O)C=C(C(=O)N3C[C@H](C(C)(C)C)C[C@H](CO)C3)Oc2cc1	Z3638926583	65
O=C(NCC(CO)CC1CCOCC1)C1=C(C)C(=O)c2c(O1)cccc2	Z3198318907	65
Clc1cc2C(=O)C=C(C(=O)NC(CCN3CCCCCC3)(C)C)Oc2cc1	Z1726309703	65
FC(F)Oc1c(OC)cc(C2(CNC(=O)C=3Oc4c(C(=O)C=3)cc(F)cc4)CCCC2)cc1	Z227044816	65
O=C(OC(C)(C)C)NC1C2(CN(C(=O)C=3Oc4c(C(=O)C=3)cccc4)C1)CCC2	Z3054950285	65
O=C(N1CC2(C3(NC(=O)O2)CCC3)C1)c1cc2OC=CC(=O)c2cc1	Z3602749222	65
O=C(N1CC2(OC(=O)NC2)CCC1)c1cc2OC=CC(=O)c2cc1	Z1997511810	65
O=C(N1CC(NC(=O)C=2Oc3c(C(=O)C=2)cccc3)(C)C1)[C@H]1OCCC1	m_275592____15865080____14135622____13186690	65
O=C(NCCC1(O)C2CC(C1)CC2)C1=C(C)C(=O)c2c(O1)cccc2	Z3201192963	66
Clc1cc2C(=O)C=C(C(=O)N3C4(C5N(CC3)CCC5)CC(N)C4)Oc2cc1	Z3040124420	66
O=C(CNc1cc2C(=O)C=COc2cc1)N1C2C(CCC1)CCCC2	Z3341100133	66
O=C(NC1C2CC3(OC)CC1CC(C3)C2)c1cc2OC=CC(=O)c2cc1	Z2001780106	66
Fc1cc2OC(C(=O)NC(C)C3CN(C4CCC4)CCC3)=CC(=O)c2cc1	Z2073873770	66
Brc1cc2OC(C(=O)N3C(CCCO)(C)CCC3)=CC(=O)c2cc1	Z3845705827	66
Fc1cc2OC(C(=O)N3C(c4ccc(OC)cc4)CC(C)C3)=CC(=O)c2cc1	Z2073003087	66
FC(F)(F)C=1Oc2c(C(=O)C=1)cc(NC(=O)CCNC(=O)C1OCCC1)cc2	Z3088532856	66
O(C(C)(C)C)C(=O)N1C2(C(NC(=O)C3=C(C)C(=O)c4c(O3)cccc4)CC1)CC2	Z3892974088	66
Clc1cc2C(=O)C=C(C(=O)N3[C@@H]4[C@H](CO)C[C@H]3CC4)Oc2cc1	Z3633655835	67
Clc1cc2OC(C(=O)NCC3(C(=O)OC)OCCC3)=CC(=O)c2cc1	Z3708151466	67
Brc1cc2OC(C(=O)NC(CO)CC3OCCC3)=CC(=O)c2cc1	Z3987471174	67
Clc1cc2C(=O)C=C(C(=O)N[C@@]34[C@@](OC)(OCC3)CCC4)Oc2cc1	Z2931680265	67
O=C(N[C@H]1C2([C@H](N3CCOCC3)C1)CCC2)Nc1cc2C(=O)C=COc2cc1	Z3176690349	67
O=C(NC1(C2COCCC2)CC1)C=1Oc2c(c(OC)ccc2)C(=O)C=1	Z3992781190	67
O=C(N1CC2(C(=O)OC)C(C1)C2)c1cc2OC=CC(=O)c2cc1	Z3624529154	67
Fc1cc2OC(C(=O)N[C@@H](CC(C)C)CN3CCCC3)=CC(=O)c2cc1	Z2282941343	67
Clc1cc2OC(C(=O)NC(C(OC)(C)C3CC3)C)=CC(=O)c2cc1	Z2372347236	67
O=C(NC1(CO)CSCC1)C=1Oc2c(c(OC)ccc2)C(=O)C=1	s_22____15147348____16808382	67
O=C(NC1C(C)(C)N(C(=O)C2CC2)CC1)C=1Oc2c(C(=O)C=1)cccc2	m_275592____15865698____14135622____13186210	67
O=C(N1C2(CC(N)C1)CCOCC2)C1=C(C)C(=O)c2c(O1)cccc2	Z3385167646	68
O=C(Nc1cc2C(=O)C=COc2cc1)N1[C@H]2[C@H](CN(C(=O)C)CC2)CC1	Z4012483423	68
O=C(Nc1cc2C(=O)C=COc2cc1)N1[C@H]2[C@@H]3OC(C)(C)O[C@@H]3[C@@H](C1)C2	Z4012483516	68
O=C(N1[C@@H](COCc2ccccc2)CCC1)C=1Oc2c(c(OC)ccc2)C(=O)C=1	Z3893055242	68
Fc1cc2OC(C(=O)N3c4c(ccc(OC)c4)CCCC3)=CC(=O)c2cc1	Z2072636284	69
O=C(N(C(CCNC(=O)C1(O)CC1)C)C)C=1Oc2c(C(=O)C=1)cccc2	m_275592____15865666____15841140____14129018	69
O=C(Nc1cc2C(=O)C=COc2cc1)C1C2(CC(=O)NC1)COCC2	Z3860419450	69
Clc1cc2C(=O)C=C(C(=O)N(C(C)C3CC3)c3ccc(OC)cc3)Oc2cc1	Z970921294	69
O=C(N[C@@H]1c2c(ccc(OC)c2)CCC1)c1cc2OC=CC(=O)c2cc1	Z1994444971	69
O=C(NC(CCN1CCN(C)CC1)(C)C)C=1Oc2c(c(OC)ccc2)C(=O)C=1	Z3991006217	69
O=C(N)CC1CC2C(CN(C(=O)C3=C(C)C(=O)c4c(O3)cccc4)CC2)CC1	Z3907269012	70
O=C(NCCC1(O)CN(C(=O)C=2Oc3c(C(=O)C=2)cccc3)C1)CO	m_275592____15865156____15841508____14129018	70
O=C(NC1CC2(NCC1)CCCCC2)C1=C(C)C(=O)c2c(O1)cccc2	Z3134355992	70
Fc1cc2OC(C(=O)NC3C4(C(=O)OC)C(C4)CC3)=CC(=O)c2cc1	Z4027646108	70
Fc1cc2C(=O)C=C(C(=O)NC3C4(C(=O)OC)CC(C3)CC4)Oc2cc1	Z3761566379	70
Fc1cc2OC(C(=O)NC3C4CC(C(=O)OC)CC3COC4)=CC(=O)c2cc1	Z4087613549	70
Fc1cc2C(=O)C=C(C(=O)NC3(C)C(C(=O)OC)CCCC3)Oc2cc1	Z1580144559	70
Brc1cc2C(=O)C=C(C(=O)N3[C@@H]4C(C)(C)[C@@H](O)[C@@H]4CC3)Oc2cc1	Z4112774287	70
O=C(NC1CC2(CN(C(=O)C=3Oc4c(C(=O)C=3)cccc4)CCC2)C1)C	m_275592____15865562____13186878____14129018	70
O=C(NC(CO)(Cc1c(OC)cccc1)C)C1=C(C)C(=O)c2c(O1)cccc2	Z3203758117	70
O=C(OC)C(NC(=O)C=1Oc2c(c(OC)ccc2)C(=O)C=1)(C)C1CC1	s_22____5137210____16808382	70
O=C(NCC(C(CO)(C)C)c1ccccc1)C=1Oc2c(c(OC)ccc2)C(=O)C=1	Z3990845290	70
O=C1C(C)=C(c2ccccc2)Oc2c(-c3onc(C4CN(CC5CCOCC5)C(=O)CC4)n3)cccc12	Z2651748074	70
O=C(N1C2(CC(=O)C1)CNC2)C=1Oc2c(c(OC)ccc2)C(=O)C=1	Z3888767260	70
O=C(N(C(C)C1CC1)C1CC1)COC(=O)C=1Oc2c(c(OC)ccc2)C(=O)C=1	Z3865416662	70
Clc1cc2OC(C(=O)NCC(CO)CC3CCOCC3)=CC(=O)c2cc1	Z2373267259	71
O=C(Nc1cc(CN2CC(O)CC2)ccc1)c1cc2OC=CC(=O)c2cc1	Z2207169759	71
Fc1cc2OC(C(=O)Nc3cc(CN4CC(C(=O)N)CCC4)ccc3)=CC(=O)c2cc1	Z2069882610	71
O=C(NC1CN(C(=O)C2C(CC)(C)C2)C1)C=1Oc2c(C(=O)C=1)cccc2	m_275592____17554698____14137890____14129018	71
O=C(N)C(CC)N1C[C@H]2C(NC(=O)C=3Oc4c(C(=O)C=3)cccc4)[C@H]2C1	m_275030____14113862____14122416____14146980	71
O=C(CC)N1C(CNC(=O)C=2Oc3c(C(=O)C=2)cccc3)CC2(C1)CC2	m_275592____15865758____14135622____13186202	71
O=C(Nc1cc2C(=O)C=COc2cc1)N1C2(C(O)C)CCC1CC2	Z3599057701	71
O=C(OC)C[C@H]1C(C)(C)[C@@H](NC(=O)C2=C(C)C(=O)c3c(O2)cccc3)C1	Z3612351752	71
O=C(NCC1CN(CC2CC2)CCC1)Nc1cc2C(=O)C=COc2cc1	Z3176690424	71
Fc1cc2C(=O)C=C(C(=O)N3C(C(=O)OCC)(Cc4ccccc4)CCC3)Oc2cc1	Z1848666065	72
Brc1cc2OC(C(=O)N3C[C@H]4N(C[C@H](O)C4)CC3)=CC(=O)c2cc1	Z3985924283	72
Fc1cc2C(=O)C=C(C(=O)NCCC3(COC)CCCC3)Oc2cc1	Z3093211398	72
Clc1cc2C(=O)C=C(C(=O)OC3CC4(C(=O)NC3)CCOCC4)Oc2cc1	Z2875478597	72
O=C(N1C(C(=O)OC)C(C)(C)CC1)C1=C(C)C(=O)c2c(O1)cccc2	Z3612284490	72
O=C(N1CC(C23NCCC2CC3)CCC1)C1=C(C)C(=O)c2c(O1)cccc2	Z3138225322	73
O=C(NC(C(=O)O)C1(OC)CCC1)Nc1cc2C(=O)C=COc2cc1	m_272330____13770678____14729624	73
O=C(N1CC2C3NCC(C2C1)CC3)C=1Oc2c(C(=O)C=1)cccc2	Z2706373346	73
FC(F)(F)[C@@H]1[C@@H](NC(=O)C2=C(C)C(=O)c3c(O2)cccc3)[C@@H]2O[C@H]1CC2	Z4094484138	73
O=C(NCC1C2N(C(=O)C=3Oc4c(C(=O)C=3)cccc4)C(C1)CC2)CC	m_275592____15865586____13186874____14129018	73
Fc1cc2OC(C(=O)N3CCC([C@H]4[C@H](C(=O)OC)C4)CC3)=CC(=O)c2cc1	Z3596866430	73
O=C(NCC1(OC(C)C)COCC1)C=1Oc2c(c(OC)ccc2)C(=O)C=1	Z3992717705	73
O=C(NC1C2(C(OC)C1C)CCC2)c1cc2OC=CC(=O)c2cc1	Z1994508914	73
FC1(F)CN(C(=O)c2cc3OC=CC(=O)c3cc2)C(C(=O)OC)(C)C1	Z3627631999	73
O=C(NC1C2C(CN(C(=O)C=3Oc4c(C(=O)C=3)cccc4)C2)CC1)CC	m_275592____14114742____14135622____13186202	73
O=C(N1C(C(=O)OC)CC(C)(C)C1)c1cc2OC=CC(=O)c2cc1	Z3614686566	73
Fc1cc2OC(C(=O)N3CC4(C3)CC(CC(=O)OC)C4)=CC(=O)c2cc1	Z3907988128	73
O=C(NCC1CC2(CC(OC)C2)C1)c1cc2OC=CC(=O)c2cc1	Z3640554473	73
O=C(N1C2CN(C(COC)C)C(C1)CC2)C=1Oc2c(C(=O)C=1)cccc2	m_275030____14114266____14122416____14147338	73
FC1(F)[C@H](C(=O)OC)[C@@H]1CNC(=O)C1=C(C)C(=O)c2c(O1)cccc2	Z3204350102	73
Clc1cc2OC(C(=O)N[C@@]34[C@@H](NC(=O)C3)CCCC4)=CC(=O)c2cc1	Z2966656777	74
O=C(NC1CCN(C(=O)c2cc3OC=CC(=O)c3cc2)CC1)CC1CCCCC1	Z1994242215	74
Clc1cc2C(=O)C=C(C(=O)N3CCC(C(O)c4ccc(OCC)cc4)CC3)Oc2cc1	Z2187728254	74
Fc1cc2OC(C(=O)N3C(CO)CC4(C3)CCSCC4)=CC(=O)c2cc1	Z3909846634	74
Fc1cc2OC(C(=O)OCC(=O)NC(C(=O)N3CCCCC3)C)=CC(=O)c2cc1	Z2081184607	74
O=C(NCC12CN(CCC1)CCC2)c1cc2OC=CC(=O)c2cc1	Z3203575984	74
O=C(NC(CCCC(C)C)C)COc1cc2C(=O)C=C(C)Oc2cc1	s_34____14165858____6579578	74
O=C(OC)c1sc(C2CN(C(=O)c3cc4OC=CC(=O)c4cc3)CCC2)nc1	Z2649934588	74
O=C(NCC(N(C(=O)C=1Oc2c(C(=O)C=1)cccc2)C)C1CC1)CCC	m_275592____14115184____14135622____13186232	74
Clc1cc2C(=O)C=C(C(=O)NC34C5(OC(CO)(C3)C4)COC5)Oc2cc1	Z3651677446	75
Fc1cc2C(=O)C=C(C(=O)N3CC4(CN(C(OC(C)(C)C)=O)CCC4)CC3)Oc2cc1	Z2017904464	75
O=C(N1[C@@H]2[C@H](CN)C[C@H]1CC2)c1c2OC(c3ccccc3)=C(C)C(=O)c2ccc1	Z3830693034	75
O=C(N1[C@@H]2[C@H]([C@H](OC)C1)COC2)c1cc2OC=CC(=O)c2cc1	Z3633638351	75
O=C(N1C(C)(C)CC(OC)CC1)C=1Oc2c(C(=O)C=1)cccc2	Z4089886890	75
O=C(N1CCC2(NC(=O)OC2)CC1)c1cc2OC=CC(=O)c2cc1	Z1994526340	75
O=C(Nc1cc2C(=O)C=COc2cc1)C1c2c(O)cccc2CC1	m_22____13770658____10465922	75
FC(F)(F)C1CC(O)(CNC(=O)Nc2cc3C(=O)C=COc3cc2)CCC1	Z3176688412	76
Clc1cc2OC(C(=O)N3CC(C)(C)C[C@@H]4OCC[C@@H]4C3)=CC(=O)c2cc1	Z3613159386	76
Brc1cc2OC(C(=O)NCC[C@H]3[C@H](O)COC3)=CC(=O)c2cc1	Z3907070040	76
O=C(OC)C1(NC(=O)C=2Oc3c(C(=O)C=2)cccc3)CC(C(=O)OC)C1	s_22____14725400____59029	76
O=C(NC1(CCO)CCN(C)CC1)C1=C(C)C(=O)c2c(O1)cccc2	Z3195338183	76
FC1C(C(=O)N2C[C@H]3C(NC(=O)C=4Oc5c(C(=O)C=4)cccc5)[C@H]3C2)C1	m_275592____14114740____14135622____15857454	76
O=C(N(CC1C(O)CCCC1)C)c1cc2OC=CC(=O)c2cc1	Z1997338967	77
Fc1cc2C(=O)C=C(C(=O)N3C[C@H]4[C@@H](C(C)(C)CC3)OCC4)Oc2cc1	Z3749115213	77
O=C(N1C2CC(Cc3ccccc3)CC1CC2)c1cc2OC=CC(=O)c2cc1	Z2090493238	77
FC(F)(F)C=1Oc2c(C(=O)C=1)cc(NC(=O)CC1N(C(=O)C)CCCC1)cc2	Z3088532638	77
Clc1cc2OC(C(=O)N(C)C3c4c(cc(OC)cc4)CCC3)=CC(=O)c2cc1	Z2372135834	77
Clc1cc2C(=O)C=C(C(=O)NC3C(C)(C)C(CC(=O)OC)C3)Oc2cc1	Z3608918688	77
FC(F)(F)C=1Oc2c(C(=O)C=1)cc(NC(=O)CCC1CNC(=O)CC1)cc2	Z3582994634	77
O=C(N1C(CO)CC(CO)C1)C=1Oc2c(C(=O)C=1)cccc2	Z3370624187	77
O=C(N(CCCN)CC1CCCC1)C1=C(C)C(=O)c2c(O1)cccc2	Z3104706733	77
Clc1cc2OC(C(=O)N3C4(C(=O)OC)COC(C3)C4)=CC(=O)c2cc1	Z3092954332	78
Fc1cc2OC(C(=O)NCC(OC)C3OCCC3)=CC(=O)c2cc1	Z3856981315	78
O=C(Nc1cc2C(=O)C=COc2cc1)N1C2(C(=O)O)COC(C1)C2	m_272330____13770678____13974050	78
Fc1cc2OC(C(=O)N[C@H]3[C@H](O)C(C)(C)Oc4c3scc4)=CC(=O)c2cc1	Z2304894346	78
O=C(NC1(CCO)CCCCC1)c1cc2OC=CC(=O)c2cc1	Z1997339789	78
Fc1cc2OC(C(=O)N3[C@H](C)[C@H](N(CCO)C)CC3)=CC(=O)c2cc1	Z3587475448	78
Brc1cc2OC(C(=O)NCC3C(C)(C)C(OC)C3)=CC(=O)c2cc1	Z3988886953	78
O=C(CC)N1CC2(N(C(=O)C=3Oc4c(C(=O)C=3)cccc4)CCC2)CC1	m_275592____15865694____13186874____14129018	78
O=C(Nc1c(N2CCC(CO)CC2)cccc1)c1cc2OC=CC(=O)c2cc1	Z1997133659	78
Clc1cc2OC(C(=O)N3CC4C5N(CC4C3)CCCC5)=CC(=O)c2cc1	Z2372210402	79
Fc1cc2OC(C(=O)NC3CC4(OC)CC(C3)CCC4)=CC(=O)c2cc1	Z3742789920	79
Clc1cc2C(=O)C=C(C(=O)NC34CC(CN)(OC3)CC4)Oc2cc1	Z3522748556	79
Fc1cc2OC(C(=O)N[C@H]3C4([C@H](N5CCOCC5)C3)CCC4)=CC(=O)c2cc1	Z2646992350	79
O=C(N(C)C)[C@H]1O[C@@H](C2CCN(C(=O)c3cc4OC=CC(=O)c4cc3)CC2)CC1	Z3055738245	79
Clc1cc2OC(C(=O)NC[C@H]3[C@@H](C(=O)OC)C3(F)F)=CC(=O)c2cc1	Z2850194432	79
FC(F)CN(C(=O)C=1Oc2c(c(OC)ccc2)C(=O)C=1)CC1CCC1	Z3990893214	79
O=C(N1CCC(c2nn(C)cc2)CC1)C=1Oc2c(c(OC)ccc2)C(=O)C=1	Z3992711908	79
[SH0](=O)(C)C1CC(NC(=O)C=2Oc3c(c(OC)ccc3)C(=O)C=2)CC1	Z3992775789	79
O=C(N1C2(c3oc(C)nn3)CC(C1)C2)C=1Oc2c(c(OC)ccc2)C(=O)C=1	Z3992578613	79
O=C(N1c2c(C(CCO)CC1)cccc2)C1=C(C)C(=O)c2c(O1)cccc2	Z3585755568	79
O=C(N1CC23C(C1)(CNC2)CCCC3)C1=C(C)C(=O)c2c(O1)cccc2	Z3139577253	80
Clc1cc2OC(C(=O)NC3CN(C)C4(C3)CCC4)=CC(=O)c2cc1	Z3625431934	80
FC(F)(F)Oc1c(CC(CO)CNC(=O)c2cc3OC=CC(=O)c3cc2)cccc1	Z1997083793	80
Fc1cc2C(=O)C=C(C(=O)N3CCC(NC(=O)C4CCOCC4)CC3)Oc2cc1	Z1151455008	80
FC(F)(F)C1CC(NC(=O)COC(=O)C=2Oc3c(C(=O)C=2)ccc(F)c3)CCC1	Z2081179029	80
Fc1cc2C(=O)C=C(C(=O)N[C@H](C(=O)N3CCOCC3)CC(C)C)Oc2cc1	Z2454359565	80
O=C(NC1C(C)NCCC1C)C=1Oc2c(c(OC)ccc2)C(=O)C=1	Z3865643192	80
Brc1cc2C(=O)C=C(C(=O)N3C[C@@H]4[C@H](CO)CO[C@@H]4C3)Oc2cc1	Z4026960408	80
O=C(N1c2c(OC)cc(OC)cc2CCC1)C1=C(C)C(=O)c2c(O1)cccc2	Z3085855229	80
Clc1cc2C(=O)C=C(C(=O)NC3C4(C(OCC)C3)OCCC4)Oc2cc1	Z1675995033	81
O=C(N1C(C)CCC2C1CCCC2)c1cc2OC=CC(=O)c2cc1	Z3648701483	81
Brc1cc2C(=O)C=C(C(=O)N3CC(CO)(CC)CCC3)Oc2cc1	Z2357955104	81
Fc1cc2OC(C(=O)N3C4C(=O)NCC4C(C)CC3)=CC(=O)c2cc1	Z3911141590	81
Fc1cc2C(=O)C=C(C(=O)NC34CN(CC3)CCC4)Oc2cc1	s_11____12622556____55582	81
O=C(C(C)C)N1CC2N(C(=O)C=3Oc4c(C(=O)C=3)cccc4)CC(C1)C2	m_275592____15865798____13187038____14129018	81
FC1(F)C(CC(=O)OC)(CCNC(=O)c2cc3OC=CC(=O)c3cc2)C1	Z3609808235	81
O=C(N(C)C1CN(c2ccccc2)CCC1)C=1Oc2c(c(OC)ccc2)C(=O)C=1	Z3990636655	81
O=C(N1[C@@H]2CN(CCC3CC3)[C@H](C1)C2)C=1Oc2c(C(=O)C=1)cccc2	m_275030____14113932____14122416____14147276	81
O=C(NCC1OC2(C(C)C(C)OC2)CC1)C1=C(C)C(=O)c2c(O1)cccc2	Z3086693267	82
Fc1cc2C(=O)C=C(C(=O)N3C4CC(=O)NCC3CCC4)Oc2cc1	Z3750091262	82
Clc1cc2C(=O)C=C(C(=O)N3c4c5c(ccc4)CCCC5CC3)Oc2cc1	Z1555755722	82
O=C(NCC1O[C@H]2[C@H](C1)CCCC2)C1=C(C)C(=O)c2c(O1)cccc2	Z3623667496	82
O=C(N[C@H]1[C@H]2O[C@H]([C@H]3[C@@H]2C3)C1)C1=C(C)C(=O)c2c(O1)cccc2	Z3087417792	82
Fc1cc2OC(C(=O)NCC3N(CCCC)CCCC3)=CC(=O)c2cc1	Z2069137967	82
Brc1cc2C(=O)C=C(C(=O)NC3(C(O)COC)CC3)Oc2cc1	Z3608955599	82
O=C(NC1C2(OCC1)CCNCC2)C=1Oc2c(C(=O)C=1)cccc2	Z3384269209	82
Clc1cc2OC(C(=O)N3[C@H]4[C@@H]5OC(C)(C)O[C@@H]5[C@@H](C3)C4)=CC(=O)c2cc1	Z4024011828	82
O=C(OCC)C12C(C)OC(CNC(=O)C3=C(C)C(=O)c4c(O3)cccc4)(C1)C2	Z3625462204	82
Clc1cc2OC(C(=O)N3CCC(C(=O)OC)(C(F)F)CC3)=CC(=O)c2cc1	Z3706733155	82
Clc1cc2OC(C(=O)NC3CN(C(=O)COC)CCC3)=CC(=O)c2cc1	Z3868277436	82
Clc1cc2OC(C(=O)N3C4(COC(CO)C3)CCC4)=CC(=O)c2cc1	Z3713254036	82
O=C(N[C@@H](CNC(=O)C1CC(=O)CC1)C)C=1Oc2c(C(=O)C=1)cccc2	m_275592____14114890____14135622____15861700	82
F[C@@H]1CN(C(=O)C=2Oc3c(C(=O)C=2)cccc3)[C@H](CNC(=O)C2CC2)C1	m_275592____15865680____13186882____14129018	82
O=C(N1CC(CN2C(=O)CCC2)CC1)C=1Oc2c(c(OC)ccc2)C(=O)C=1	Z3992568452	82
O=C(N(CCO)C1CSCCC1)Nc1cc2C(=O)C=COc2cc1	Z3176688779	82
O=C(NCC12OC3CC(C1)CC(C2)C3)c1cc2OC=CC(=O)c2cc1	Z3704086790	83
Clc1cc2OC(C(=O)N3[C@H](C(=O)N(C)C)C[C@@H]4OCC[C@H]34)=CC(=O)c2cc1	Z3600295605	83
O=C(N[C@H]1[C@H]2O[C@H]([C@H]3[C@@H]2C3)C1)c1cc2OC=CC(=O)c2cc1	Z2964923083	83
O=C(OC)C(NC(=O)C1=C(C)C(=O)c2c(O1)cccc2)C1(C)CC1	Z3092536885	83
Clc1cc2C(=O)C=C(C(=O)N3C4C(C(N)C3)COC4)Oc2cc1	Z3522538200	83
Brc1cc2C(=O)C=C(C(=O)NCC3(COC)OCCC3)Oc2cc1	Z3054684056	83
Fc1cc2OC(C(=O)Nc3ccc(OCCN4CCCCC4)cc3)=CC(=O)c2cc1	Z2073027870	83
O=C(N1[C@H]2[C@](C)(COC2)CCC1)C1=C(C)C(=O)c2c(O1)cccc2	Z3910748699	83
O=C(OC(C)(C)C)N[C@H]1[C@]2(NC(=O)C=3Oc4c(C(=O)C=3)cccc4)C[C@H](C1)CC2	Z4096816775	83
Fc1cc2OC(C(=O)N3C(CN(C)C)COC4(C3)CCCC4)=CC(=O)c2cc1	Z2648668141	83
Clc1cc2OC(C(=O)NCC(C)(C)N3CCC(OC)CC3)=CC(=O)c2cc1	Z2372932688	83
FC(F)(F)C=1Oc2c(C(=O)C=1)cc(NC(=O)[C@@H]1O[C@@H](C(=O)OC)[C@H](C)C1)cc2	Z3088533173	83
FC(F)(F)C(=O)NCC1N(C(=O)c2cc3OC=CC(=O)c3cc2)CC(C)CC1	Z3712671940	83
O=C(NCCN(C(=O)C1CC(C)OC1)C)C=1Oc2c(C(=O)C=1)cccc2	m_275592____14114776____14139142____14129018	83
O=C(Nc1cc2C(=O)C=COc2cc1)C12N(C3CC3)CC(C1)C2	Z3672805461	83
O=C(N1C2CC(c3c(cccc3)C1)C2)C=1Oc2c(c(OC)ccc2)C(=O)C=1	Z3992791356	83
O=C(Nc1cc2C(=O)C=COc2cc1)N1CC2(OCC1)CC(C)(C)OC2	Z3599057312	84
O=C(NC1C(C(=O)OCc2ccccc2)C2CC1CC2)c1cc2OC=CC(=O)c2cc1	Z1994433860	84
O=C(NC1(C(=O)OC)[C@H](C)C1C)c1cc2OC=CC(=O)c2cc1	Z3614674308	84
O=C(NC12CC(C)(OC1)CC2)c1cc2OC=CC(=O)c2cc1	Z3627481182	84
O=C(NC1(C2CNCCC2)CC1)C1=C(C)C(=O)c2c(O1)cccc2	Z3385174843	84
FC1(F)CN(C(=O)C2=C(C)C(=O)c3c(O2)cccc3)C(CO)(C)C1	Z3627055075	84
O=C(Nc1cc2C(=O)C=COc2cc1)C1CCN(C2CSCC2)CC1	Z3059920210	84
O=C(N(CCCc1ccc(OC)cc1)C)C1=C(C)C(=O)c2c(O1)cccc2	Z3079280622	84
Brc1cc2OC(C(=O)NC3CC(CC(=O)OC)C3)=CC(=O)c2cc1	Z3987586876	84
Brc1cc2C(=O)C=C(C(=O)NC3C4(C(OC)C3)CCC4)Oc2cc1	Z2356234543	85
O=C(NCC1C2(C(OC(C)(C)C)C1)CCC2)C1=C(C)C(=O)c2c(O1)cccc2	Z3911978647	85
O=C(NC[C@]1(CO)[C@@H](c2ccccc2)CC1)C1=C(C)C(=O)c2c(O1)cccc2	Z4114195900	85
O=C(N1C(C(OC(C)(C)C)=O)C2(C1)CCC2)C1=C(C)C(=O)c2c(O1)cccc2	Z3634071402	85
O=C(NCC(O)Cn1nccc1)C=1Oc2c(c(OC)ccc2)C(=O)C=1	s_22____14189672____16808382	85
O=C(N(CC(O)COCc1ccccc1)C)C=1Oc2c(c(OC)ccc2)C(=O)C=1	Z3990880659	85
FC(F)(F)C=1Oc2c(C(=O)C=1)cc(NC(=O)C(OC)C1COCCC1)cc2	Z3088532433	85
O=C(N1CCN(C2CCC(C(C)C)CC2)CC1)c1cc2OC=CC(=O)c2cc1	Z1997074245	85
Fc1cc2OC(C(=O)NCC(CC)(CC)c3cc(OC)c(OC)cc3)=CC(=O)c2cc1	Z2073982884	85
O=C(N1CC2(N)CC(C1)CC2)C=1Oc2c(C(=O)C=1)cccc2	Z3831822474	85
O=C(Nc1cc2C(=O)C=COc2cc1)N1[C@]2(C)C[C@H](C1)CCC2	Z3599057873	85
Clc1cc2OC(C(=O)NC(COC)CCCC)=CC(=O)c2cc1	Z2372205832	85
O=C(N1CCC(N2c3c(cccc3)CCC2)CC1)c1cc2OC=CC(=O)c2cc1	Z1996452850	85
O=C(N1C[C@H]2OC(=O)N[C@H]2C1)C=1Oc2c(c(OC)ccc2)C(=O)C=1	Z4024810773	85
O=C(NC[C@H]1[C@H](c2ccccc2)CN(C)C1)C=1Oc2c(c(OC)ccc2)C(=O)C=1	Z3992392578	85
O=C(NCCC(C)(C)C)COC(=O)C=1Oc2c(c(OC)ccc2)C(=O)C=1	Z3865416730	85
O=C(Nc1cc2C(=O)C=COc2cc1)C1CN(C(=O)CC1)C1CC1	Z3583858398	85
O=C(NC1c2c(nccc2)CCC1)C=1Oc2c(c(OC)ccc2)C(=O)C=1	Z3874304573	85
Clc1cc2C(=O)C=C(c3onc(C4CN(CC5CCCCC5)C(=O)CC4)n3)Oc2cc1	Z2651716807	86
Clc1cc2C(=O)C=C(C(=O)N3C4C(c5nc[nH]c5CC4)CCC3)Oc2cc1	Z3584505543	86
O=C(N1CCC(O)(Cc2ncccc2)CC1)C1=C(C)C(=O)c2c(O1)cccc2	Z3203278881	86
Fc1cc2OC(C(=O)NCC(C(=O)OC)Cc3ccc(OCC)cc3)=CC(=O)c2cc1	Z2068222601	86
Fc1cc2C(=O)C=C(C(=O)N3CCC4(OC(C)(C)C(=O)N4)CC3)Oc2cc1	Z3756725591	86
O=C(N1CCC(C(=O)OCC)(COC)CC1)c1cc2OC=CC(=O)c2cc1	Z1994687112	86
Brc1cc2OC(C(=O)N3[C@H](CN)C[C@@H](OC)C3)=CC(=O)c2cc1	Z3829392819	86
O=C(N1CC(Cc2ccccc2)C(=O)CC1)C1=C(C)C(=O)c2c(O1)cccc2	Z3634016080	86
O=C(N(Cc1occc1)CC1OCCC1)C=1Oc2c(c(OC)ccc2)C(=O)C=1	Z3990785494	86
Fc1cc2C(=O)C=C(C(=O)N3C4C5(C(C)(C)C(C4)CC5)CC3)Oc2cc1	s_11____14597902____55582	87
Fc1cc2OC(C(=O)N3C(C(C)C)C4(C3)CCCCC4)=CC(=O)c2cc1	Z2305337664	87
Fc1cc2OC(C(=O)N3C4C(c5ncn(C)c5CC4)CCC3)=CC(=O)c2cc1	Z3584463637	87
Fc1cc2C(=O)C=C(C(=O)N3CCC4(C(C(=O)N5CCCC5)C4)CC3)Oc2cc1	Z1580543516	87
Fc1cc2OC(C(=O)N3CC4(C(=O)N5CCCC5)C(C3)COCC4)=CC(=O)c2cc1	Z2585764304	87
Clc1cc2C(=O)C=C(C(=O)N3CC4(C(OC)C3)CC4)Oc2cc1	Z3091907433	87
Fc1cc2OC(C(=O)N3CC4(OCC3)c3c(cccc3)CC4)=CC(=O)c2cc1	Z2073288462	87
Fc1cc2OC(C(=O)Nc3c(C)cc(C(=O)N4CC(C)CCC4)cc3)=CC(=O)c2cc1	Z2068350326	87
O=C(N1C(C)CC(C)C(CN)C1)C1=C(C)C(=O)c2c(O1)cccc2	Z3113849061	87
O=C(N[C@@H]1CN(C2CCCC2)CCC1)Nc1cc2C(=O)C=COc2cc1	Z3599058812	87
O=C(NC(C(=O)N1CCCCC1)CC)Nc1cc2C(=O)C=COc2cc1	Z3842752532	87
Clc1cc2C(=O)C=C(C(=O)NCC3OC4(CC(C)OC4)CC3)Oc2cc1	Z2876871956	88
Clc1cc2OC(C(=O)NCC3OCC4(CC3)CCOCC4)=CC(=O)c2cc1	Z2849755328	88
Clc1cc2OC(C(=O)N3CC(CCC)N(CCOC)CC3)=CC(=O)c2cc1	Z2373059330	88
Fc1cc2C(=O)C=C(C(=O)OC(C(=O)N(CC)C3CCCCC3)C)Oc2cc1	Z24269656	88
FC(F)(F)C=1Oc2c(C(=O)C=1)cc(NC(=O)[C@H](NC(=O)C)CC1CCC1)cc2	Z3088532893	88
O=C(C(C)(C)C)N1CC(COc2cc3C(=O)C=C(C)Oc3cc2)CCC1	Z3340024312	88
Clc1cc2OC(C(=O)N3[C@@H](CO)CC4(OCCO4)C3)=CC(=O)c2cc1	Z3713330015	88
O=C(N1CCC2(C(C)(C)NC(=O)O2)CC1)C1=C(C)C(=O)c2c(O1)cccc2	Z3706245286	88
O=C(NCC(N(C(=O)C=1Oc2c(C(=O)C=1)cccc2)C)C)[C@@H]1C(C)(C)C1	m_275592____14114856____14135622____13186678	88
Fc1cc2OC(C(=O)NCC3OC4(COCCC4)CC3)=CC(=O)c2cc1	Z3592802650	89
Clc1cc2OC(C(=O)N3C4(C(=O)OCC4)CCC3)=CC(=O)c2cc1	Z2372324030	89
Fc1cc2C(=O)C=C(C(=O)OCC(=O)NC(c3ccc(F)cc3)C3CCCC3)Oc2cc1	Z792955188	89
Fc1cc2C(=O)C=C(C(=O)NC3C4OCC5C4CC3C5)Oc2cc1	Z2822106954	89
Clc1cc2OC(C(=O)N[C@@]34C5(OC[C@@H]3C4)CCC5)=CC(=O)c2cc1	Z2963780719	89
Clc1cc2OC(C(=O)NC34COC(C3)CC4)=CC(=O)c2cc1	Z3647341405	89
Fc1cc2C(=O)C=C(C(=O)NC[C@@]34C(F)(F)[C@@H]3CCCO4)Oc2cc1	Z2675300234	89
O=C(NCCN1C[C@@H](O)CC1)C1=C(C)C(=O)c2c(O1)cccc2	Z3203659069	89
Clc1cc2OC(C(=O)N3C(C4OCCO4)CCC(C)C3)=CC(=O)c2cc1	Z3595854349	89
Clc1cc2C(=O)C=C(C(=O)N3CCC(CCOC)(c4onc(C5CCCC5)n4)CC3)Oc2cc1	Z2654325209	89
O=C(Nc1cc2C(=O)C=COc2cc1)N1CC2(OCC3(C(=O)OC)C2C3)C1	Z3599057704	89
O=C(OC)C(N(C(=O)C1=C(C)C(=O)c2c(O1)cccc2)CC1CC1)(CC)C	Z3085981454	89
Fc1cc2OC(C(=O)N[C@H]3[C@H](OCc4ccccc4)CCCC3)=CC(=O)c2cc1	Z2335322410	89
Clc1cc2OC(C(=O)NCC(OCCO)C(C)(C)C)=CC(=O)c2cc1	Z3626406860	89
O=C(NCC1(C)CN(C(=O)C=2Oc3c(C(=O)C=2)cccc3)CC1)COC	m_275592____14114962____14135622____13186224	89
O=C(NC(CN1CCC(C)CC1)C)c1cc2OC=CC(=O)c2cc1	Z2646234740	89
O=C(N(CCCC)CC)COc1cc2OC=C(c3ccc(OC)cc3)C(=O)c2cc1	Z1607287784	89
O=C(NCCN(C(=O)C=1Oc2c(C(=O)C=1)cccc2)C)[C@H]1OC(=O)CC1	m_275592____14114776____14135622____15862656	89
O=C(OCCC)C[C@@H](CNC(=O)c1cc2OC=CC(=O)c2cc1)CC(C)C	Z2484246493	89
Fc1cc2C(=O)C=C(C(=O)NC3(CNC(=O)OC(C)(C)C)C(C)CCCC3)Oc2cc1	Z1264556598	90
O=C(OC)[C@H]1N(C(=O)C2=C(C)C(=O)c3c(O2)cccc3)C[C@H](OCC)C1	Z3715833003	90
Clc1cc2C(=O)C=C(C(=O)OC3C(=O)N(c4c(OC)cccc4)CCC3)Oc2cc1	Z1223768991	90
O=C(NCC(O)C1OCCC1)Nc1cc2C(=O)C=COc2cc1	s_2430____13770670____12217594	90
Brc1cc2OC(C(=O)N3C(CCN)C(C)CCC3)=CC(=O)c2cc1	Z3829069805	90
TABLE I: TOP200 Ranked Chromones According to Secondary Positive Substructures from List of TOP200 Ranked Chromones According to Primary Positive Substructures
SMILES of Virtual Hit Molecule	Enamine ID	Rank
O=C(N1C(C2C(O)(C)CCCC2)CCC1)C=1Oc2c(c(OC)ccc2)C(=O)C=1	Z3991355122	1
Clc1cc2OC(C(=O)N3[C@@H]4[C@@](CO)(CCC3)CCCC4)=CC(=O)c2cc1	Z3711281072	1
Fc1cc2OC(C(=O)N3C4CC(O)(Cc5ccccc5)CC3CC4)=CC(=O)c2cc1	Z2184309377	2
Fc1cc2OC(C(=O)N3C(C4COCCC4)CC(O)C3)=CC(=O)c2cc1	Z2661917393	3
Fc1cc2OC(C(=O)NC(C(=O)OC)CC3c4c(cccc4)CCC3)=CC(=O)c2cc1	Z2073983633	3
O=C(Nc1cc2C(=O)C=COc2cc1)N1C(C2C(O)CCC(C)C2)CCC1	Z3176688857	3
Fc1cc2OC(C(=O)N3C[C@@]4(CO)[C@@H](C3)CCCC4)=CC(=O)c2cc1	Z3639515164	3
Fc1cc2OC(C(=O)N[C@]3(C(=O)OC)C(C)(C)[C@H](OCC)C3)=CC(=O)c2cc1	Z4094033893	3
Clc1cc2OC(C(=O)NCC(C)(C)C3(O)COCCC3)=CC(=O)c2cc1	Z2647274141	4
Brc1cc2OC(C(=O)N3[C@H]4[C@H](N)[C@@H](C3)C[C@@H]4O)=CC(=O)c2cc1	Z3829861385	5
Fc1cc2OC(C(=O)NC(C(=O)OC)C3CC(OC)CCC3)=CC(=O)c2cc1	Z2477118450	5
Clc1cc2OC(C(=O)NC3C(O)(COC)CCOC3)=CC(=O)c2cc1	Z3207493496	6
O=C(NC1C2(C(NCCO)C1)CCC2)C=1Oc2c(C(=O)C=1)cccc2	m_275030____14113586____14122416____14147280	6
Fc1cc2OC(C(=O)N3C(C)CCC4OC(C(=O)OC)CC34)=CC(=O)c2cc1	Z2077015534	6
O=C(OC)C1(C2(O)CN(C(=O)C=3Oc4c(C(=O)C=3)cccc4)CCC2)CCC1	Z2964520067	7
Clc1cc2C(=O)C=C(C(=O)N3C4C(O)CCC(C4)CC3)Oc2cc1	Z3584997642	7
Clc1cc2OC(C(=O)N3C[C@@]4(F)[C@@](CO)(C3)CCC4)=CC(=O)c2cc1	Z4025236971	7
O=C(NC1C2CC3(O)CC1CC(C3)C2)C1=C(C)C(=O)c2c(O1)cccc2	Z3627268901	7
O=C(NCC(O)(C)C1OCCCC1)C=1Oc2c(c(OC)ccc2)C(=O)C=1	Z3899416795	8
O=C(NC1CCC(O)(CCCC)CC1)C=1Oc2c(c(OC)ccc2)C(=O)C=1	Z3874127390	8
Fc1cc2OC(C(=O)N3C4(CC(O)C3)CCC4)=CC(=O)c2cc1	Z3628548877	8
Clc1cc2C(=O)C=C(C(=O)N3C4C(CO)C(C3)CCC4)Oc2cc1	Z3611187100	8
O=C(OC)[C@@]1(NC(=O)C2=C(C)C(=O)c3c(O2)cccc3)C(C)(C)[C@H](OCC)C1	Z4094031869	8
O=C(NC1CCC(O)(CCCC)CC1)C1=C(C)C(=O)c2c(O1)cccc2	Z3611618591	8
O=C(N1CC2C(C(=O)OCC)NC(C1)C2)C=1Oc2c(c(OC)ccc2)C(=O)C=1	Z3888810956	9
Fc1cc2OC(C(=O)NC[C@H]3N(C(OC(C)(C)C)=O)C[C@H](O)C3)=CC(=O)c2cc1	Z2083324423	9
O=C(OC)C(NC(=O)C1=C(C)C(=O)c2c(O1)cccc2)CC1NCCCC1	Z3386297162	9
Fc1cc2OC(C(=O)N3C4C(O)CCC(C)(C3)C4)=CC(=O)c2cc1	Z3591619525	9
Fc1cc2OC(C(=O)N3C4C(O)CCCC3CC4)=CC(=O)c2cc1	Z3605684966	9
O=C(NC1C2(CNCCC2)CCCC1)C=1Oc2c(c(OC)ccc2)C(=O)C=1	Z3888846233	10
O=C(N1C[C@H]2[C@@H](C1)CC[C@@H](O)C2)c1cc2OC=CC(=O)c2cc1	Z2643562146	10
Clc1cc2OC(C(=O)NC(C(O)C3CCCCC3)CO)=CC(=O)c2cc1	Z2915512464	10
O=C(NCC(O)(C)C1CCC(C)CC1)C1=C(C)C(=O)c2c(O1)cccc2	s_22____16504292____13952258	10
FC(F)C1CCC(NC(=O)C=2Oc3c(C(=O)C=2)ccc(F)c3)(C(=O)OC)CC1	Z3611191637	10
Clc1cc2OC(C(=O)N3[C@H](C(=O)OC)[C@H]4[C@@H](C3)CC4)=CC(=O)c2cc1	Z3603328357	10
Fc1cc2C(=O)C=C(C(=O)N3[C@]4(C(=O)OC)[C@H](CC3)CC4)Oc2cc1	Z3090867708	10
O=C(NCC(CO)Cc1cc(OC)cc(OC)c1)c1cc2OC=CC(=O)c2cc1	Z1997084228	10
Clc1cc2OC(C(=O)N3CCC4(C(O)CNC(=O)C4)CC3)=CC(=O)c2cc1	Z3715698020	10
O=C(N1C(C(=O)OC)CCC2(C1)CCC2)C=1Oc2c(c(OC)ccc2)C(=O)C=1	Z3897323010	11
O=C(Nc1cc2C(=O)C=COc2cc1)N1[C@H](C(=O)O)C[C@H]2[C@@H]1CCC2	Z3254555959	11
O=C(N1[C@@H]([C@H](O)CC1)c1c(OC)cccc1)C1=C(C)C(=O)c2c(O1)cccc2	Z3585820662	11
O=C(N(Cc1ccccc1)[C@H]1[C@H](O)CNC1)C=1Oc2c(c(OC)ccc2)C(=O)C=1	Z3888779761	11
Clc1cc2OC(C(=O)N3[C@@H]4[C@H](C5(C3)CCOCC5)CCC4)=CC(=O)c2cc1	Z2373329143	11
Clc1cc2OC(C(=O)N3C(C(=O)OC)CC4(C3)CCC4)=CC(=O)c2cc1	Z3625779712	11
Clc1cc2OC(C(=O)N3CC(CN4CC(O)CC4)CCC3)=CC(=O)c2cc1	Z2713267676	12
O=C(N1C2(CC(O)CC1)CC2)c1cc2OC=CC(=O)c2cc1	Z3608741100	12
Clc1cc2C(=O)C=C(C(=O)NC(C(=O)OC)CC3COCC3)Oc2cc1	Z3625797007	12
O=C(N1[C@@H]2[C@@H](CC3(OCCO3)CC2)CCC1)C1=C(C)C(=O)c2c(O1)cccc2	Z3610547741	12
O=C(NC1C(O)CN(CCOC)CC1)C=1Oc2c(C(=O)C=1)cccc2	m_275030____14113700____14122416____14148176	13
Clc1cc2OC(C(=O)NC[C@@H](O)CN3CCCCC3)=CC(=O)c2cc1	Z2779212098	13
O=C(N1C2([C@H](O)[C@H](O)C1)CCC2)C1=C(C)C(=O)c2c(O1)cccc2	Z4026881023	13
O=C(NC12C3(OC(C)(C1)C2)CCNCC3)C=1Oc2c(c(OC)ccc2)C(=O)C=1	Z3888822171	13
FC(F)(F)CCC1(O)CCN(C(=O)Nc2cc3C(=O)C=COc3cc2)CC1	Z3176691503	13
Fc1cc2C(=O)C=C(C(=O)N3[C@H](CC(=O)OC)[C@@H]4C[C@H]3CC4)Oc2cc1	s_11____16903418____55582	13
O=C(N1C2C(CO)C(C1)CCC2)C1=C(C)C(=O)c2c(O1)cccc2	Z3611183253	13
O=C(Nc1cc2C(=O)C=COc2cc1)N1CC2(C#N)C(C1)CCCCC2	Z3599057171	13
O=C(N1C2(CC(N)C1)CCCCC2)C=1Oc2c(c(OC)ccc2)C(=O)C=1	Z3888767667	14
Clc1cc2C(=O)C=C(C(=O)N3C4C(O)C5CC4C(C3)C5)Oc2cc1	Z1998317687	14
O=C(N1C2C(O)CCC(C)(C1)C2)C1=C(C)C(=O)c2c(O1)cccc2	Z3591625208	14
O=C(NCC1(O)C(C)CCC1)c1cc2OC=CC(=O)c2cc1	Z2232404424	14
O=C(NCC(O)CCC1CC1)c1cc2OC=CC(=O)c2cc1	Z3652073800	14
Fc1cc2C(=O)C=C(C(=O)N3C4C(C(=O)OC)CC(C3)CC4)Oc2cc1	Z2326786655	14
Fc1cc2OC(C(=O)N3C4(C(CO)CC3)CCOCC4)=CC(=O)c2cc1	Z4025349796	14
O=C(NCC12CC3(OC)CC(C1)CC(C3)C2)C=1Oc2c(c(OC)ccc2)C(=O)C=1	Z3907198120	14
O=C(NCCC1(O)CCN(c2ccccc2)CC1)c1cc2OC=CC(=O)c2cc1	Z2782940350	14
O=C(N1CC2(OC[C@H]3[C@@H]2C3)CCC1)C1=C(C)C(=O)c2c(O1)cccc2	Z3624312239	14
Clc1cc2OC(C(=O)N3CC(O)(CC#N)CC3)=CC(=O)c2cc1	Z2457682016	14
O=C(N1C(C2OCCC2)CC(C(=O)OC)CC1)C1=C(C)C(=O)c2c(O1)cccc2	Z3086856065	15
O=C(N1C(C2OCCC2)CC(C(=O)OC)CC1)c1cc2OC=CC(=O)c2cc1	Z2963269292	15
O=C(OC)C1(NC(=O)C=2Oc3c(c(OC)ccc3)C(=O)C=2)C2C(C2)CC1	m_22____15106204____16808382	15
O=C(Nc1cc2C(=O)C=COc2cc1)N1C(C(=O)O)CC(OC)CC1	m_272330____13770678____9701516	15
Clc1cc2C(=O)C=C(C(=O)N3C4(CC(N)C3)COCCC4)Oc2cc1	Z3521197007	15
O=C(Nc1cc2C(=O)C=COc2cc1)N1C(C(=O)O)C(C)(C)CCC1	m_272330____13770678____17522432	15
Fc1cc2C(=O)C=C(C(=O)N3C4(C(O)CC3)CSCC4)Oc2cc1	Z2676162492	15
Fc1cc2OC(C(=O)NC3CC4(N(C(OC(C)(C)C)=O)CC3)CCC4)=CC(=O)c2cc1	Z2228675612	15
O=C(N1[C@H]2[C@@](CO)(CC1)CCC2)c1cc2OC=CC(=O)c2cc1	Z2884193684	15
O=C(NC(CO)CC1CCCCC1)c1cc2OC=CC(=O)c2cc1	Z2358342028	15
Clc1cc2C(=O)C=C(C(=O)N3C(C(=O)CCC(=O)OC)CCC3)Oc2cc1	Z3209549898	15
O=C(Nc1cc2C(=O)C=COc2cc1)N1C2C3(C(C)(C)C(C2)CC3)CC1	s_2430____13770670____14597920	15
O=C(NC12C(N(CCCO)CC1)CCC2)C=1Oc2c(C(=O)C=1)cccc2	m_275030____14114316____14122416____14147082	16
F[C@H]1[C@H]2N(C(=O)C=3Oc4c(c(OC)ccc4)C(=O)C=3)C[C@H]([C@H]2C(=O)OC)C1	Z3913607040	16
O=C(Nc1cc2C(=O)C=COc2cc1)N1CC2(OC[C@H]3[C@@H]2C3)CCC1	Z3599058896	16
O=C(NCC(O)COc1cc2c(NC(=O)CC2)cc1)c1c2OC(c3ccccc3)=C(C)C(=O)c2ccc1	Z846268722	16
O=C(N1C(C(=O)OC)CCC(C(=O)OC)C1)C=1Oc2c(C(=O)C=1)cccc2	Z2718748279	16
Brc1cc2OC(C(=O)NCC(O)C3COCC3)=CC(=O)c2cc1	Z3844066743	16
Clc1cc2C(=O)C=C(C(=O)N(Cc3ccccc3)CC3(O)C(C)OCC3)Oc2cc1	Z1934850584	16
Brc1cc2OC(C(=O)N3C(C)(C)CCC(O)C3)=CC(=O)c2cc1	Z4094634237	16
Fc1cc2C(=O)C=C(C(=O)N(CC3OCCC3)C3CCC(C)CC3)Oc2cc1	Z1265406108	16
FC(F)(F)CCC(O)(CNC(=O)C=1Oc2c(c(OC)ccc2)C(=O)C=1)CC	Z3992739608	17
O=C(N1CC2(C(CO)C1)CCNCC2)C=1Oc2c(c(OC)ccc2)C(=O)C=1	Z3889406584	17
O=C(Nc1cc2C(=O)C=COc2cc1)N1CC2(C(O)CC1)CCOCC2	Z3599058310	17
O=C(N1[C@H]2[C@H](O)CC[C@H]2CC1)c1cc2OC=CC(=O)c2cc1	Z2723095745	17
FC(F)(F)CCC(O)(CNC(=O)c1cc2OC=CC(=O)c2cc1)CC	Z2964057252	17
O=C(N1[C@H]2[C@H](O)C[C@@H](C1)C2)C1=C(C)C(=O)c2c(O1)cccc2	Z3613080393	17
O=C(N1CCC2(C(CN)CCC2)CC1)C=1Oc2c(c(OC)ccc2)C(=O)C=1	Z3888576763	17
Clc1cc2C(=O)C=C(C(=O)N3[C@H](CC(=O)OC)CC4(C3)CC4)Oc2cc1	Z3594536999	17
Fc1cc2OC(C(=O)N3C4(CO)CC(C3)CCC4)=CC(=O)c2cc1	Z3590163460	17
O=C(NCCC1C2CC(C1)CC2)C=1Oc2c(c(OC)ccc2)C(=O)C=1	s_22____2081372____16808382	17
O=C(N1CC(O)(Cc2onc(C(C)C)n2)CCC1)c1c2OC(c3ccccc3)=C(C)C(=O)c2ccc1	Z2653912141	18
O=C(OC)C(NC(=O)C1=C(C)C(=O)c2c(O1)cccc2)C1c2c(cccc2)CC1	Z3612302150	18
FC(F)(F)C(NC(=O)C=1Oc2c(c(OC)ccc2)C(=O)C=1)CC1NCCCC1	Z3889056007	18
Fc1cc2C(=O)C=C(C(=O)N(CCCC)[C@H]3[C@H](OC)CCCC3)Oc2cc1	Z2325379227	18
Clc1cc2C(=O)C=C(C(=O)N3C(COC)(C4CC4)CCC3)Oc2cc1	Z1967607962	18
Fc1cc2C(=O)C=C(C(=O)N3C4(CC(C(=O)OC)C3)CCOCC4)Oc2cc1	Z3762702238	18
O=C(NC1C2(C(OC)C1C)CCC2)C=1Oc2c(c(OC)ccc2)C(=O)C=1	Z3990945526	18
O=C(Nc1cc2C(=O)C=COc2cc1)N1CC2C(C1)CCC(N(C)C)C2	Z3176691424	18
Brc1cc2C(=O)C=C(C(=O)N3[C@H](CO)C[C@H]4[C@@H]3CCC4)Oc2cc1	Z3588358716	18
Brc1cc2OC(C(=O)N3[C@@H]4[C@H](COC)C[C@H]3CC4)=CC(=O)c2cc1	Z3988844407	18
O=C(NCC1(O)c2c(cc(OC)cc2)CC1)C=1Oc2c(c(OC)ccc2)C(=O)C=1	Z3892784844	19
O=C(NCC1(O)c2c(ccc(OC)c2)CC1)C1=C(C)C(=O)c2c(O1)cccc2	Z3892774427	19
O=C(NC1C2(N(C(=O)C=3Oc4c(C(=O)C=3)cccc4)CC1)CCC2)CO	m_275592____15865720____15841508____14129018	19
O=C(N1C2CN(C)C(=O)CC1CCC2)C=1Oc2c(c(OC)ccc2)C(=O)C=1	Z3992788779	19
O=C(N1C[C@@H](CO)[C@H](C2CCOCC2)C1)C1=C(C)C(=O)c2c(O1)cccc2	Z3911819863	19
O=C(Nc1cc2C(=O)C=COc2cc1)N1[C@@H](COC)C[C@@H](O)C1	Z3176690097	19
O=C(N1C2C(OC)CCC1C(OC)CC2)C1=C(C)C(=O)c2c(O1)cccc2	Z3742277119	19
O=C(NC12C3(OC(CO)(C1)C2)CCC3)c1cc2OC=CC(=O)c2cc1	Z3651603058	19
FC(F)(F)C(O)C1N(C(=O)C2=C(C)C(=O)c3c(O2)cccc3)CCCC1	Z3202640551	19
O=C(NCC1(C)C(C2CC2)OCC1)C=1Oc2c(c(OC)ccc2)C(=O)C=1	Z3990992909	19
O(C(C)(C)C)C(=O)N1C2C(CNC(=O)c3cc4OC=CC(=O)c4cc3)CC1CC2	Z3640675444	19
FC1(F)C2(C1)CC(CNC(=O)C=1Oc3c(c(OC)ccc3)C(=O)C=1)CC2	Z3992785722	19
O=C(N1CC2(C(CO)C1)CCOCC2)c1cc2OC=CC(=O)c2cc1	Z3611364130	19
Brc1cc2OC(C(=O)N3C[C@@H]4[C@H](OC)CC[C@@H]4C3)=CC(=O)c2cc1	Z3896194510	19
O=C(N1CC2C(C(=O)OC)CC(C1)CC2)C1=C(C)C(=O)c2c(O1)cccc2	Z3911199173	20
O=C(N1[C@@H]2[C@H](CN)C[C@H]1CC2)C=1Oc2c(c(OC)ccc2)C(=O)C=1	Z3889129523	20
O=C(NC[C@]12[C@H](NCC1)CCC2)C=1Oc2c(c(OC)ccc2)C(=O)C=1	Z3888445660	20
O=C(OC1C(=O)N(C2CCCCC2)CC1)C=1Oc2c(c(OC)ccc2)C(=O)C=1	Z3865419285	20
Fc1cc2OC(C(=O)N3CC(F)(C(=O)OC)C(C4CC4)C3)=CC(=O)c2cc1	Z4112550438	20
FC1(F)CCC(OCCO)(CNC(=O)c2cc3OC=CC(=O)c3cc2)CC1	Z2718511576	20
O=C(CC(O)CC)N1CC(NC(=O)C=2Oc3c(C(=O)C=2)cccc3)(C)C1	m_275592____15865080____14135622____15859710	20
O=C(NC1CN(C(=O)C=2Oc3c(C(=O)C=2)cccc3)CC(C)(C)C1)CO	m_275592____15865446____15841508____14129018	20
O=C(Nc1cc2C(=O)C=COc2cc1)N1CC2(OC(CC)C1)COCCC2	Z3176688807	20
FC(F)C1CCC(OC)(CNC(=O)C2=C(C)C(=O)c3c(O2)cccc3)CC1	Z3086219099	20
Fc1cc2C(=O)C=C(C(=O)N3C(C4(OCCC4)C3)C3CC3)Oc2cc1	Z2323886988	20
O=C(CNC(=O)C=1Oc2c(c(OC)ccc2)C(=O)C=1)[C@H]1C[C@@H](C)CCC1	Z4094712227	20
O=C(CC)N1CC(O)(C(NC(=O)C=2Oc3c(C(=O)C=2)cccc3)C)C1	m_275592____15865374____14135622____13186202	20
O=C(N1CCN([C@H]2[C@@H]3C[C@H](C2)CC3)CC1)C=1Oc2c(c(OC)ccc2)C(=O)C=1	Z3907478285	21
O=C(NC1C(C(=O)OC)CCNCC1)C1=C(C)C(=O)c2c(O1)cccc2	Z3700223928	21
O=C(NC12COC(C1)CCC2)C=1Oc2c(c(OC)ccc2)C(=O)C=1	s_22____15149284____16808382	21
Fc1c(C)ccc(C(NC(=O)c2cc3OC=CC(=O)c3cc2)C(O)C2CC2)c1	Z3625636069	21
O=C(NCC1C2C1CN(CCCO)C2)C=1Oc2c(C(=O)C=1)cccc2	m_275030____14114272____14122416____14147082	21
O=C(OC)C1(C2CCOCC2)CN(C(=O)C2=C(C)C(=O)c3c(O2)cccc3)CC1	Z3596888886	21
O=C(OC(C)(C)C)NC(C)C1N(C(=O)c2cc3OC=CC(=O)c3cc2)CCCC1	Z1994304496	21
O=C(N(CC1(O)CCOCC1)C)C=1Oc2c(c(OC)ccc2)C(=O)C=1	Z3991096634	22
O=C(Nc1cc2C(=O)C=COc2cc1)N1CCC(c2c(OC)cccc2)CCC1	Z3176690792	22
O=C(OC)[C@H]1CN(C(=O)c2cc3OC=CC(=O)c3cc2)C[C@@H](C(C)(C)C)C1	Z3623171520	22
O=C(N1CCC(NCC(C)C)(CO)CC1)c1cc2OC=CC(=O)c2cc1	Z2914631467	22
O=C(OC)CC1CN(C(=O)C=2Oc3c(C(=O)C=2)cccc3)C2(C1)CCOCC2	Z3909823022	22
Clc1cc2C(=O)C=C(C(=O)N3C(CO)(C)CC(OC)C3)Oc2cc1	Z2783244495	22
O=C(N1CCC(NCC2CC2)(CO)CC1)C1=C(C)C(=O)c2c(O1)cccc2	Z3985743823	22
Clc1cc2C(=O)C=C(C(=O)N3C[C@@H](C(=O)OC)[C@H](C(C)C)C3)Oc2cc1	Z3714385651	22
O=C(Nc1cc2C(=O)C=COc2cc1)N1C[C@H]2[C@@H](C(C)(C)CC1)OCC2	Z3599057358	22
O=C(OC(C)(C)C)N[C@H]1[C@@H]2N(C(=O)C=3Oc4c(C(=O)C=3)cccc4)CC[C@@H]2CC1	Z3917261980	22
O=C(N1C2(c3sccc3)C(CC1)CC2)C=1Oc2c(c(OC)ccc2)C(=O)C=1	Z3992774833	22
O=C(N(CCC1N(C)CCCC1)C)C=1Oc2c(c(OC)ccc2)C(=O)C=1	s_22____6008902____16808382	22
Clc1cc2OC(C(=O)N3C(C(C)C)CC(N4CCCC4)C3)=CC(=O)c2cc1	Z3371002165	22
O=C(NC(C)C1CN(C2CCC2)CCC1)C1=C(C)C(=O)c2c(O1)cccc2	Z3083610509	22
O=C(NC1(CO)CN(C(=O)C=2Oc3c(C(=O)C=2)cccc3)C1)CCCC	m_275592____15865366____13187034____14129018	22
O=C(N1[C@@H]2[C@H]([C@H](OC)C1)COC2)C=1Oc2c(c(OC)ccc2)C(=O)C=1	Z3992784737	22
O=C(NC12COC(CN)(CC1)CC2)C=1Oc2c(c(OC)ccc2)C(=O)C=1	m_240690____15266586____16808398	23
O=C(C)N1C[C@@H]2[C@@H](N(C(=O)C=3Oc4c(c(OC)ccc4)C(=O)C=3)CC2)CC1	Z4026023629	23
FC(F)(F)CN1C(=O)C(Oc2cc3OC=C(c4ccc(OC)cc4)C(=O)c3cc2)CCC1	Z1607286671	23
O=C(N(Cc1ccccc1)CC1(O)c2c(cccc2)CC1)c1cc2OC=CC(=O)c2cc1	Z1997225580	23
O=C(N[C@H]1[C@@H]2[C@@](C(C)C)(C2)CC1)C=1Oc2c(c(OC)ccc2)C(=O)C=1	Z4078608565	23
O=C(N1[C@H](CO)C[C@@H]2OCC[C@H]12)c1cc2OC=CC(=O)c2cc1	Z3206125610	23
O=C(N1[C@@H](CO)C[C@@H](C(C)(C)C)CC1)C=1Oc2c(c(OC)ccc2)C(=O)C=1	Z4095249742	24
O=C(N1CC2(CSCC2)CCC1)C=1Oc2c(c(OC)ccc2)C(=O)C=1	Z3992200523	24
O=C(CO)N1C2CC(CNC(=O)C=3Oc4c(C(=O)C=3)cccc4)(OC2)C1	m_275592____15865162____14135622____15855972	24
O=C(N1CC2(OCC1)CNCCC2)C=1Oc2c(c(OC)ccc2)C(=O)C=1	Z3888620156	24
O=C(CO)N1C(C)C(NC(=O)C=2Oc3c(C(=O)C=2)cccc3)C(C)CC1	m_275592____15865684____14135622____15855972	24
O(C(C)(C)C)C(=O)[C@@H]1[C@H](NC(=O)C=2Oc3c(c(OC)ccc3)C(=O)C=2)CCC1	Z3992757776	24
FC(F)(F)[C@H]1C[C@@H](CNC(=O)C=2Oc3c(c(OC)ccc3)C(=O)C=2)NC1	Z3889014326	24
O(C)c1ccc(C=2C(=O)c3c(c(CCN4C(=O)CC(C(C)(C)C)C4)c(O)cc3)OC=2)cc1	Z1651521127	25
O=C1C(c2ccccc2)=C(C)Oc2c(CCN3C(=O)CC(C(C)(C)C)C3)c(O)ccc12	Z1651521302	25
O=C(NC(CO)C1c2c(cccc2)CC1)C=1Oc2c(c(OC)ccc2)C(=O)C=1	Z3888224047	25
Fc1c(O)cc(C2CN(C(=O)C=3Oc4c(c(OC)ccc4)C(=O)C=3)CCC2)cc1	Z3888946014	25
O=C(NC1CN(C)C2(C1)CCOCC2)C=1Oc2c(c(OC)ccc2)C(=O)C=1	Z3992785406	25
O=C(N)CC1N(C(=O)C=2Oc3c(c(OC)ccc3)C(=O)C=2)CC(C)(C)C1	s_22____16809806____16808382	25
O=C(N1C(C)C(C(=O)N)CCC1C)C=1Oc2c(c(OC)ccc2)C(=O)C=1	s_22____11945900____16808382	25
O=C(CO)N1CC2C(NC(=O)C=3Oc4c(C(=O)C=3)cccc4)CC2C1	m_275592____15865142____14135622____15855972	25
O=C(NC1CN(C(=O)C=2Oc3c(C(=O)C=2)cccc3)C(C)C1)C(O)(C)C	m_275592____14115192____14135622____15857148	25
O=C(CO)N1CC(C2(NC(=O)C=3Oc4c(C(=O)C=3)cccc4)CC2)CC1	m_275592____15865248____14135622____15855972	25
O=C(NC1C2C(C1)CNC2)C=1Oc2c(c(OC)ccc2)C(=O)C=1	Z3888577151	25
Fc1cc2C(=O)C=C(C(=O)N(Cc3c(OC)cc(OC)cc3)CC3CCC3)Oc2cc1	Z2012113257	25
O=C(COc1cc2OC=C(c3ccc(OC)cc3)C(=O)c2cc1)N1C(C2CC2)COCC1	Z1607287591	25
O=C(N1CC2(OCC(C(=O)OC)C2)C1)C=1Oc2c(c(OC)ccc2)C(=O)C=1	Z3896573403	25
Fc1cc2OC(C(=O)OC(C(=O)N(Cc3ccc(OC)cc3)C)C(C)C)=CC(=O)c2cc1	Z2081186863	25
O=C(N1CC2(OC(C)(C)C(=O)N2)CCC1)c1cc2OC=CC(=O)c2cc1	Z3651337353	25
O=C(CC(C)C)N1CC(NC(=O)C=2Oc3c(c(OC)ccc3)C(=O)C=2)CCC1	Z3874170698	26
O=C(O)CC(CNC(=O)C=1Oc2c(c(OC)ccc2)C(=O)C=1)C1CC1	s_269946____12116214____16808394	26
O=C(N1CC(C(=O)N2CCNCC2)CCC1)C=1Oc2c(c(OC)ccc2)C(=O)C=1	Z3864007472	26
O=C(N(C)C1(CN)CCCCC1)C=1Oc2c(c(OC)ccc2)C(=O)C=1	Z3888403320	26
O=C(NC(C1OCCC1)C1CCC1)C=1Oc2c(c(OC)ccc2)C(=O)C=1	Z3992643396	26
Brc1cc2C(=O)C=C(C(=O)N3CCC(COC)CCC3)Oc2cc1	Z2356215202	26
O=C(N1C(C(O)c2ccc(OC)cc2)CCC1)c1cc2OC=CC(=O)c2cc1	Z1997213384	27
O=C(OC)CC1C(C)(C)CN(C(=O)Nc2cc3C(=O)C=COc3cc2)C1	Z3842752608	27
O=C(N(CCOC)C1CC(C)CC1)C=1Oc2c(c(OC)ccc2)C(=O)C=1	Z3991152655	27
O=C(COC)N1CC(C(NC(=O)C=2Oc3c(C(=O)C=2)cccc3)C)CC1	m_275592____14114984____13186896____14129018	27
O=C(C(NC(=O)C=1Oc2c(c(OC)ccc2)C(=O)C=1)C(C)C)N1CCCCC1	Z3876104831	28
O=C(N1CC2(c3c(ccc(O)c3)C1)CC2)C=1Oc2c(c(OC)ccc2)C(=O)C=1	Z3992007795	28
O=C(C)N1CCC(NC(=O)C=2Oc3c(C(=O)C=2)cccc3)(COC)CC1	m_275592____15865116____14135622____13186206	28
O=C(N1CC2=C(NC(=O)CC2)CC1)C=1Oc2c(c(OC)ccc2)C(=O)C=1	Z3992512941	28
O=C(N1C(CC(C)C)CN(C)CC1)C=1Oc2c(c(OC)ccc2)C(=O)C=1	Z3992735631	28
O=C(C(OC(=O)c1cc2OC=CC(=O)c2cc1)C(C)C)N1CCCCC1	Z1996437517	28
O=C(N1c2c(cccc2)CC(CCN)C1)C=1Oc2c(c(OC)ccc2)C(=O)C=1	Z3888457367	28
O=C(NC(C(N)C)CCc1ccccc1)C=1Oc2c(c(OC)ccc2)C(=O)C=1	Z3888738949	28
O=C(C(NC(=O)C1=C(C)C(=O)c2c(O1)cccc2)C(C)C)N1CCCCC1	Z3867509004	28
O=C(NC(CC1COCC1)C)C=1Oc2c(c(OC)ccc2)C(=O)C=1	Z3990785838	28
O=C(NC1CCN(C(=O)c2c(O)cccc2)CC1)c1cc2OC=CC(=O)c2cc1	Z1996766199	28
O=C(N1C(C)CC(N2CCCC2)C1)C=1Oc2c(c(OC)ccc2)C(=O)C=1	Z3991898636	29
O=C(NCCc1c(O)cc(OC)cc1)c1cc2OC=CC(=O)c2cc1	Z1997175106	30
TABLE J: TOP200 Ranked Chromones According to Secondary Positive Substructures from List of TOP500 Ranked Chromones According to Primary Positive Substructures
SMILES of Virtual Hit Molecule	Enamine ID	Rank
Clc1cc2C(=O)C=C(C(=O)NCC3(Cc4ccc(F)cc4)C(O)CCC3)Oc2cc1	Z1867056843	1
O=C(N1C(C2C(O)(C)CCCC2)CCC1)C=1Oc2c(c(OC)ccc2)C(=O)C=1	Z3991355122	2
Clc1cc2OC(C(=O)N3[C@@H]4[C@@](CO)(CCC3)CCCC4)=CC(=O)c2cc1	Z3711281072	2
Fc1cc2OC(C(=O)N3C4CC(O)(Cc5ccccc5)CC3CC4)=CC(=O)c2cc1	Z2184309377	3
Fc1cc2OC(C(=O)N3C(C4COCCC4)CC(O)C3)=CC(=O)c2cc1	Z2661917393	4
Fc1cc2OC(C(=O)NC(C(=O)OC)CC3c4c(cccc4)CCC3)=CC(=O)c2cc1	Z2073983633	4
O=C(Nc1cc2C(=O)C=COc2cc1)N1C(C2C(O)CCC(C)C2)CCC1	Z3176688857	4
Fc1cc2OC(C(=O)N3C[C@@]4(CO)[C@@H](C3)CCCC4)=CC(=O)c2cc1	Z3639515164	4
Fc1cc2OC(C(=O)N[C@]3(C(=O)OC)C(C)(C)[C@H](OCC)C3)=CC(=O)c2cc1	Z4094033893	4
O=C(NCCC1(O)C2CC(C1)CC2)C1=C(C)C(=O)c2c(O1)cccc2	Z3201192963	4
Clc1cc2OC(C(=O)NCC(C)(C)C3(O)COCCC3)=CC(=O)c2cc1	Z2647274141	5
Clc1cc2C(=O)C=C(C(=O)NC3C4(C(OCC)C3)OCCC4)Oc2cc1	Z1675995033	5
Brc1cc2OC(C(=O)N3[C@H]4[C@H](N)[C@@H](C3)C[C@@H]4O)=CC(=O)c2cc1	Z3829861385	6
Fc1cc2OC(C(=O)NC(C(=O)OC)C3CC(OC)CCC3)=CC(=O)c2cc1	Z2477118450	6
Clc1cc2OC(C(=O)NC3C(O)(COC)CCOC3)=CC(=O)c2cc1	Z3207493496	7
O=C(NC1C2(C(NCCO)C1)CCC2)C=1Oc2c(C(=O)C=1)cccc2	m_275030____14113586____14122416____14147280	7
Fc1cc2OC(C(=O)N3C(C)CCC4OC(C(=O)OC)CC34)=CC(=O)c2cc1	Z2077015534	7
O=C(OC)C1(C2(O)CN(C(=O)C=3Oc4c(C(=O)C=3)cccc4)CCC2)CCC1	Z2964520067	8
Clc1cc2C(=O)C=C(C(=O)N3C4C(O)CCC(C4)CC3)Oc2cc1	Z3584997642	8
Clc1cc2OC(C(=O)N3C[C@@]4(F)[C@@](CO)(C3)CCC4)=CC(=O)c2cc1	Z4025236971	8
O=C(NC1C2CC3(O)CC1CC(C3)C2)C1=C(C)C(=O)c2c(O1)cccc2	Z3627268901	8
Clc1cc2C(=O)C=C(C(=O)NC3(CO)C4CC5CC3CC(C4)C5)Oc2cc1	Z2350122021	8
O=C(O)C(NC(=O)C1=C(C)C(=O)c2c(O1)cccc2)CCC(C)(C)C	Z3523347127	8
O=C(N)CC1CC2C(CN(C(=O)C3=C(C)C(=O)c4c(O3)cccc4)CC2)CC1	Z3907269012	8
Clc1cc2OC(C(=O)N3CC4C5N(CC4C3)CCCC5)=CC(=O)c2cc1	Z2372210402	8
Fc1cc2OC(C(=O)NCC3OC4(COCCC4)CC3)=CC(=O)c2cc1	Z3592802650	8
O=C(NCC(O)(C)C1OCCCC1)C=1Oc2c(c(OC)ccc2)C(=O)C=1	Z3899416795	9
O=C(NC1CCC(O)(CCCC)CC1)C=1Oc2c(c(OC)ccc2)C(=O)C=1	Z3874127390	9
Fc1cc2OC(C(=O)N3C4(CC(O)C3)CCC4)=CC(=O)c2cc1	Z3628548877	9
Clc1cc2C(=O)C=C(C(=O)N3C4C(CO)C(C3)CCC4)Oc2cc1	Z3611187100	9
O=C(OC)[C@@]1(NC(=O)C2=C(C)C(=O)c3c(O2)cccc3)C(C)(C)[C@H](OCC)C1	Z4094031869	9
O=C(NC1CCC(O)(CCCC)CC1)C1=C(C)C(=O)c2c(O1)cccc2	Z3611618591	9
O=C(N1CC2C(C(=O)OCC)NC(C1)C2)C=1Oc2c(c(OC)ccc2)C(=O)C=1	Z3888810956	10
Fc1cc2OC(C(=O)NC[C@H]3N(C(OC(C)(C)C)=O)C[C@H](O)C3)=CC(=O)c2cc1	Z2083324423	10
O=C(OC)C(NC(=O)C1=C(C)C(=O)c2c(O1)cccc2)CC1NCCCC1	Z3386297162	10
Fc1cc2OC(C(=O)N3C4C(O)CCC(C)(C3)C4)=CC(=O)c2cc1	Z3591619525	10
Fc1cc2OC(C(=O)N3C4C(O)CCCC3CC4)=CC(=O)c2cc1	Z3605684966	10
O=C(N1CC(C23NCCC2CC3)CCC1)C1=C(C)C(=O)c2c(O1)cccc2	Z3138225322	10
O=C(NC(C(=O)O)C1(OC)CCC1)Nc1cc2C(=O)C=COc2cc1	m_272330____13770678____14729624	10
Clc1cc2OC(C(=O)N3C4(C(=O)OC)COC(C3)C4)=CC(=O)c2cc1	Z3092954332	10
Clc1cc2C(=O)C=C(C(=O)NCC3OC4(CC(C)OC4)CC3)Oc2cc1	Z2876871956	10
O=C(NC1C2(CNCCC2)CCCC1)C=1Oc2c(c(OC)ccc2)C(=O)C=1	Z3888846233	11
O=C(N1C[C@H]2[C@@H](C1)CC[C@@H](O)C2)c1cc2OC=CC(=O)c2cc1	Z2643562146	11
Clc1cc2OC(C(=O)NC(C(O)C3CCCCC3)CO)=CC(=O)c2cc1	Z2915512464	11
O=C(NCC(O)(C)C1CCC(C)CC1)C1=C(C)C(=O)c2c(O1)cccc2	s_22____16504292____13952258	11
FC(F)C1CCC(NC(=O)C=2Oc3c(C(=O)C=2)ccc(F)c3)(C(=O)OC)CC1	Z3611191637	11
Clc1cc2OC(C(=O)N3[C@H](C(=O)OC)[C@H]4[C@@H](C3)CC4)=CC(=O)c2cc1	Z3603328357	11
Fc1cc2C(=O)C=C(C(=O)N3[C@]4(C(=O)OC)[C@H](CC3)CC4)Oc2cc1	Z3090867708	11
O=C(NCC(CO)Cc1cc(OC)cc(OC)c1)c1cc2OC=CC(=O)c2cc1	Z1997084228	11
Clc1cc2OC(C(=O)N3CCC4(C(O)CNC(=O)C4)CC3)=CC(=O)c2cc1	Z3715698020	11
Fc1cc2OC(C(=O)N3CC(C4N(C(OC(C)(C)C)=O)CCC4)CCC3)=CC(=O)c2cc1	Z2069207372	11
O=C(NCCC1(O)CN(C(=O)C=2Oc3c(C(=O)C=2)cccc3)C1)CO	m_275592____15865156____15841508____14129018	11
Fc1cc2OC(C(=O)NC3CC4(OC)CC(C3)CCC4)=CC(=O)c2cc1	Z3742789920	11
O=C(N1C(C)CCC2C1CCCC2)c1cc2OC=CC(=O)c2cc1	Z3648701483	11
Clc1cc2C(=O)C=C(c3onc(C4CN(CC5CCCCC5)C(=O)CC4)n3)Oc2cc1	Z2651716807	11
Fc1cc2C(=O)C=C(C(=O)N3C4C5(C(C)(C)C(C4)CC5)CC3)Oc2cc1	s_11____14597902____55582	11
Clc1cc2OC(C(=O)N3C4(C(=O)OCC4)CCC3)=CC(=O)c2cc1	Z2372324030	11
O=C(N1C(C(=O)OC)CCC2(C1)CCC2)C=1Oc2c(c(OC)ccc2)C(=O)C=1	Z3897323010	12
O=C(Nc1cc2C(=O)C=COc2cc1)N1[C@H](C(=O)O)C[C@H]2[C@@H]1CCC2	Z3254555959	12
O=C(N1[C@@H]([C@H](O)CC1)c1c(OC)cccc1)C1=C(C)C(=O)c2c(O1)cccc2	Z3585820662	12
O=C(N(Cc1ccccc1)[C@H]1[C@H](O)CNC1)C=1Oc2c(c(OC)ccc2)C(=O)C=1	Z3888779761	12
Clc1cc2OC(C(=O)N3[C@@H]4[C@H](C5(C3)CCOCC5)CCC4)=CC(=O)c2cc1	Z2373329143	12
Clc1cc2OC(C(=O)N3C(C(=O)OC)CC4(C3)CCC4)=CC(=O)c2cc1	Z3625779712	12
Fc1cc2OC(C(=O)N3C(C(=O)OC)(COC)CCCC3)=CC(=O)c2cc1	Z2817958473	12
O=C(N1CC2(c3c(cccc3)CCC2)CCC1)c1cc2OC=CC(=O)c2cc1	Z1997073523	12
Clc1cc2C(=O)C=C(C(=O)N3C4(C5N(CC3)CCC5)CC(N)C4)Oc2cc1	Z3040124420	12
Clc1cc2C(=O)C=C(C(=O)N3[C@@H]4[C@H](CO)C[C@H]3CC4)Oc2cc1	Z3633655835	12
Fc1cc2C(=O)C=C(C(=O)N3C(C(=O)OCC)(Cc4ccccc4)CCC3)Oc2cc1	Z1848666065	12
Fc1cc2OC(C(=O)N3C(C(C)C)C4(C3)CCCCC4)=CC(=O)c2cc1	Z2305337664	12
Clc1cc2OC(C(=O)N3CC(CN4CC(O)CC4)CCC3)=CC(=O)c2cc1	Z2713267676	13
O=C(N1C2(CC(O)CC1)CC2)c1cc2OC=CC(=O)c2cc1	Z3608741100	13
Clc1cc2C(=O)C=C(C(=O)NC(C(=O)OC)CC3COCC3)Oc2cc1	Z3625797007	13
O=C(N1[C@@H]2[C@@H](CC3(OCCO3)CC2)CCC1)C1=C(C)C(=O)c2c(O1)cccc2	Z3610547741	13
Brc1cc2C(=O)C=C(C(=O)N3CC4C(O)CC(C3)C4)Oc2cc1	Z3855298058	13
Clc1cc2OC(C(=O)N3[C@@H](CN(C)C)C[C@@H](O)C3)=CC(=O)c2cc1	Z4026849870	13
O=C(CNc1cc2C(=O)C=COc2cc1)N1C2C(CCC1)CCCC2	Z3341100133	13
O=C(NC1CC2(NCC1)CCCCC2)C1=C(C)C(=O)c2c(O1)cccc2	Z3134355992	13
Fc1cc2OC(C(=O)NC3C4(C(=O)OC)C(C4)CC3)=CC(=O)c2cc1	Z4027646108	13
Fc1cc2C(=O)C=C(C(=O)NC3C4(C(=O)OC)CC(C3)CC4)Oc2cc1	Z3761566379	13
Fc1cc2OC(C(=O)NC3C4CC(C(=O)OC)CC3COC4)=CC(=O)c2cc1	Z4087613549	13
Clc1cc2C(=O)C=C(C(=O)NC34C5(OC(CO)(C3)C4)COC5)Oc2cc1	Z3651677446	13
O=C(N1CC23C(C1)(CNC2)CCCC3)C1=C(C)C(=O)c2c(O1)cccc2	Z3139577253	13
Clc1cc2C(=O)C=C(C(=O)N3C4C(c5nc[nH]c5CC4)CCC3)Oc2cc1	Z3584505543	13
Fc1cc2OC(C(=O)N3C4C(c5ncn(C)c5CC4)CCC3)=CC(=O)c2cc1	Z3584463637	13
O=C(NC1C(O)CN(CCOC)CC1)C=1Oc2c(C(=O)C=1)cccc2	m_275030____14113700____14122416____14148176	14
Clc1cc2OC(C(=O)NC[C@@H](O)CN3CCCCC3)=CC(=O)c2cc1	Z2779212098	14
O=C(N1C2([C@H](O)[C@H](O)C1)CCC2)C1=C(C)C(=O)c2c(O1)cccc2	Z4026881023	14
O=C(NC12C3(OC(C)(C1)C2)CCNCC3)C=1Oc2c(c(OC)ccc2)C(=O)C=1	Z3888822171	14
FC(F)(F)CCC1(O)CCN(C(=O)Nc2cc3C(=O)C=COc3cc2)CC1	Z3176691503	14
Fc1cc2C(=O)C=C(C(=O)N3[C@H](CC(=O)OC)[C@@H]4C[C@H]3CC4)Oc2cc1	s_11____16903418____55582	14
O=C(N1C2C(CO)C(C1)CCC2)C1=C(C)C(=O)c2c(O1)cccc2	Z3611183253	14
O=C(Nc1cc2C(=O)C=COc2cc1)N1CC2(C#N)C(C1)CCCCC2	Z3599057171	14
Clc1cc2OC(C(=O)NC3(CO)C4C(C4)CCC3)=CC(=O)c2cc1	s_22____15780462____11355434	14
O=C(Nc1cc2C(=O)C=COc2cc1)[C@@]12[C@@H](NC(=O)C1)CCCC2	Z3090983384	14
Fc1cc2C(=O)C=C(C(=O)NC3(C)C(C(=O)OC)CCCC3)Oc2cc1	Z1580144559	14
Clc1cc2OC(C(=O)NCC(CO)CC3CCOCC3)=CC(=O)c2cc1	Z2373267259	14
Brc1cc2OC(C(=O)N3C[C@H]4N(C[C@H](O)C4)CC3)=CC(=O)c2cc1	Z3985924283	14
Clc1cc2OC(C(=O)N[C@@]34[C@@H](NC(=O)C3)CCCC4)=CC(=O)c2cc1	Z2966656777	14
FC(F)(F)C1CC(O)(CNC(=O)Nc2cc3C(=O)C=COc3cc2)CCC1	Z3176688412	14
O=C(N(CC1C(O)CCCC1)C)c1cc2OC=CC(=O)c2cc1	Z1997338967	14
Clc1cc2C(=O)C=C(C(=O)NC34CC(CN)(OC3)CC4)Oc2cc1	Z3522748556	14
Clc1cc2OC(C(=O)NCC3OCC4(CC3)CCOCC4)=CC(=O)c2cc1	Z2849755328	14
Fc1cc2C(=O)C=C(C(=O)NC3(CNC(=O)OC(C)(C)C)C(C)CCCC3)Oc2cc1	Z1264556598	14
O=C(N1C2(CC(N)C1)CCCCC2)C=1Oc2c(c(OC)ccc2)C(=O)C=1	Z3888767667	15
Clc1cc2C(=O)C=C(C(=O)N3C4C(O)C5CC4C(C3)C5)Oc2cc1	Z1998317687	15
O=C(N1C2C(O)CCC(C)(C1)C2)C1=C(C)C(=O)c2c(O1)cccc2	Z3591625208	15
O=C(NCC1(O)C(C)CCC1)c1cc2OC=CC(=O)c2cc1	Z2232404424	15
O=C(NCC(O)CCC1CC1)c1cc2OC=CC(=O)c2cc1	Z3652073800	15
Fc1cc2C(=O)C=C(C(=O)N3C4C(C(=O)OC)CC(C3)CC4)Oc2cc1	Z2326786655	15
Fc1cc2OC(C(=O)N3C4(C(CO)CC3)CCOCC4)=CC(=O)c2cc1	Z4025349796	15
O=C(NCC12CC3(OC)CC(C1)CC(C3)C2)C=1Oc2c(c(OC)ccc2)C(=O)C=1	Z3907198120	15
O=C(NCCC1(O)CCN(c2ccccc2)CC1)c1cc2OC=CC(=O)c2cc1	Z2782940350	15
O=C(N1CC2(OC[C@H]3[C@@H]2C3)CCC1)C1=C(C)C(=O)c2c(O1)cccc2	Z3624312239	15
Clc1cc2OC(C(=O)N3CC(O)(CC#N)CC3)=CC(=O)c2cc1	Z2457682016	15
Clc1cc2C(=O)C=C(C(=O)N3CC(C(=O)OC)(C4CCC4)CC3)Oc2cc1	Z3707925228	15
O=C(N1CC2C3NCC(C2C1)CC3)C=1Oc2c(C(=O)C=1)cccc2	Z2706373346	15
O=C(NC1CCN(C(=O)c2cc3OC=CC(=O)c3cc2)CC1)CC1CCCCC1	Z1994242215	15
Clc1cc2OC(C(=O)N3CC(C)(C)C[C@@H]4OCC[C@@H]4C3)=CC(=O)c2cc1	Z3613159386	15
Fc1cc2C(=O)C=C(C(=O)N3C[C@H]4[C@@H](C(C)(C)CC3)OCC4)Oc2cc1	Z3749115213	15
Fc1cc2OC(C(=O)NCC(OC)C3OCCC3)=CC(=O)c2cc1	Z3856981315	15
Fc1cc2OC(C(=O)N[C@H]3C4([C@H](N5CCOCC5)C3)CCC4)=CC(=O)c2cc1	Z2646992350	15
O=C(NCC1OC2(C(C)C(C)OC2)CC1)C1=C(C)C(=O)c2c(O1)cccc2	Z3086693267	15
Fc1cc2C(=O)C=C(C(=O)N3CCC4(C(C(=O)N5CCCC5)C4)CC3)Oc2cc1	Z1580543516	15
Fc1cc2C(=O)C=C(C(=O)OCC(=O)NC(c3ccc(F)cc3)C3CCCC3)Oc2cc1	Z792955188	15
Fc1cc2C(=O)C=C(C(=O)NC3C4OCC5C4CC3C5)Oc2cc1	Z2822106954	15
O=C(OC)[C@H]1N(C(=O)C2=C(C)C(=O)c3c(O2)cccc3)C[C@H](OCC)C1	Z3715833003	15
O=C(N1C(C2OCCC2)CC(C(=O)OC)CC1)C1=C(C)C(=O)c2c(O1)cccc2	Z3086856065	16
O=C(N1C(C2OCCC2)CC(C(=O)OC)CC1)c1cc2OC=CC(=O)c2cc1	Z2963269292	16
O=C(OC)C1(NC(=O)C=2Oc3c(c(OC)ccc3)C(=O)C=2)C2C(C2)CC1	m_22____15106204____16808382	16
O=C(Nc1cc2C(=O)C=COc2cc1)N1C(C(=O)O)CC(OC)CC1	m_272330____13770678____9701516	16
Clc1cc2C(=O)C=C(C(=O)N3C4(CC(N)C3)COCCC4)Oc2cc1	Z3521197007	16
O=C(Nc1cc2C(=O)C=COc2cc1)N1C(C(=O)O)C(C)(C)CCC1	m_272330____13770678____17522432	16
Fc1cc2C(=O)C=C(C(=O)N3C4(C(O)CC3)CSCC4)Oc2cc1	Z2676162492	16
Fc1cc2OC(C(=O)NC3CC4(N(C(OC(C)(C)C)=O)CC3)CCC4)=CC(=O)c2cc1	Z2228675612	16
O=C(N1[C@H]2[C@@](CO)(CC1)CCC2)c1cc2OC=CC(=O)c2cc1	Z2884193684	16
O=C(NC(CO)CC1CCCCC1)c1cc2OC=CC(=O)c2cc1	Z2358342028	16
Clc1cc2C(=O)C=C(C(=O)N3C(C(=O)CCC(=O)OC)CCC3)Oc2cc1	Z3209549898	16
O=C(Nc1cc2C(=O)C=COc2cc1)N1C2C3(C(C)(C)C(C2)CC3)CC1	s_2430____13770670____14597920	16
Clc1cc2C(=O)C=C(C(=O)NC3(CO)CC(C)(C)CC(C)C3)Oc2cc1	Z1680941194	16
Clc1cc2C(=O)C=C(C(=O)N3C[C@H](C(C)(C)C)C[C@H](CO)C3)Oc2cc1	Z3638926583	16
FC(F)(F)[C@@H]1[C@@H](NC(=O)C2=C(C)C(=O)c3c(O2)cccc3)[C@@H]2O[C@H]1CC2	Z4094484138	16
Fc1cc2C(=O)C=C(C(=O)N3CC4(CN(C(OC(C)(C)C)=O)CCC4)CC3)Oc2cc1	Z2017904464	16
O=C(Nc1cc2C(=O)C=COc2cc1)N1C2(C(=O)O)COC(C1)C2	m_272330____13770678____13974050	16
Fc1cc2C(=O)C=C(C(=O)N3C4CC(=O)NCC3CCC4)Oc2cc1	Z3750091262	16
Clc1cc2C(=O)C=C(C(=O)N3c4c5c(ccc4)CCCC5CC3)Oc2cc1	Z1555755722	16
O=C(NCC12OC3CC(C1)CC(C2)C3)c1cc2OC=CC(=O)c2cc1	Z3704086790	16
Clc1cc2OC(C(=O)N[C@@]34C5(OC[C@@H]3C4)CCC5)=CC(=O)c2cc1	Z2963780719	16
Clc1cc2C(=O)C=C(C(=O)OC3C(=O)N(c4c(OC)cccc4)CCC3)Oc2cc1	Z1223768991	16
O=C(NCC(O)C1OCCC1)Nc1cc2C(=O)C=COc2cc1	s_2430____13770670____12217594	16
O=C(NC12C(N(CCCO)CC1)CCC2)C=1Oc2c(C(=O)C=1)cccc2	m_275030____14114316____14122416____14147082	17
F[C@H]1[C@H]2N(C(=O)C=3Oc4c(c(OC)ccc4)C(=O)C=3)C[C@H]([C@H]2C(=O)OC)C1	Z3913607040	17
O=C(Nc1cc2C(=O)C=COc2cc1)N1CC2(OC[C@H]3[C@@H]2C3)CCC1	Z3599058896	17
O=C(NCC(O)COc1cc2c(NC(=O)CC2)cc1)c1c2OC(c3ccccc3)=C(C)C(=O)c2ccc1	Z846268722	17
O=C(N1C(C(=O)OC)CCC(C(=O)OC)C1)C=1Oc2c(C(=O)C=1)cccc2	Z2718748279	17
Brc1cc2OC(C(=O)NCC(O)C3COCC3)=CC(=O)c2cc1	Z3844066743	17
Clc1cc2C(=O)C=C(C(=O)N(Cc3ccccc3)CC3(O)C(C)OCC3)Oc2cc1	Z1934850584	17
Brc1cc2OC(C(=O)N3C(C)(C)CCC(O)C3)=CC(=O)c2cc1	Z4094634237	17
Fc1cc2C(=O)C=C(C(=O)N(CC3OCCC3)C3CCC(C)CC3)Oc2cc1	Z1265406108	17
Fc1cc2OC(C(=O)N3C(C(C)(C)C3)C3OCCC3)=CC(=O)c2cc1	Z2178086967	17
Fc1cc2C(=O)C=C(C(=O)N3[C@@H]4[C@H](C5(C3)CCC5)COC4)Oc2cc1	Z3092267539	17
O=C(NC1C2CC3(OC)CC1CC(C3)C2)c1cc2OC=CC(=O)c2cc1	Z2001780106	17
Clc1cc2OC(C(=O)NCC3(C(=O)OC)OCCC3)=CC(=O)c2cc1	Z3708151466	17
Brc1cc2OC(C(=O)NC(CO)CC3OCCC3)=CC(=O)c2cc1	Z3987471174	17
Fc1cc2C(=O)C=C(C(=O)NCCC3(COC)CCCC3)Oc2cc1	Z3093211398	17
Fc1cc2OC(C(=O)N[C@H]3[C@H](O)C(C)(C)Oc4c3scc4)=CC(=O)c2cc1	Z2304894346	17
O=C(NCC1O[C@H]2[C@H](C1)CCCC2)C1=C(C)C(=O)c2c(O1)cccc2	Z3623667496	17
O=C(N[C@H]1[C@H]2O[C@H]([C@H]3[C@@H]2C3)C1)C1=C(C)C(=O)c2c(O1)cccc2	Z3087417792	17
Clc1cc2OC(C(=O)N3[C@H](C(=O)N(C)C)C[C@@H]4OCC[C@H]34)=CC(=O)c2cc1	Z3600295605	17
O=C(N[C@H]1[C@H]2O[C@H]([C@H]3[C@@H]2C3)C1)c1cc2OC=CC(=O)c2cc1	Z2964923083	17
Brc1cc2C(=O)C=C(C(=O)NC3C4(C(OC)C3)CCC4)Oc2cc1	Z2356234543	17
Fc1cc2OC(C(=O)N3CC4(C(=O)N5CCCC5)C(C3)COCC4)=CC(=O)c2cc1	Z2585764304	17
FC(F)(F)CCC(O)(CNC(=O)C=1Oc2c(c(OC)ccc2)C(=O)C=1)CC	Z3992739608	18
O=C(N1CC2(C(CO)C1)CCNCC2)C=1Oc2c(c(OC)ccc2)C(=O)C=1	Z3889406584	18
O=C(Nc1cc2C(=O)C=COc2cc1)N1CC2(C(O)CC1)CCOCC2	Z3599058310	18
O=C(N1[C@H]2[C@H](O)CC[C@H]2CC1)c1cc2OC=CC(=O)c2cc1	Z2723095745	18
FC(F)(F)CCC(O)(CNC(=O)c1cc2OC=CC(=O)c2cc1)CC	Z2964057252	18
O=C(N1[C@H]2[C@H](O)C[C@@H](C1)C2)C1=C(C)C(=O)c2c(O1)cccc2	Z3613080393	18
O=C(N1CCC2(C(CN)CCC2)CC1)C=1Oc2c(c(OC)ccc2)C(=O)C=1	Z3888576763	18
Clc1cc2C(=O)C=C(C(=O)N3[C@H](CC(=O)OC)CC4(C3)CC4)Oc2cc1	Z3594536999	18
Fc1cc2OC(C(=O)N3C4(CO)CC(C3)CCC4)=CC(=O)c2cc1	Z3590163460	18
O=C(NCCC1C2CC(C1)CC2)C=1Oc2c(c(OC)ccc2)C(=O)C=1	s_22____2081372____16808382	18
O=C(OC)[C@@H]1[C@@H](NC(=O)C=2Oc3c(C(=O)C=2)cccc3)[C@H]2[C@@H]1CCC2	Z3909299281	18
Fc1cc2OC(C(=O)NC(C)C3CN(C4CCC4)CCC3)=CC(=O)c2cc1	Z2073873770	18
Brc1cc2C(=O)C=C(C(=O)N3[C@@H]4C(C)(C)[C@@H](O)[C@@H]4CC3)Oc2cc1	Z4112774287	18
O=C(NCC1C2N(C(=O)C=3Oc4c(C(=O)C=3)cccc4)C(C1)CC2)CC	m_275592____15865586____13186874____14129018	18
Fc1cc2OC(C(=O)N3CCC([C@H]4[C@H](C(=O)OC)C4)CC3)=CC(=O)c2cc1	Z3596866430	18
Brc1cc2OC(C(=O)NCC[C@H]3[C@H](O)COC3)=CC(=O)c2cc1	Z3907070040	18
O=C(N1C2CC(Cc3ccccc3)CC1CC2)c1cc2OC=CC(=O)c2cc1	Z2090493238	18
O=C(NC1(CCO)CCCCC1)c1cc2OC=CC(=O)c2cc1	Z1997339789	18
Fc1cc2OC(C(=O)NCC3N(CCCC)CCCC3)=CC(=O)c2cc1	Z2069137967	18
Brc1cc2C(=O)C=C(C(=O)NC3(C(O)COC)CC3)Oc2cc1	Z3608955599	18
O=C(NC1C2(OCC1)CCNCC2)C=1Oc2c(C(=O)C=1)cccc2	Z3384269209	18
O=C(OC)C(NC(=O)C1=C(C)C(=O)c2c(O1)cccc2)C1(C)CC1	Z3092536885	18
O=C(N1CCC(O)(Cc2ncccc2)CC1)C1=C(C)C(=O)c2c(O1)cccc2	Z3203278881	18
Clc1cc2OC(C(=O)NC34COC(C3)CC4)=CC(=O)c2cc1	Z3647341405	18
Fc1cc2C(=O)C=C(C(=O)NC[C@@]34C(F)(F)[C@@H]3CCCO4)Oc2cc1	Z2675300234	18
O=C(N1CC(O)(Cc2onc(C(C)C)n2)CCC1)c1c2OC(c3ccccc3)=C(C)C(=O)c2ccc1	Z2653912141	19
O=C(OC)C(NC(=O)C1=C(C)C(=O)c2c(O1)cccc2)C1c2c(cccc2)CC1	Z3612302150	19
FC(F)(F)C(NC(=O)C=1Oc2c(c(OC)ccc2)C(=O)C=1)CC1NCCCC1	Z3889056007	19
Fc1cc2C(=O)C=C(C(=O)N(CCCC)[C@H]3[C@H](OC)CCCC3)Oc2cc1	Z2325379227	19
Clc1cc2C(=O)C=C(C(=O)N3C(COC)(C4CC4)CCC3)Oc2cc1	Z1967607962	19
Fc1cc2C(=O)C=C(C(=O)N3C4(CC(C(=O)OC)C3)CCOCC4)Oc2cc1	Z3762702238	19
O=C(NC1C2(C(OC)C1C)CCC2)C=1Oc2c(c(OC)ccc2)C(=O)C=1	Z3990945526	19
O=C(Nc1cc2C(=O)C=COc2cc1)N1CC2C(C1)CCC(N(C)C)C2	Z3176691424	19
Brc1cc2C(=O)C=C(C(=O)N3[C@H](CO)C[C@H]4[C@@H]3CCC4)Oc2cc1	Z3588358716	19
Brc1cc2OC(C(=O)N3[C@@H]4[C@H](COC)C[C@H]3CC4)=CC(=O)c2cc1	Z3988844407	19
O=C(N1CCC(O)(Cc2c(C)cccc2)CC1)c1cc2OC=CC(=O)c2cc1	Z3601821599	19
Fc1cc2C(=O)C=C(C(=O)N3C(C(C(=O)OC)(C)C)CCC3)Oc2cc1	Z3762680854	19
O=C(NCC(CO)CC1CCOCC1)C1=C(C)C(=O)c2c(O1)cccc2	Z3198318907	19
O=C(NC1CC2(CN(C(=O)C=3Oc4c(C(=O)C=3)cccc4)CCC2)C1)C	m_275592____15865562____13186878____14129018	19
O=C(NC(CO)(Cc1c(OC)cccc1)C)C1=C(C)C(=O)c2c(O1)cccc2	Z3203758117	19
Clc1cc2C(=O)C=C(C(=O)OC3CC4(C(=O)NC3)CCOCC4)Oc2cc1	Z2875478597	19
O=C(NCC1(OC(C)C)COCC1)C=1Oc2c(c(OC)ccc2)C(=O)C=1	Z3992717705	19
O=C(NC1C2(C(OC)C1C)CCC2)c1cc2OC=CC(=O)c2cc1	Z1994508914	19
FC1(F)CN(C(=O)c2cc3OC=CC(=O)c3cc2)C(C(=O)OC)(C)C1	Z3627631999	19
Clc1cc2C(=O)C=C(C(=O)N3CCC(C(O)c4ccc(OCC)cc4)CC3)Oc2cc1	Z2187728254	19
O=C(OC)C1(NC(=O)C=2Oc3c(C(=O)C=2)cccc3)CC(C(=O)OC)C1	s_22____14725400____59029	19
O=C(N(C)C)[C@H]1O[C@@H](C2CCN(C(=O)c3cc4OC=CC(=O)c4cc3)CC2)CC1	Z3055738245	19
Brc1cc2C(=O)C=C(C(=O)N3CC(CO)(CC)CCC3)Oc2cc1	Z2357955104	19
Clc1cc2OC(C(=O)N3[C@H]4[C@@H]5OC(C)(C)O[C@@H]5[C@@H](C3)C4)=CC(=O)c2cc1	Z4024011828	19
O=C(OCC)C12C(C)OC(CNC(=O)C3=C(C)C(=O)c4c(O3)cccc4)(C1)C2	Z3625462204	19
Clc1cc2OC(C(=O)N3CCC(C(=O)OC)(C(F)F)CC3)=CC(=O)c2cc1	Z3706733155	19
[truncated: 1,493 more rows]

## Sheet: SHEET_6
SHEET 6: Pre-selected Virtual Hit Candidates
[truncated: 213 more rows]

## Sheet: SHEET_7
SHEET 7: Selected Virtual Hit Candidates for Purchase
[truncated: 79 more rows]

[truncated: 2 more sheets: SHEET_8, LEGENDS]
